# Supplementary material for: Moderating role of live microbe between chronic inflammatory airway disease and depressive symptoms
Source: Front Nutr. 2025 Apr 28;12:1572178. doi: 10.3389/fnut.2025.1572178 (PMC12066434; doi:10.3389/fnut.2025.1572178)
Supplement: Supplementary file 1 [file Table_1.xlsx]

## Sheet: 75402
	seqn	PIR	BMI	insurance	DM	cancer	fqz	mzy	H	age	sex	eth	marry	edu	Pregnant	wtdrd1	CVD	smoke	alcohol.user	PHQ9	answer	score	COPD	Asthma	Year	sdmvpsu	sdmvstra	hx
1	41475	1.83	58.04	No	No	No	No	No	Yes	62	Female	Other Race - Including Multi-Racial	Married	High School Grad/GED or Equivalent		53942.2	yes	never	former	[5,9]	9	5	no	yes	2007-2008	1	60	yes
2	41476	5	15.18	Yes	No					6	Female	Other Race - Including Multi-Racial		Never Attended / Kindergarten Only		20558.4								no	2007-2008	1	70
3	41477	1.5	30.05	Yes	Yes	No	No	No	Yes	71	Male	Non-Hispanic White	Married	High School Grad/GED or Equivalent		9050.13	no	former	former	[0,4]	9	0	no	no	2007-2008	1	67	no
4	41478	0.66		Yes	No					1	Female	Non-Hispanic White				32343.2								no	2007-2008	2	59
5	41479	2.2	27.56	No	No	No	No	No	No	52	Male	Mexican American	Married	Less Than 9th Grade		5078.44	no	never	heavy	[0,4]	9	0	no	no	2007-2008	1	70	no
6	41480	0.85	17.93	Yes	No					6	Male	Mexican American		Never Attended / Kindergarten Only		3723.88								no	2007-2008	2	69
7	41481	1.63	23.34	No	No	No	No	No	No	21	Male	Non-Hispanic Black	Never married	High School Grad/GED or Equivalent		12871	no	never	heavy	[0,4]	9	2	no	no	2007-2008	2	68	no
8	41482	4.01	33.64	Yes	No	No	No	No	Yes	64	Male	Mexican American	Married	9-11th Grade (Includes 12th grade with no diploma)		7517.69	no	former	heavy		8	2	no	no	2007-2008	2	65	no
9	41483	1.14	44.06	Yes	Yes	No	No	No	Yes	66	Male	Non-Hispanic Black	Married	Some College or AA degree		7180.61	no	never	former	[0,4]	9	0	no	no	2007-2008	2	66	no
10	41484	0.52		Yes						0	Male	Non-Hispanic White				6641.98									2007-2008	2	59
11	41485	1.01	25.99	No	No	No	No	No	No	30	Female	Other Hispanic	Married	9-11th Grade (Includes 12th grade with no diploma)	no	38644.9	no	never	never	[0,4]	9	3	no	no	2007-2008	2	71	no
12	41486	1.75	31.21	No	No	Yes	No	No	Yes	61	Female	Mexican American	Married	Less Than 9th Grade		3522.44	no	never	never	[0,4]	9	2	no	yes	2007-2008	1	73	yes
13	41487	5	23.44	Yes	No	No	No	No	Yes	27	Male	Other Race - Including Multi-Racial	Never married	College Graduate or above		52595.1	no	never	mild	[0,4]	9	0	no	no	2007-2008	1	59	no
14	41488	1.4	15.15	No	No					5	Male	Mexican American				18956.9								yes	2007-2008	1	68	yes
15	41489	2.15	36.59	Yes	No	No	No	No	No	40	Female	Mexican American	Married	High School Grad/GED or Equivalent	no	14249.8	no	never	heavy	[0,4]	9	1	no	no	2007-2008	1	66	no
16	41490	4.09	27.69	Yes	No	No	No	No	No	66	Female	Non-Hispanic Black	Married	Some College or AA degree		9558.7	no	former	moderate	[0,4]	9	0	no	no	2007-2008	1	63	no
17	41491	0.83	15.69	Yes	No					11	Female	Non-Hispanic White		4th Grade		13327							no	no	2007-2008	2	59
18	41492	1.02	29.02	Yes	No	No	No	No	Yes	72	Male	Non-Hispanic White	Married	Less Than 9th Grade		8361.12	no	never	mild	[0,4]	9	0	no	no	2007-2008	1	62	no
19	41493	1.57	19.96	Yes	No	Yes	Yes	Yes	No	77	Female	Non-Hispanic White	Widowed	9-11th Grade (Includes 12th grade with no diploma)		78473.7	no	now	mild	[5,9]	9	7	yes	yes	2007-2008	2	60	yes
20	41494	1.3	25.46	No	No	No	No	No	No	40	Male	Mexican American	Married	High School Grad/GED or Equivalent		8305.46	no	now	heavy	[0,4]	9	0	no	no	2007-2008	1	65	no
21	41495	5	25.53	Yes	Borderline	No	No	No	No	61	Male	Non-Hispanic White	Married	College Graduate or above		96206.2	no	former	mild	[15,19]	9	17	no	no	2007-2008	2	66	no
22	41496	0.59	28.37	Yes	Yes	No	No	No	No	64	Female	Mexican American	Separated	Less Than 9th Grade		8077.13	no	never	never	[5,9]	9	8	no	no	2007-2008	1	71	no
23	41497	4.66	15.23	Yes	No					2	Female	Other Race - Including Multi-Racial				19581								no	2007-2008	1	62
24	41498	1.63	28.16	Yes	No	No	No	No	Yes	68	Male	Non-Hispanic Black	Living with partner	Less Than 9th Grade		7551.42	no	never	never	[0,4]	9	1	no	yes	2007-2008	1	72	yes
25	41499	1.65		Yes	No				No	17	Female	Mexican American		11th Grade		8855.09								no	2007-2008	2	72
26	41500	1.36	37.4	No	No					14	Female	Mexican American		8th Grade		7922.95								no	2007-2008	2	71
27	41501	4.6	36.27	Yes	Yes	Yes	No	No	Yes	70	Male	Non-Hispanic White	Never married	Less Than 9th Grade		27913	no	former	never	[0,4]	9	0	no	no	2007-2008	1	59	no
28	41502	3.41	29.13	No	No	No	No	No	No	29	Male	Mexican American	Married	High School Grad/GED or Equivalent		15175.4	no	now	heavy	[5,9]	9	6	no	no	2007-2008	2	71	no
29	41503		24.17	No	No				No	18	Male	Non-Hispanic White		High School Graduate		42482.7				[0,4]	9	2		no	2007-2008	1	64
30	41504	3.29	23.32	Yes	No	No	No	No	Yes	63	Male	Non-Hispanic White	Married	College Graduate or above		51977.2	yes	former	mild	[0,4]	9	4	no	no	2007-2008	1	68	no
31	41505	1.74		No	No					1	Male	Mexican American				4325.37								no	2007-2008	2	73
32	41506	4.38		Yes	No	Yes	No	No	Yes	77	Male	Non-Hispanic White	Married	Some College or AA degree		28178.8	yes	never	mild	[0,4]	9	0	no	no	2007-2008	1	60	no
33	41507	5	13.83	Yes	No					6	Female	Non-Hispanic Black		Never Attended / Kindergarten Only		19291.1								no	2007-2008	2	67
34	41508	0.73		Yes	No					1	Male	Other Hispanic				6032.49								no	2007-2008	2	68
35	41509	1.14	34.28	Yes	No	No	No	No	No	48	Male	Other Hispanic	Married	Some College or AA degree		47906.7	no	now	heavy	[5,9]	9	5	no	no	2007-2008	2	67	no
36	41510		22.63	No	No	No	No	No	No	33	Female	Non-Hispanic White	Living with partner	Some College or AA degree	no	18386.5	no	former	moderate	[5,9]	9	9	no	no	2007-2008	2	59	no
37	41511	5	26.15	No	No	No	No	No	No	35	Male	Mexican American	Married	College Graduate or above		12804.3	no	now	heavy	[0,4]	9	0	no	no	2007-2008	1	65	no
38	41512	1.24	18.47	Yes	No	No	Yes	Yes	Yes	80	Female	Non-Hispanic White	Widowed	Some College or AA degree		24324.2	no	now			0		yes	yes	2007-2008	1	64	yes
39	41513	1.34	22.4	Yes	No	No	No	No	No	80	Female	Other Hispanic	Never married	Less Than 9th Grade			no	never			0		no	no	2007-2008	2	71	no
40	41514	4.33	29.65	Yes	Yes	No	No	No	Yes	70	Male	Non-Hispanic White	Never married	College Graduate or above		29400.3	yes	former	mild	[0,4]	9	0	no	no	2007-2008	2	63	no
41	41515	1.16	18.48	Yes	No					5	Female	Mexican American				26562.3								no	2007-2008	1	66
42	41516	1.68	36.95	Yes	Yes	Yes	No	Yes	Yes	74	Female	Non-Hispanic White	Married	Less Than 9th Grade		30639.3	no	former	former	[10,14]	9	10	no	no	2007-2008	1	61	yes
43	41517	4.55		Yes						0	Male	Non-Hispanic Black				6017.58									2007-2008	2	66
44	41518	5	29.12	Yes	No	No	No	No	No	50	Male	Non-Hispanic White	Married	College Graduate or above		53202.4	no	never	mild	[0,4]	9	0	no	no	2007-2008	2	60	no
45	41519	2.04	28.35	Yes	Yes	Yes	No	No	Yes	70	Male	Non-Hispanic Black	Married	High School Grad/GED or Equivalent			yes	now	mild	[0,4]	9	1	no	no	2007-2008	1	68	no
46	41520	2.04	14.71	Yes	No					4	Female	Non-Hispanic Black				7179.98								no	2007-2008	2	70
47	41521	5		Yes	No					1	Female	Non-Hispanic Black				8214.49								no	2007-2008	1	68
48	41522	1.21	26.28	Yes	No	No	No	No	Yes	72	Male	Non-Hispanic White	Married	Some College or AA degree		16860.1	no	never	mild	[0,4]	9	0	no	no	2007-2008	2	72	no
49	41523	4.48	31.23	Yes	No	No	No	No	Yes	28	Male	Non-Hispanic Black	Married	High School Grad/GED or Equivalent		20697.3	no	never	moderate	[0,4]	9	3	no	no	2007-2008	2	65	no
50	41524	2.19		Yes	Yes	No	No	Yes	No	80	Female	Non-Hispanic White	Married	College Graduate or above		32365	no	former	mild	[0,4]	9	1	no	no	2007-2008	1	69	yes
51	41525	2.84	25.22	Yes	No	No	No	No	No	51	Male	Non-Hispanic Black	Married	High School Grad/GED or Equivalent		15031.2	no	former	former	[0,4]	9	3	yes	no	2007-2008	2	68	yes
52	41526	2.4	25.84	Yes	No	Yes	No	No	No	64	Female	Non-Hispanic White	Divorced	High School Grad/GED or Equivalent		102166	no	former	mild	[0,4]	9	0	no	no	2007-2008	2	67	no
53	41527	0.82	26.89	No	No	No	No	Yes	Yes	44	Male	Non-Hispanic White	Married	High School Grad/GED or Equivalent		36451.9	no	never	former	[5,9]	9	6	no	no	2007-2008	1	60	yes
54	41528		31.09	No	No	No	Yes	No	No	63	Male	Other Race - Including Multi-Racial	Divorced	9-11th Grade (Includes 12th grade with no diploma)		63753.2	yes	former	mild	[15,19]	9	19	yes	no	2007-2008	1	62	yes
55	41529	2.66		Yes	No	No	No	No	No	24	Male	Mexican American	Married	College Graduate or above			no	never					no	no	2007-2008	1	66	no
56	41530	2.25	20.2	No	No				No	16	Female	Mexican American		10th Grade										no	2007-2008	1	70
57	41531	1.81	26.2	Yes	No	No	No	No	No	43	Male	Other Hispanic	Married	9-11th Grade (Includes 12th grade with no diploma)		41805.5	no	never	former	[0,4]	9	1	no	no	2007-2008	2	61	no
58	41532	0.89	16.73	Yes	No					8	Male	Non-Hispanic Black		Never Attended / Kindergarten Only		10378.3								no	2007-2008	2	68
59	41533	2.82	16.37	Yes	No					7	Female	Other Hispanic		Never Attended / Kindergarten Only		7496.46								no	2007-2008	2	65
60	41534	1.54	41.05	Yes	No	No	No	No	No	37	Female	Other Race - Including Multi-Racial	Never married	Some College or AA degree	no	27602.2	no	never			0		no	no	2007-2008	2	69	no
61	41535	0.05		Yes						0	Female	Mexican American				3609.04									2007-2008	2	66
62	41536	5	28.83	Yes	No	No	No	No	Yes	44	Female	Non-Hispanic White	Married	Some College or AA degree	no	70156.4	no	never	former	[0,4]	9	1	no	yes	2007-2008	2	60	yes
63	41537	1.36	26.53	Yes	No				No	16	Female	Non-Hispanic White		8th Grade		18652.5								yes	2007-2008	1	60	yes
64	41538	1.44		Yes	No	No	No	No	No	28	Male	Non-Hispanic Black	Never married	Some College or AA degree			no	never					no	no	2007-2008	2	68	no
65	41539	3.85	24.13	Yes	No	No	No	No	No	37	Male	Non-Hispanic White	Never married	College Graduate or above		112747	no	never	heavy	[0,4]	9	1	no	no	2007-2008	2	68	no
66	41540	1.48	25.65	No	No				No	19	Male	Mexican American		10th Grade		23600.4				[0,4]	9	0		no	2007-2008	1	63
67	41541	4.72	35.7	Yes	No	No	No	No	Yes	43	Female	Non-Hispanic White	Married	College Graduate or above	no	58891.8	no	never	mild	[0,4]	9	1	no	no	2007-2008	2	63	no
68	41542	1.16	32.83	Yes	Yes	No	No	No	Yes	60	Female	Non-Hispanic Black	Married	High School Grad/GED or Equivalent		17066.6	no	never	never	[0,4]	9	0	no	no	2007-2008	1	59	no
69	41543	2.12								0	Female	Non-Hispanic Black													2007-2008	2	68
70	41544	5		Yes	No	No	No	No	No	27	Female	Non-Hispanic White	Never married	College Graduate or above	no		no	never					no	no	2007-2008	1	61	no
71	41545	1.27	28.36	No	No	No	No	No	Yes	40	Female	Mexican American	Married	Less Than 9th Grade	no	45156.3	no	now	heavy	[5,9]	9	9	no	no	2007-2008	2	70	no
72	41546	4.95	30.81	Yes	No	No	No	No	No	45	Female	Non-Hispanic White	Divorced	Some College or AA degree		171491	no	never	mild	[0,4]	9	3	no	no	2007-2008	1	69	no
73	41547	4.24	32.7	Yes	No	No	No	No	Yes	49	Male	Non-Hispanic White	Married	Some College or AA degree		174925	no	never	former	[0,4]	9	4	no	no	2007-2008	1	60	no
74	41548	0.7	25.06	Yes	No	No	No	No	No	24	Female	Non-Hispanic White	Never married	9-11th Grade (Includes 12th grade with no diploma)	yes	44871.6	no	former	mild	[0,4]	9	4	no	no	2007-2008	1	61	no
75	41549	0.29	35.01	Yes	No	No	No	No	Yes	61	Female	Non-Hispanic Black	Divorced	High School Grad/GED or Equivalent		16794.8	no	never	mild	[0,4]	9	2	no	no	2007-2008	2	65	no
76	41550	0.47	23.26	Yes	No	No	No	No	No	45	Male	Mexican American	Never married	High School Grad/GED or Equivalent		13160	no	former	heavy	[5,9]	9	7	no	no	2007-2008	2	61	no
77	41551	5		Yes	No					1	Male	Non-Hispanic White				22510.8								no	2007-2008	2	66
78	41552	0.73	21.34	Yes	No	Yes	Yes	Yes	No	54	Male	Non-Hispanic White	Separated	Some College or AA degree			no	former	former	[0,4]	9	0	yes	yes	2007-2008	2	60	yes
79	41553	3.62	36.47	Yes	No					15	Female	Non-Hispanic Black		9th Grade		16350.5								no	2007-2008	1	68
80	41554	3.91		Yes	No					1	Male	Mexican American				6975.66								no	2007-2008	1	60
81	41555	0.6	37.82	Yes	No	No	No	No	No	78	Female	Non-Hispanic Black	Widowed	Less Than 9th Grade		27965.6	no	never	former	[0,4]	9	0	no	no	2007-2008	1	71	no
82	41556	1.24	35.45	Yes	No	No	No	No	Yes	38	Male	Non-Hispanic White	Married	9-11th Grade (Includes 12th grade with no diploma)		13327.9	no	now	former	[0,4]	9	1	no	no	2007-2008	1	61	no
83	41557	0.92		Yes	No	No	No	No	Yes	80	Female	Non-Hispanic White	Widowed	Less Than 9th Grade			yes	never					no	no	2007-2008	2	63	no
84	41558	1.22	31.72	Yes	No	No	No	No	Yes	50	Female	Non-Hispanic Black	Divorced	9-11th Grade (Includes 12th grade with no diploma)		47209.4	no	now			0		no	no	2007-2008	2	67	no
85	41559	5	12.61	Yes	No					12	Female	Non-Hispanic White		7th Grade		48582.7								no	2007-2008	1	69
86	41560	0.14		Yes	No					1	Female	Other Hispanic				4477.26								no	2007-2008	2	69
87	41561	3.11	17.44	Yes	No					6	Male	Non-Hispanic Black		Never Attended / Kindergarten Only		5799.75								no	2007-2008	2	67
88	41562	5	36.8	Yes	No	No	No	No	No	50	Male	Non-Hispanic White	Never married	Some College or AA degree		171590	no	never	heavy	[0,4]	9	2	no	no	2007-2008	2	66	no
89	41563	5	29.54	Yes	No	No	No	No	Yes	46	Female	Non-Hispanic White	Married	College Graduate or above		55769	no	never			0		no	no	2007-2008	2	68	no
90	41564	0.61	17.74	No	No					3	Male	Other Race - Including Multi-Racial				16152.6								yes	2007-2008	2	68	yes
91	41565	1.46	24.46	Yes	No	No	No	No	No	72	Male	Non-Hispanic White	Married	High School Grad/GED or Equivalent		9019.23	no	now	heavy	[0,4]	9	0	no	no	2007-2008	1	60	no
92	41566	0.91	20.08	Yes	No					4	Male	Mexican American				23433.8								no	2007-2008	1	65
93	41567	2.92	25.47	Yes	No	No	No	No	No	51	Male	Other Hispanic	Married	Some College or AA degree		14787.2	no	now	mild	[0,4]	9	0	no	no	2007-2008	1	68	no
94	41568	0.39	23.71	Yes	No					8	Male	Mexican American		1st Grade		8806.8								no	2007-2008	1	66
95	41569	1.14		Yes	No	No	No	Yes	No	54	Male	Non-Hispanic Black	Married	9-11th Grade (Includes 12th grade with no diploma)			no	now					no	yes	2007-2008	2	64	yes
96	41570	0.76	20.62	No	No	Yes	Yes	No	No	55	Male	Non-Hispanic White	Separated	Less Than 9th Grade		25650.8	yes	now	former	[10,14]	9	10	yes	no	2007-2008	2	59	yes
97	41571	0.29	20.39	Yes	No					5	Female	Non-Hispanic Black				36632.5								no	2007-2008	1	61
98	41572	1.83	19.82	Yes	No				No	17	Male	Non-Hispanic White		11th Grade		35775.1								no	2007-2008	1	69
99	41573	1.69	23.94	Yes	No	No	No	No	No	32	Female	Mexican American	Married	High School Grad/GED or Equivalent	no	10721.9	no	never	never	[0,4]	9	0	no	no	2007-2008	2	71	no
100	41574	5	25.16	Yes	No	No	No	No	No	57	Male	Non-Hispanic White	Married	Some College or AA degree		117092	no	now	mild	[0,4]	9	1	yes	no	2007-2008	2	63	yes
101	41575	3.43	27.77	Yes	No	No	No	No	No	76	Male	Mexican American	Divorced	Less Than 9th Grade		7069.39	no	former	former	[0,4]	9	0	no	no	2007-2008	2	71	no
102	41576	3	34.2	Yes	Yes	Yes	No	No	No	68	Male	Non-Hispanic Black	Married	9-11th Grade (Includes 12th grade with no diploma)		8305.51	no	now	mild	[0,4]	9	0	yes	no	2007-2008	2	67	yes
103	41577	2.62		Yes	No	No	No	No	No	27	Female	Mexican American	Married	Some College or AA degree	no		no	never			0		no	yes	2007-2008	2	61	yes
104	41578	5	19.69	Yes	No	Yes	No	No	Yes	67	Female	Non-Hispanic White	Married	College Graduate or above		72013.9	no	never	moderate	[0,4]	9	3	no	no	2007-2008	1	60	no
105	41579	3	19.12	Yes	No	No	No	No	No	71	Female	Non-Hispanic White	Married	High School Grad/GED or Equivalent		52370.3	no	former	mild	[0,4]	9	0	no	no	2007-2008	2	60	no
106	41580	0.19		Yes						0	Female	Mexican American				14748.4									2007-2008	2	72
107	41581	2.77	26.16	Yes	No	No	No	No	No	60	Male	Non-Hispanic Black	Married	High School Grad/GED or Equivalent		4656.87	no	now			0		no	no	2007-2008	1	59	no
108	41582	0.66	16.25	Yes	No					2	Female	Other Hispanic				17916.4								no	2007-2008	2	61
109	41583		35.87	Yes	No	No	No	No	No	66	Female	Other Hispanic	Married	Less Than 9th Grade		3153.3	no	never	never	[5,9]	9	8	no	no	2007-2008	2	69	no
110	41584	1.82	18.61	Yes	No				No	16	Female	Non-Hispanic White		10th Grade		74832.3								no	2007-2008	2	64
111	41585	0.61		Yes						0	Male	Mexican American				3992.35									2007-2008	1	71
112	41586	2.08		Yes	No					8	Female	Mexican American		2nd Grade										no	2007-2008	1	70
113	41587	0.86	26.34	Yes	No	No	No	No	No	44	Female	Non-Hispanic Black	Never married	Some College or AA degree	no	23354	no	never	mild	[0,4]	9	3	no	no	2007-2008	2	68	no
114	41588	1.23	16.66	Yes	No					11	Male	Non-Hispanic White		5th Grade		25405.9								no	2007-2008	2	63
115	41589	1.4	29.83	Yes	No	No	No	No	No	76	Male	Mexican American	Married	College Graduate or above		9489.22	no	former	mild	[0,4]	9	2	no	no	2007-2008	1	66	no
116	41590	2.33	24.39	No	No	No	No	No	No	25	Male	Mexican American	Married	Some College or AA degree		21036.1	no	never	heavy	[0,4]	9	0	no	no	2007-2008	1	66	no
117	41591	1.14	24.11	Yes	No					8	Male	Non-Hispanic White		2nd Grade		13871.7								no	2007-2008	2	60
118	41592	1.75	28.53	Yes	No	No	No	No	No	33	Female	Mexican American	Never married		no		no	never			0		no	no	2007-2008	1	70	no
119	41593	0.87	16.76	Yes	No					6	Female	Non-Hispanic Black		Never Attended / Kindergarten Only		21153.4								no	2007-2008	1	68
120	41594	5	29.26	Yes	No	No	No	No	No	38	Male	Non-Hispanic White	Never married	Some College or AA degree		66964.4	no	former	heavy	[0,4]	9	1	no	no	2007-2008	2	69	no
121	41595	1.03	18.49	Yes	No	No	No	No	No	76	Female	Non-Hispanic White	Widowed	9-11th Grade (Includes 12th grade with no diploma)		33101.8	no	now	mild	[0,4]	9	0	no	no	2007-2008	1	60	no
122	41596	1.47	14.97		No					6	Male	Other Hispanic		Never Attended / Kindergarten Only		7616.03								no	2007-2008	2	72
123	41597	0.47	23.6	Yes	No	No	No	No	No	61	Male	Other Hispanic	Married	Less Than 9th Grade			no	now			0		no	no	2007-2008	1	62	no
124	41598		33.17	No	No					12	Male	Mexican American		5th Grade		13892.6								no	2007-2008	1	66
125	41599	2.64	31.63	Yes	No	No	No	No	Yes	52	Female	Other Hispanic	Married	Some College or AA degree		39935.2	yes	never	former	[0,4]	9	0	no	no	2007-2008	2	65	no
126	41600	1.45	28.05	Yes	No	No	No	No	No	29	Male	Other Hispanic	Married	9-11th Grade (Includes 12th grade with no diploma)		49814.1	no	now	moderate	[0,4]	9	0	no	no	2007-2008	2	67	no
127	41601	1.99	14.4	Yes	No					7	Male	Non-Hispanic Black		Never Attended / Kindergarten Only		6374.44								yes	2007-2008	1	68	yes
128	41602	1.21	14.93	Yes	No					5	Male	Other Hispanic				11479.4								no	2007-2008	1	71
129	41603	0.7	18.82	Yes	No					7	Female	Mexican American		1st Grade		9614.17								no	2007-2008	1	70
130	41604	3.3	16.14	Yes	No					7	Female	Non-Hispanic Black		Never Attended / Kindergarten Only		5465.48								no	2007-2008	2	68
131	41605	0.6	29.69	No	No	No	No	No	No	36	Female	Non-Hispanic White	Married	Some College or AA degree	no	29595.2	no	never	mild	[0,4]	9	0	no	no	2007-2008	2	59	no
132	41606	5		Yes	No					8	Male	Non-Hispanic White		1st Grade										no	2007-2008	2	63
133	41607	5	26.7	Yes	No	No	No	No	No	46	Female	Non-Hispanic White	Married	High School Grad/GED or Equivalent		151382	no	former	heavy	[0,4]	9	4	no	no	2007-2008	2	64	no
134	41608	3.77	20.54	Yes	No				No	17	Female	Non-Hispanic White		10th Grade		33980.3								no	2007-2008	2	59
135	41609		19.34	Yes	No					11	Male	Non-Hispanic Black		6th Grade		4454.62								no	2007-2008	2	70
136	41610	0.63	26.31	Yes	No	Yes	No	No	No	67	Female	Other Hispanic	Married	High School Grad/GED or Equivalent		5033.1	no	former			0		no	no	2007-2008	1	69	no
137	41611	0.8	25.23	Yes	Yes	Yes	No	No	Yes	75	Female	Non-Hispanic White	Widowed	High School Grad/GED or Equivalent		26793.4	no	former	never	[0,4]	9	1	no	no	2007-2008	1	65	no
138	41612	2.14	28.65	Yes	No	No	No	No	No	80	Female	Non-Hispanic White	Married	9-11th Grade (Includes 12th grade with no diploma)		31429.7	yes	never	never	[0,4]	9	0	no	no	2007-2008	2	60	no
139	41613	5	32.42	Yes	Yes	No	No	No	No	71	Male	Non-Hispanic Black	Married	College Graduate or above		5746.61	no	former	former	[0,4]	9	3	no	no	2007-2008	2	70	no
140	41614	5	15.51	Yes	No					2	Female	Non-Hispanic White				40913								no	2007-2008	2	65
141	41615	1.28	26.96	No	No				No	17	Female	Non-Hispanic White		10th Grade		18652.5							no	no	2007-2008	1	60
142	41616	1.11	33.37	Yes	No	No	No	No	Yes	67	Female	Non-Hispanic Black	Divorced	9-11th Grade (Includes 12th grade with no diploma)		9506.47	no	former	former	[0,4]	9	3	no	no	2007-2008	2	67	no
143	41617	1.47	23.74	Yes	No		No	No	Yes	80	Female	Non-Hispanic White	Widowed	High School Grad/GED or Equivalent			no	former	former		0		no	no	2007-2008	1	68	no
144	41618	5	37.79	Yes	Yes	No	No	No	No	46	Female	Non-Hispanic White	Married	Some College or AA degree		138706	no	never	mild	[5,9]	9	8	no	yes	2007-2008	2	64	yes
145	41619	0.62	40.58	Yes	No	No	No	No	Yes	20	Male	Mexican American	Never married	9-11th Grade (Includes 12th grade with no diploma)		12737.8	no	never	never	[10,14]	9	14	no	yes	2007-2008	1	62	yes
146	41620	1.01	20.74	Yes	No					9	Male	Non-Hispanic White		2nd Grade										no	2007-2008	1	59
147	41621	0.47		Yes	No					1	Female	Non-Hispanic Black				7442.14								no	2007-2008	1	59
148	41622	1.04	42.69	Yes	No	No	No	No	No	41	Female	Non-Hispanic White	Married	High School Grad/GED or Equivalent	no	48341.4	no	never	former	[0,4]	9	0	no	no	2007-2008	1	61	no
149	41623	2.91	36.17	Yes	No	No	No	No	No	29	Male	Non-Hispanic Black	Married	College Graduate or above		17111.4	no	never	mild	[0,4]	9	0	no	no	2007-2008	1	68	no
150	41624	2.71	25.83	Yes	Yes	No	No	No	Yes	68	Female	Other Hispanic	Married	Less Than 9th Grade		8387.98	no	never	heavy	[0,4]	9	0	no	no	2007-2008	2	66	no
151	41625	0.4	32.37	No	No	No	No	No	No	26	Female	Mexican American	Separated	Less Than 9th Grade	no	11874.3	no	never	never	[0,4]	9	3	no	no	2007-2008	1	66	no
152	41626	4.44	27	Yes	No	No	No	No	No	24	Male	Other Hispanic	Never married	Some College or AA degree		42298.4	no	now	mild	[0,4]	9	4	no	no	2007-2008	2	68	no
153	41627	5	24.04	Yes	No	Yes	No	No	No	80	Female	Non-Hispanic White	Married	High School Grad/GED or Equivalent		48726.5	yes	former	former	[0,4]	9	0	no	yes	2007-2008	1	68	yes
154	41628	0.79	23.35	Yes	No	No	No	No	No	23	Female	Non-Hispanic White	Divorced	Some College or AA degree	no	49998.4	no	former	mild	[0,4]	9	0	no	no	2007-2008	2	59	no
155	41629		20.8	Yes	No	No	No	No	No	23	Female	Other Hispanic	Never married	9-11th Grade (Includes 12th grade with no diploma)	no	13483.3	no	never	never	[0,4]	9	1	no	no	2007-2008	1	72	no
156	41630	3.13	19.09	Yes	No					15	Male	Other Hispanic		9th Grade		7467.49								no	2007-2008	2	60
157	41631	0.46		Yes	No					2	Male	Non-Hispanic White												no	2007-2008	1	59
158	41632	3.3		Yes						0	Male	Mexican American				2489.74									2007-2008	2	71
159	41633	1.19	19.41	Yes	No				No	16	Male	Non-Hispanic Black		8th Grade		25064								no	2007-2008	2	67
160	41634	0.47		Yes	No					1	Male	Mexican American				6526.44								no	2007-2008	2	65
161	41635	1.21	22.43	No	No				No	19	Male	Mexican American		10th Grade		9141.65				[5,9]	9	9		no	2007-2008	1	65
162	41636	1.81	26.44	No	No	No	No	No	No	61	Female	Mexican American	Married	High School Grad/GED or Equivalent		6141.92	no	never	former	[0,4]	9	0	no	no	2007-2008	2	70	no
163	41637		29.37	No	No	No	No	No	No	27	Male	Mexican American	Never married	High School Grad/GED or Equivalent		12917	no	never	heavy	[0,4]	9	2	no	no	2007-2008	1	64	no
164	41638	2.49	21.72	Yes	No					8	Male	Other Hispanic		2nd Grade		5911.3								no	2007-2008	1	69
165	41639	2.21	30.2	Yes	No	No	No	No	No	37	Male	Mexican American	Separated	College Graduate or above		22367.7	no	never	moderate	[0,4]	9	0	no	no	2007-2008	1	66	no
166	41640	0.17	26.35	Yes	No					13	Male	Non-Hispanic White		6th Grade		51593.2							no	no	2007-2008	2	61
167	41641		34.1	Yes	No	No	No	No	Yes	80	Female	Non-Hispanic White	Widowed	Some College or AA degree		38905.5	no	never	mild	[0,4]	9	0	no	no	2007-2008	1	69	no
168	41642	1.57	27.16	Yes	No	No	No	No	No	73	Female	Non-Hispanic White	Widowed	High School Grad/GED or Equivalent		32678.6	no	never	mild	[0,4]	9	1	no	no	2007-2008	1	63	no
169	41643	1.73	22.84	No	No				No	19	Female	Non-Hispanic White		More than high school		51227					0			no	2007-2008	2	67
170	41644	1.4	39.54	Yes	No					13	Female	Non-Hispanic Black		7th Grade		9870.68								no	2007-2008	1	64
171	41645	0.34		Yes						0	Male	Non-Hispanic White				32195.3									2007-2008	2	60
172	41646	0.7	15.1	No	No					4	Male	Mexican American				10329.6								no	2007-2008	2	72
173	41647	0.44		Yes						0	Female	Mexican American				3125.26									2007-2008	2	68
174	41648	5	28.51	Yes	No	No	No	No	Yes	58	Male	Non-Hispanic White	Married	High School Grad/GED or Equivalent		96647.5	no	never	never	[0,4]	9	3	no	yes	2007-2008	2	61	yes
175	41649	1.65		Yes						0	Female	Other Race - Including Multi-Racial				16838.5									2007-2008	2	67
176	41650	1.45	15.69	Yes	No					11	Female	Non-Hispanic White		5th Grade		74625.4								no	2007-2008	1	61
177	41651	1.28	15.08	Yes	No					3	Female	Mexican American				8238.95								no	2007-2008	1	63
178	41652	3.21	26.43	Yes	No	No	No	No	Yes	70	Female	Other Race - Including Multi-Racial	Married	College Graduate or above		38748.5	no	never	never	[0,4]	9	4	no	no	2007-2008	2	67	no
179	41653	5	42.7	Yes	No				No	19	Male	Other Race - Including Multi-Racial		High School Graduate		140549					0			no	2007-2008	1	70
180	41654	3.93	24.56	Yes	No	No	No	No	No	80	Female	Non-Hispanic White	Widowed	Less Than 9th Grade		28798.8	yes	never	mild		0		no	no	2007-2008	2	74	no
181	41655	0.58	15.07	Yes	No					2	Female	Non-Hispanic White				8332.13								no	2007-2008	1	61
182	41656	0.03	39.2	Yes	No					14	Female	Mexican American		8th Grade		6735.17								no	2007-2008	2	72
183	41657	2.02	14.92	Yes	No					8	Male	Non-Hispanic White		1st Grade		65603								no	2007-2008	2	63
184	41658	2.19		Yes	No					1	Male	Other Race - Including Multi-Racial				19074.5								no	2007-2008	2	69
185	41659	2.46	27.64	Yes	No					15	Female	Non-Hispanic White		9th Grade		67218.6								no	2007-2008	2	67
186	41660		20.32	Yes	No					8	Female	Other Race - Including Multi-Racial		1st Grade									no	no	2007-2008	2	68
187	41661	1.11		Yes	No					1	Female	Non-Hispanic Black				15262								no	2007-2008	1	68
188	41662	0.65		No	No					1	Male	Mexican American				4965.08								no	2007-2008	2	72
189	41663	1.57	29.89	No	No	No	No	No	No	32	Female	Mexican American	Married	9-11th Grade (Includes 12th grade with no diploma)	no	54259.1	no	never	never	[0,4]	9	3	no	no	2007-2008	1	66	no
190	41664	1.27	29.12	Yes	No	No	No	No	No	64	Male	Non-Hispanic White	Divorced	Some College or AA degree		45558.8	no	now			0		no	no	2007-2008	1	61	no
191	41665	1.13								0	Male	Other Race - Including Multi-Racial				4503.68									2007-2008	2	64
192	41666	2.9	32.41	Yes	No	No	No	Yes	Yes	43	Female	Non-Hispanic White	Married	Some College or AA degree	no	125745	no	former	former	[5,9]	9	9	no	yes	2007-2008	1	59	yes
193	41667	1.16	16.53	No	No					2	Male	Non-Hispanic White				12510.9								no	2007-2008	1	67
194	41668	5	28.28	Yes	No	No	No	No	No	66	Male	Non-Hispanic Black	Married	College Graduate or above		9316.24	no	never	mild	[0,4]	9	0	no	no	2007-2008	2	62	no
195	41669	4.31		Yes	No	No	No	No	No	22	Male	Non-Hispanic Black	Never married	Some College or AA degree			no	never			0		no	yes	2007-2008	1	59	yes
196	41670	1.37	30.43	No	No	No	No	No	No	27	Male	Non-Hispanic Black	Living with partner	9-11th Grade (Includes 12th grade with no diploma)		30061.7	no	now	moderate	[10,14]	9	13	no	no	2007-2008	1	65	no
197	41671	1.92	25.76	Yes	No	Yes	No	No	Yes	80	Male	Non-Hispanic White	Divorced	High School Grad/GED or Equivalent		25945.1	yes	never	never	[0,4]	9	3	no	no	2007-2008	2	60	no
198	41672	2.56	23.42	Yes	No	No	No	No	Yes	63	Female	Mexican American	Married	9-11th Grade (Includes 12th grade with no diploma)		7556.11	no	never	mild	[0,4]	9	3	no	yes	2007-2008	2	70	yes
199	41673	3.55		Yes	No					3	Male	Other Race - Including Multi-Racial												no	2007-2008	1	72
200	41674	2.69	23.05	No	No	No	No	No	No	25	Male	Non-Hispanic Black	Married	Some College or AA degree		15119.5	no	never	former	[0,4]	9	0	no	no	2007-2008	2	74	no
201	41675	1.15	24.53	Yes	Yes	Yes	No	No	No	71	Female	Non-Hispanic White	Widowed	High School Grad/GED or Equivalent		20906.5	yes	now	former	[15,19]	9	16	no	no	2007-2008	2	59	no
202	41676	1.96	23.31	Yes	No	No	No	No	No	61	Female	Non-Hispanic White	Living with partner	Some College or AA degree		50294.4	no	former	moderate	[0,4]	9	1	no	no	2007-2008	2	63	no
203	41677	3.02	36.98	Yes	No	No	No	No	Yes	71	Male	Non-Hispanic White	Married	High School Grad/GED or Equivalent		27224.5	no	never	never	[0,4]	9	0	no	no	2007-2008	2	68	no
204	41678	0.34	22.27	Yes	No				No	17	Male	Non-Hispanic Black		11th Grade		12693.5								no	2007-2008	2	64
205	41679	1.97	21.33	No	No	No	No	No	No	21	Male	Non-Hispanic White	Never married	9-11th Grade (Includes 12th grade with no diploma)		55315.2	no	former	heavy	[0,4]	9	1	no	no	2007-2008	1	61	no
206	41680	1.24	51.91	Yes	Yes	No	No	No	Yes	63	Male	Non-Hispanic Black	Married	High School Grad/GED or Equivalent		13151	no	never	mild	[0,4]	9	0	no	no	2007-2008	1	67	no
207	41681	0.81	24.95	No	No					14	Female	Non-Hispanic White		8th Grade		52685.8								no	2007-2008	1	60
208	41682		29.41	Yes	No	No	No	No	No	44	Female	Non-Hispanic White	Married	College Graduate or above	no	57634	no	former	moderate	[0,4]	9	0	no	no	2007-2008	1	63	no
209	41683	5	27.19	Yes	No	Yes	No	No	Yes	72	Male	Non-Hispanic White	Married	Some College or AA degree		38237.5	no	never	mild	[0,4]	9	1	yes	no	2007-2008	2	62	yes
210	41684	2.04	17.16	Yes	No					10	Female	Other Hispanic		4th Grade		4496.38								no	2007-2008	2	62
211	41685	0.94	18.44	No	No	No	No	No	No	25	Male	Non-Hispanic White	Never married	High School Grad/GED or Equivalent		26146.7	no	never	former	[0,4]	9	2	no	no	2007-2008	1	61	no
212	41686	4.01	16.93	Yes	No					5	Female	Non-Hispanic White				39224.1								yes	2007-2008	2	67	yes
213	41687	1.81	24.21	No	No	No	No	No	No	31	Male	Mexican American	Married	9-11th Grade (Includes 12th grade with no diploma)		86481.9	no	never	heavy	[5,9]	9	7	no	no	2007-2008	2	70	no
214	41688	1.9	29.28	No	No	No	No	Yes	No	49	Male	Non-Hispanic White	Married	9-11th Grade (Includes 12th grade with no diploma)		55874.4	no	now	heavy	[0,4]	9	3	no	yes	2007-2008	1	67	yes
215	41689	1.09	25.28	Yes	No					12	Male	Mexican American		6th Grade		28473.5								no	2007-2008	1	66
216	41690	5	30.95	Yes	No	No	No	No	Yes	52	Male	Mexican American	Married	College Graduate or above		20704.6	no	former	former	[0,4]	9	1	no	no	2007-2008	2	65	no
217	41691	5	31.98	Yes	No	No	No	No	Yes	60	Male	Non-Hispanic White	Married	High School Grad/GED or Equivalent		80731.5	no	never	moderate	[0,4]	9	0	no	no	2007-2008	2	63	no
218	41692	5	15.92	Yes	No					5	Female	Mexican American				9030.76								no	2007-2008	1	73
219	41693	5	35.12	Yes	No	No	No	No	No	50	Male	Non-Hispanic Black	Widowed	Some College or AA degree		10700.2	no	now	mild	[0,4]	9	0	no	no	2007-2008	1	74	no
220	41694		26.06	No	No	No	No	No	Yes	60	Female	Other Hispanic	Divorced	Some College or AA degree		8866.76	no	former	mild	[0,4]	9	2	no	no	2007-2008	2	61	no
221	41695	1.4	13.72	Yes	No					4	Female	Non-Hispanic White				9948.33								no	2007-2008	2	64
222	41696	4.58	19.26	Yes	No					12	Male	Mexican American		6th Grade		12253.3								no	2007-2008	2	66
223	41697		29.98	Yes	No	No	No	No	No	28	Female	Other Hispanic	Married	Less Than 9th Grade	no	7502	no	never	mild	[0,4]	9	1	no	no	2007-2008	2	69	no
224	41698	4.14	34.52	Yes	No	No	No	No	No	42	Male	Non-Hispanic White	Married	Some College or AA degree		102299	no	never	heavy	[5,9]	9	7	no	yes	2007-2008	1	69	yes
225	41699	4.75	41.12	Yes	Yes	No	No	No	Yes	51	Male	Non-Hispanic Black	Married	Some College or AA degree		15863.5	no	former	former	[0,4]	9	0	no	no	2007-2008	1	65	no
226	41700	1.28	26.47	Yes	No	No	No	No	Yes	55	Male	Non-Hispanic White	Living with partner	9-11th Grade (Includes 12th grade with no diploma)		13365.1	yes	now	heavy	[5,9]	9	5	no	no	2007-2008	1	67	no
227	41701	1.94	26.46	Yes	No					13	Female	Non-Hispanic Black		5th Grade		39620.8								no	2007-2008	1	64
228	41702	3.43	45.13	Yes	No	No	No	No	No	55	Female	Non-Hispanic Black	Divorced	High School Grad/GED or Equivalent		32574.3	no	never	former	[5,9]	9	6	no	no	2007-2008	1	59	no
229	41703	0.28		Yes						0	Female	Other Hispanic				2906.33									2007-2008	2	61
230	41704	3.68	23.42	Yes	No				No	16	Male	Mexican American		10th Grade		3898.5								no	2007-2008	2	66
231	41705	2.42	23.29	Yes	No	No	No	No	No	62	Male	Non-Hispanic Black	Married	High School Grad/GED or Equivalent		13459.6	no	now	moderate	[0,4]	9	3	yes	no	2007-2008	2	59	yes
232	41706	1.94	18.85	Yes	No					8	Male	Non-Hispanic Black		1st Grade										no	2007-2008	2	65
233	41707			Yes	No	No	No	No	No	51	Male	Mexican American		High School Grad/GED or Equivalent			no	never					no	no	2007-2008	2	72	no
234	41708	4.72	26.15	Yes	No	No	No	No	No	37	Female	Non-Hispanic White	Married	Some College or AA degree	no	141025	no	never	mild	[10,14]	9	10	no	no	2007-2008	2	63	no
235	41709	2.97		Yes	No					10	Male	Non-Hispanic White		4th Grade										no	2007-2008	2	63
236	41710	1.47	20.59	No	No	No	No	No	No	23	Male	Mexican American	Married	Some College or AA degree		20325	no	never	heavy	[0,4]	9	0	no	no	2007-2008	1	70	no
237	41711	3.65	29.08	Yes	No	No	No	No	Yes	73	Female	Non-Hispanic White	Married	High School Grad/GED or Equivalent		43783.5	yes	never	mild	[0,4]	9	2	no	no	2007-2008	1	71	no
238	41712	2.35		Yes						0	Female	Non-Hispanic Black													2007-2008	1	72
239	41713	1.28	17.89	No	No	No	No	No	No	42	Male	Non-Hispanic White	Married	Some College or AA degree		13353.2	no	now	former	[0,4]	9	3	no	no	2007-2008	1	60	no
240	41714	1.81	13.68	Yes	No					7	Female	Non-Hispanic Black		1st Grade		4972.93								no	2007-2008	1	63
241	41715	1.46	24.33	Yes	No	No	No	No	Yes	74	Female	Non-Hispanic White	Married	High School Grad/GED or Equivalent		34621.2	no	never	mild	[0,4]	9	0	yes	no	2007-2008	1	62	yes
242	41716	0.71		Yes						0	Male	Non-Hispanic White				32128.5									2007-2008	2	62
243	41717	2.34	23.87	Yes	Yes	No	No	No	Yes	72	Female	Non-Hispanic White	Married	9-11th Grade (Includes 12th grade with no diploma)		44296.9	no	former	never	[0,4]	9	2	no	yes	2007-2008	1	67	yes
244	41718	0.64	35.28	No	No	No	No	No	No	50	Female	Mexican American	Married	Less Than 9th Grade		9565.13	no	never	never	[0,4]	9	0	no	no	2007-2008	1	66	no
245	41719	1.46	45.5	Yes	No				No	18	Male	Mexican American		11th Grade		33878.8				[0,4]	9	0		no	2007-2008	1	66
246	41720	1.34	28.59	Yes	No					8	Female	Mexican American		2nd Grade		6447.81							no	yes	2007-2008	1	71	yes
247	41721	0.84	25.32	No	No	No	No	No	No	37	Male	Non-Hispanic White	Married	9-11th Grade (Includes 12th grade with no diploma)		13540.5	no	now	former	[0,4]	9	0	no	no	2007-2008	1	64	no
248	41722	1.21	20.71	Yes	No					15	Male	Other Hispanic		9th Grade		6428.84								no	2007-2008	1	73
249	41723	0.41		Yes	No					1	Male	Non-Hispanic Black				5222.96								no	2007-2008	1	68
250	41724	1.63	31.09	Yes	No	No	No	No	No	27	Male	Non-Hispanic Black	Never married	College Graduate or above		45127.9	no	never	never	[0,4]	9	1	no	no	2007-2008	2	68	no
251	41725	1.05	26.36	Yes	No	No	No	No	No	77	Female	Non-Hispanic White	Widowed	High School Grad/GED or Equivalent		25250.8	no	never	never	[5,9]	9	5	no	no	2007-2008	1	66	no
252	41726	1.41	19.38	Yes	No					8	Female	Other Hispanic		1st Grade		20182.9								no	2007-2008	2	65
253	41727	4.95	31.44	Yes	No	No	No	No	No	22	Female	Non-Hispanic White	Never married	College Graduate or above	no	212011	no	never	mild	[10,14]	9	11	no	no	2007-2008	1	69	no
254	41728	5	18.2	Yes	No	No	No	No	No	47	Female	Non-Hispanic White	Married	College Graduate or above		87517.3	no	never	mild	[0,4]	9	0	no	no	2007-2008	2	65	no
255	41729	5	38.63	Yes	No	No	No	No	Yes	53	Male	Non-Hispanic White	Married	9-11th Grade (Includes 12th grade with no diploma)		77380.2	no	former	mild	[0,4]	9	3	no	no	2007-2008	2	63	no
256	41730	1.16	28.49	No	No	No	No	No	No	35	Male	Mexican American	Married	9-11th Grade (Includes 12th grade with no diploma)		22797.2	no	now	heavy	[10,14]	9	11	no	no	2007-2008	1	70	no
257	41731	0.51	31.91	Yes	No	No	No	No	No	46	Female	Mexican American	Never married	High School Grad/GED or Equivalent		37209.9	no	never	mild	[15,19]	9	17	no	no	2007-2008	2	71	no
258	41732	1.16	18.07	Yes	No					12	Female	Mexican American		5th Grade		47065.9								no	2007-2008	1	66
259	41733	5	34	Yes	No	No	No	No	Yes	38	Male	Non-Hispanic White	Never married	High School Grad/GED or Equivalent		73615.7	no	never	moderate	[0,4]	9	0	no	no	2007-2008	1	61	no
260	41734	2.02	35.72	Yes	No					14	Female	Mexican American		8th Grade		12918.7								no	2007-2008	2	71
261	41735	5	25.4	Yes	No	Yes	No	No	Yes	64	Female	Non-Hispanic White	Married	College Graduate or above		68681.7	no	never	mild	[0,4]	9	0	no	no	2007-2008	2	62	no
262	41736	1.1	21.92	Yes	No					14	Male	Non-Hispanic White		9th Grade		28088.1								yes	2007-2008	1	67	yes
263	41737	3.79	24.93	Yes	No	No	No	No	No	28	Female	Non-Hispanic Black	Separated	9-11th Grade (Includes 12th grade with no diploma)	no	52526.4	no	never	heavy	[10,14]	9	10	no	yes	2007-2008	1	69	yes
264	41738	4.48		Yes	No					1	Female	Non-Hispanic Black				8698.49								no	2007-2008	2	72
265	41739	0.99	30.93	Yes	Yes	No	No	Yes	Yes	69	Male	Non-Hispanic Black	Never married	Less Than 9th Grade		7467.24	yes	never	former	[0,4]	9	0	no	no	2007-2008	1	72	yes
266	41740	2.88	28.18	Yes	No	Yes	No	No	Yes	79	Male	Non-Hispanic Black	Separated	College Graduate or above		7462.92	no	never	never	[0,4]	9	4	no	no	2007-2008	2	68	no
267	41741	2.45		Yes	No	No	No	No	Yes	67	Female	Non-Hispanic White	Widowed	College Graduate or above			yes	never					no	no	2007-2008	1	69	no
268	41742	0.42	23.43	Yes	No					5	Male	Other Hispanic				10290.1								yes	2007-2008	2	61	yes
269	41743	2.52	28.25	No	No	No	No	No	No	28	Male	Mexican American	Never married	High School Grad/GED or Equivalent		21599.9	no	never	heavy	[0,4]	9	3	no	no	2007-2008	1	62	no
270	41744	1.36		Yes						0	Female	Mexican American				3231.19									2007-2008	2	74
271	41745	1.06	17.26	Yes	No					3	Female	Non-Hispanic White				15744.6								yes	2007-2008	2	72	yes
272	41746	2.5	14.76	Yes	No					3	Female	Non-Hispanic Black				9124.4								yes	2007-2008	2	71	yes
273	41747	2.17	40.47	Yes	No					11	Female	Non-Hispanic Black		5th Grade		4642.07								no	2007-2008	2	60
274	41748	0.73	28.91	Yes	Yes	Yes	No	No	No	62	Female	Mexican American	Divorced	High School Grad/GED or Equivalent			yes	never			0		no	no	2007-2008	1	66	no
275	41749	2.1	27.84	Yes	No	No	No	No	No	28	Female	Mexican American	Married	Some College or AA degree	no	8369.07	no	never	moderate	[0,4]	9	2	no	no	2007-2008	1	65	no
276	41750	5	30.06	Yes	No	No	No	No	No	34	Male	Non-Hispanic Black	Never married	Some College or AA degree		20586.4	no	never			0		no	no	2007-2008	2	73	no
277	41751	2.56	40.45	Yes	Yes	No	No	No	Yes	73	Female	Non-Hispanic White	Married	High School Grad/GED or Equivalent		20157.7	no	never	never	[0,4]	9	1	no	no	2007-2008	2	59	no
278	41752	1.34	15.43	Yes	No					8	Female	Non-Hispanic Black		1st Grade		4910.47								no	2007-2008	1	68
279	41753	2.88	37.68	Yes	No	No	No	No	No	78	Male	Non-Hispanic White	Widowed	Some College or AA degree		59676.8	no	former	former	[5,9]	9	6	no	no	2007-2008	2	60	no
280	41754	3.77	24.45	Yes	No	No	No	No	No	32	Male	Non-Hispanic White	Married	9-11th Grade (Includes 12th grade with no diploma)		16053.5	no	now	mild	[0,4]	9	1	no	no	2007-2008	2	63	no
281	41755	1.76	25.79	Yes	No	No	No	No	Yes	79	Female	Non-Hispanic White	Widowed	9-11th Grade (Includes 12th grade with no diploma)		29441.9	no	former	never	[5,9]	9	6	no	no	2007-2008	1	67	no
282	41756	2.27	29.56	Yes	No	No	No	No	No	60	Female	Mexican American	Married	Less Than 9th Grade		5806.65	no	never	never	[0,4]	9	1	no	no	2007-2008	2	65	no
283	41757	0.87	37.08	Yes	No				No	18	Male	Non-Hispanic Black		More than high school		7727.98				[5,9]	9	5		yes	2007-2008	2	67	yes
284	41758		23.09	No	No	No	No	No	No	28	Male	Mexican American	Never married	Less Than 9th Grade		13430.2	no	now	former	[0,4]	9	0	no	no	2007-2008	2	64	no
285	41759	1.01	24	No	No	No	No	No	No	41	Male	Non-Hispanic White	Married	9-11th Grade (Includes 12th grade with no diploma)		43024	no	now	heavy	[0,4]	9	0	no	no	2007-2008	2	59	no
286	41760	1.57	28.2	Yes	No	No	No	No	Yes	73	Female	Non-Hispanic White	Widowed	High School Grad/GED or Equivalent		52495.2	no	never	mild	[0,4]	9	4	no	no	2007-2008	1	67	no
287	41761	5	23.05	Yes	No	No	No	No	Yes	54	Female	Non-Hispanic White	Married	College Graduate or above		69666.8	no	never	mild	[0,4]	9	2	no	no	2007-2008	2	70	no
288	41762	5	34.96	Yes	No	No	No	No	No	32	Male	Non-Hispanic White	Never married	College Graduate or above		133653	no	never	heavy	[5,9]	9	6	yes	yes	2007-2008	2	68	yes
289	41763	1.16	22.19	Yes	No					6	Male	Mexican American		Never Attended / Kindergarten Only		15624							no	no	2007-2008	1	66
290	41764	4.84	26.09	Yes	No	No	No	No	Yes	54	Male	Non-Hispanic White	Married	College Graduate or above		113019	no	former	mild	[0,4]	9	0	no	no	2007-2008	1	60	no
291	41765	2.66		Yes	No	No	No	No	No	23	Female	Mexican American	Married	College Graduate or above	no		no	never					no	no	2007-2008	1	66	no
292	41766	0.31		Yes						0	Female	Mexican American				7837.83									2007-2008	1	65
293	41767	0.48	20.83	No	No	No	No	No	No	21	Male	Mexican American	Never married	9-11th Grade (Includes 12th grade with no diploma)		58107.8	no	never	never	[0,4]	9	0	no	no	2007-2008	2	71	no
294	41768	5	28.5	Yes	No	No	No	No	Yes	57	Female	Mexican American	Married	College Graduate or above		12456.5	no	never	never	[0,4]	9	2	no	no	2007-2008	1	65	no
295	41769	0.12		Yes	No					1	Male	Non-Hispanic White				6307.04								yes	2007-2008	1	65	yes
296	41770	1.24	31.13	Yes	No	No	No	No	Yes	71	Female	Other Hispanic	Widowed	Less Than 9th Grade		6211.94	no	never	never	[0,4]	9	1	no	no	2007-2008	1	72	no
297	41771	2.45	26.75	Yes	No	No	No	No	No	80	Female	Other Hispanic	Widowed	9-11th Grade (Includes 12th grade with no diploma)		8082.61	no	never	mild	[0,4]	9	0	no	no	2007-2008	1	62	no
298	41772	2.86	25.95	Yes	No	No	No	No	No	69	Male	Other Hispanic	Married	9-11th Grade (Includes 12th grade with no diploma)		15197.8	no	former	former	[0,4]	9	0	no	no	2007-2008	2	61	no
299	41773	0.66	16.55	Yes	No					4	Female	Non-Hispanic White				46227.2								no	2007-2008	2	59
300	41774	5	23.42	Yes	No					11	Male	Non-Hispanic Black		5th Grade		23328.3								no	2007-2008	1	68
301	41775	1.39	34.75	No	No	No	No	No	Yes	61	Female	Non-Hispanic Black	Never married	9-11th Grade (Includes 12th grade with no diploma)		8981.56	no	never	moderate	[0,4]	9	4	no	no	2007-2008	1	68	no
302	41776	1.64	24.24	Yes	No	No	No	No	No	48	Female	Mexican American	Married	Some College or AA degree		12051.6	no	never	heavy	[0,4]	9	3	no	no	2007-2008	2	71	no
303	41777	3.91	20.23	Yes	No					11	Female	Mexican American		5th Grade		12442.3								yes	2007-2008	1	60	yes
304	41778	2.49	27.27	Yes	No					14	Female	Non-Hispanic Black		8th Grade		15816.5								yes	2007-2008	1	63	yes
305	41779	0.78	21.18	No	No				No	18	Female	Non-Hispanic White		GED or Equivalent		124679				[0,4]	9	1		yes	2007-2008	1	61	yes
306	41780	0.98	47.06	Yes	Yes	Yes	No	No	Yes	64	Female	Non-Hispanic White	Divorced	9-11th Grade (Includes 12th grade with no diploma)		22049.8	no	never	former	[15,19]	9	15	no	no	2007-2008	1	67	no
307	41781	0.47		Yes	No					1	Male	Mexican American				7865.46								no	2007-2008	2	66
308	41782	4.38	32.03	Yes	No	No	Yes	No	No	66	Male	Non-Hispanic White	Married	High School Grad/GED or Equivalent		44804.9	yes	now	former	[0,4]	9	3	yes	yes	2007-2008	1	61	yes
309	41783	1.57	26.65	Yes	No	Yes	No	No	No	80	Female	Non-Hispanic White	Widowed	College Graduate or above		31361.8	no	never	former	[0,4]	9	0	no	no	2007-2008	1	67	no
310	41784	0.39	19.11	Yes	No					4	Female	Mexican American				6607.13								no	2007-2008	1	70
311	41785	1.25	35.31	Yes	No	Yes	No	No	No	34	Female	Non-Hispanic White	Divorced	9-11th Grade (Includes 12th grade with no diploma)	no	20655.3	no	now	moderate	[0,4]	9	2	no	no	2007-2008	2	60	no
312	41786	0.71		No	No	No	No	No	No	43	Male	Mexican American	Married	Less Than 9th Grade			no	never					no	no	2007-2008	1	69	no
313	41787	0.34	14.38	Yes	No					5	Female	Non-Hispanic Black				10792.3								no	2007-2008	2	64
314	41788	1.79	20.45	Yes	No	No	No	No	Yes	38	Female	Non-Hispanic White	Never married	9-11th Grade (Includes 12th grade with no diploma)	no	179211	no	never	never	[5,9]	9	8	no	no	2007-2008	2	62	no
315	41789	1.34	18.6	Yes	No					11	Male	Non-Hispanic Black		4th Grade		5415.34								no	2007-2008	1	68
316	41790	1.09		Yes	No					7	Male	Non-Hispanic White		2nd Grade										no	2007-2008	1	64
317	41791	2.56	35.68	Yes	No	Yes	No	No	Yes	78	Male	Non-Hispanic White	Married	9-11th Grade (Includes 12th grade with no diploma)		26153.3	no	former	former	[0,4]	9	0	yes	no	2007-2008	1	67	yes
318	41792		24.53	Yes	No					14	Male	Other Hispanic		7th Grade		10259.8								no	2007-2008	2	65
319	41793	1.18	39.23	Yes	No	No	No	No	Yes	43	Male	Non-Hispanic White	Never married	High School Grad/GED or Equivalent		25827	no	never	former	[0,4]	9	3	no	no	2007-2008	1	65	no
320	41794	1.61	30.29	No	No	No	No	No	No	44	Male	Non-Hispanic White	Married	High School Grad/GED or Equivalent		29537.3	no	now	former	[0,4]	9	3	no	no	2007-2008	1	61	no
321	41795	0.32	15.75	No	No					7	Male	Mexican American		1st Grade		11376.6								yes	2007-2008	1	66	yes
322	41796	1.35		Yes	Yes	No	No	No	Yes	60	Female	Non-Hispanic Black	Widowed	High School Grad/GED or Equivalent		14015.8	yes	never	never	[10,14]	9	10	no	no	2007-2008	2	60	no
323	41797	2.08	28.15	Yes	No	Yes	No	No	Yes	69	Male	Non-Hispanic White	Married	High School Grad/GED or Equivalent		48500.2	no	former	mild	[0,4]	9	1	no	no	2007-2008	1	60	no
324	41798	3.23	21.29	Yes	No				No	16	Male	Non-Hispanic Black		10th Grade		6493.28								yes	2007-2008	1	74	yes
325	41799	2.18	13.86	Yes	No					6	Female	Mexican American		1st Grade		4279.4								no	2007-2008	1	73
326	41800	3.87	16.2	Yes	No					5	Male	Non-Hispanic White				116856								no	2007-2008	2	63
327	41801	3.63	23.39	Yes	No				No	18	Female	Non-Hispanic Black		More than high school		8452.78				[0,4]	9	4	no	yes	2007-2008	1	72	yes
328	41802	2.82	23.64	Yes	No	No	No	No	No	30	Female	Non-Hispanic White	Married	High School Grad/GED or Equivalent	no	45298.6	no	never	heavy	[0,4]	9	2	no	no	2007-2008	2	60	no
329	41803	1.02		Yes	Borderline	Yes	No	No	Yes	74	Male	Non-Hispanic Black	Married	High School Grad/GED or Equivalent			yes	former					no	no	2007-2008	1	72	no
330	41804	1.45	22.7	No	No					14	Female	Mexican American		8th Grade		5514.98								no	2007-2008	1	65
331	41805	1.23	19.68	Yes	No					9	Female	Non-Hispanic White		3rd Grade		26521.5								no	2007-2008	2	63
332	41806	5	24.2	Yes	No	Yes	No	No	Yes	61	Male	Non-Hispanic Black	Separated	Some College or AA degree		7573.55	no	former			0		no	no	2007-2008	2	67	no
333	41807	1.97	18.49	Yes	No					8	Male	Non-Hispanic White		2nd Grade		37598.1								no	2007-2008	2	62
334	41808	3.65	23.48	Yes	No	No	No	No	No	68	Female	Non-Hispanic White	Married	High School Grad/GED or Equivalent		58237.7	no	never	never	[0,4]	9	2	no	no	2007-2008	1	60	no
335	41809	1.09	41.09	Yes	No	No	No	No	Yes	35	Male	Mexican American	Married	High School Grad/GED or Equivalent		19408.8	no	now	heavy	[5,9]	9	8	no	no	2007-2008	2	70	no
336	41810	2.02		Yes	No	No	No	No	Yes	80	Female	Other Race - Including Multi-Racial	Widowed	Less Than 9th Grade			no	never					no	no	2007-2008	2	69	no
337	41811	3.2	25.14	Yes	No	No	No	No	No	36	Female	Mexican American	Married	College Graduate or above	no	14022	no	never	moderate	[0,4]	9	0	no	no	2007-2008	1	66	no
338	41812	1.16	30.19	No	No					15	Male	Other Hispanic		8th Grade		21815.8								no	2007-2008	1	72
339	41813	0.47	23.49	No	No	No	No	No	No	28	Male	Mexican American	Living with partner	Less Than 9th Grade		24501.8	no	never	former	[5,9]	9	9	no	no	2007-2008	2	68	no
340	41814	1.44	27.97	Yes	No	No	No	No	No	80	Male	Non-Hispanic White	Widowed	9-11th Grade (Includes 12th grade with no diploma)		13903.9	no	former	never		8	2	no	no	2007-2008	2	60	no
341	41815	0.49	24.13	No	No				No	19	Male	Other Hispanic		11th Grade		27918.5				[5,9]	9	6		no	2007-2008	1	62
342	41816	0.66	17.23	Yes	No					5	Female	Mexican American				11499.2								no	2007-2008	1	66
343	41817	1.88		Yes						0	Male	Other Hispanic				4517.01									2007-2008	2	72
344	41818	3.49	20.11	Yes	No				No	16	Female	Mexican American		10th Grade		5842.42								no	2007-2008	1	70
345	41819	0.61	29.69	No	No	No	No	No	No	25	Male	Non-Hispanic Black	Never married	High School Grad/GED or Equivalent		49624.9	no	now	heavy	[0,4]	9	1	no	no	2007-2008	2	68	no
346	41820	1.33	29.97	Yes	Yes	No	No	No	No	79	Female	Mexican American	Widowed	Less Than 9th Grade		5538.21	yes	never	never	[15,19]	9	15	no	no	2007-2008	1	70	no
347	41821	1.11	20.33	No	No				No	16	Female	Mexican American		9th Grade		17184.7								no	2007-2008	1	66
348	41822	2.82	35.58	Yes	No	No	No	No	No	21	Male	Other Hispanic	Never married	Some College or AA degree		15449.8	no	never	never	[0,4]	9	0	no	no	2007-2008	2	71	no
349	41823	1.21	21.87	Yes	No				No	19	Female	Non-Hispanic Black		More than high school		14466.6					0			no	2007-2008	1	74
350	41824	0.6	21.11	Yes	No					15	Female	Other Hispanic		8th Grade		6766.15								no	2007-2008	2	61
351	41825	2.06	24.65	Yes	No	No	No	No	Yes	63	Female	Non-Hispanic Black	Widowed	College Graduate or above		7110.55	no	now	moderate	[0,4]	9	2	no	no	2007-2008	1	63	no
352	41826	3.54	26.68	Yes	No					13	Male	Non-Hispanic White		6th Grade		34815.2								no	2007-2008	2	59
353	41827	4.38	25.65	Yes	No	Yes	No	No	No	78	Male	Non-Hispanic White	Married	College Graduate or above		26666.7	no	never	mild	[0,4]	9	4	no	no	2007-2008	1	63	no
354	41828		22.6	No	No					15	Female	Mexican American		7th Grade		22712.1								no	2007-2008	2	74
355	41829	3.11	16.18	Yes	No					7	Male	Non-Hispanic White		1st Grade		40582.9								no	2007-2008	1	61
356	41830	0.33	16.91	Yes	No					10	Male	Non-Hispanic Black		4th Grade		5417.9								no	2007-2008	1	64
357	41831	3.11	22.92	Yes	No					9	Female	Non-Hispanic White		4th Grade		42365								no	2007-2008	1	61
358	41832	4.46	16.63	Yes	No					7	Male	Non-Hispanic White		1st Grade		37406.7							no	no	2007-2008	2	60
359	41833	3.94	18.24	Yes	No					7	Female	Non-Hispanic Black		3rd Grade		4642.07							no	no	2007-2008	1	64
360	41834	5	27.36	Yes	No	No	No	No	No	43	Male	Non-Hispanic White	Married	College Graduate or above		46350.1	no	now	mild	[0,4]	9	0	no	no	2007-2008	1	70	no
361	41835	3.38	14.64	Yes	No					7	Male	Other Race - Including Multi-Racial		1st Grade										no	2007-2008	1	62
362	41836	0.89		No	No					1	Female	Non-Hispanic White				9520.16								no	2007-2008	2	66
363	41837	5	18.8	Yes	No					15	Male	Non-Hispanic White		9th Grade		45871.2								yes	2007-2008	2	70	yes
364	41838	1.18	36.21	No	No	No	No	No	Yes	58	Female	Non-Hispanic White	Married	Less Than 9th Grade		54826.9	no	never	never	[0,4]	9	3	no	no	2007-2008	2	62	no
365	41839	0.63	28.36	Yes	No	No	No	No	No	43	Female	Mexican American	Never married	9-11th Grade (Includes 12th grade with no diploma)	no	11625	no	never	never	[0,4]	9	0	no	yes	2007-2008	2	70	yes
366	41840	1.2	30.19	Yes	Yes	No	No	No	Yes	75	Female	Non-Hispanic White	Married	9-11th Grade (Includes 12th grade with no diploma)		46336.1	no	never	former	[5,9]	9	9	no	no	2007-2008	2	63	no
367	41841	4.38		Yes	Yes	No	Yes	Yes	No	70	Female	Non-Hispanic White	Married	College Graduate or above		50551.3	yes	former			0		yes	yes	2007-2008	1	61	yes
368	41842	4.24	28.69	Yes	No	No	No	No	No	21	Male	Mexican American	Never married	Some College or AA degree		66255	no	never	mild	[0,4]	9	1	no	yes	2007-2008	1	69	yes
369	41843	1.03	38.13	No	No	No	No	No	No	25	Female	Mexican American	Married	9-11th Grade (Includes 12th grade with no diploma)	no	11957.1	no	never	mild	[0,4]	9	1	no	no	2007-2008	1	69	no
370	41844	1.14	33.06	Yes	No	No	No	No	Yes	36	Female	Non-Hispanic White	Never married	High School Grad/GED or Equivalent	no	20074.8	yes	now	former	[15,19]	9	18	no	no	2007-2008	2	60	no
371	41845	0	20.77	No	No					8	Male	Mexican American		2nd Grade										no	2007-2008	1	70
372	41846	0.97	23.93	Yes	No					14	Female	Non-Hispanic White		8th Grade		85668.4								yes	2007-2008	2	64	yes
373	41847	0.11	14.68	Yes	No					9	Female	Non-Hispanic Black		3rd Grade		6349.26								no	2007-2008	1	72
374	41848	2.14		Yes	No	Yes	No	No	No	76	Male	Non-Hispanic White	Married	Some College or AA degree		42359.9	no	never	never		0		no	no	2007-2008	2	63	no
375	41849	0.45		Yes	No					1	Male	Non-Hispanic Black				7026.68								no	2007-2008	1	59
376	41850	4.38	24.05	Yes	No				No	19	Male	Mexican American		More than high school		21691				[0,4]	9	1		yes	2007-2008	2	60	yes
377	41851	0.64		No	No					1	Male	Non-Hispanic White				7288.17								no	2007-2008	1	69
378	41852	1.79	25.09	Yes	No	No	No	No	No	65	Male	Non-Hispanic White	Married	High School Grad/GED or Equivalent		14932.5	no	former	former	[0,4]	9	0	no	no	2007-2008	2	59	no
379	41853		24.26	Yes	No	No	No	No	No	52	Male	Non-Hispanic White	Never married	Some College or AA degree		169710	no	never	mild	[0,4]	9	0	no	no	2007-2008	1	61	no
380	41854		15.96	Yes	No					8	Female	Non-Hispanic White		1st Grade		29721.1								yes	2007-2008	1	61	yes
381	41855	0.38	24.26	Yes	No	No	No	No	No	21	Male	Non-Hispanic White	Never married	Some College or AA degree		26642.7	no	never	heavy	[0,4]	9	4	no	no	2007-2008	2	67	no
382	41856	3.32	28.12	Yes	No	No	No	No	Yes	69	Male	Non-Hispanic Black	Married	High School Grad/GED or Equivalent		11413	yes	former			0		no	no	2007-2008	2	64	no
383	41857	4.84	26.92	Yes	No	No	No	No	No	30	Female	Non-Hispanic White	Married	Some College or AA degree	no	131507	no	now	mild	[0,4]	9	2	no	yes	2007-2008	2	62	yes
384	41858	0.19	20.83	Yes	No	Yes	No	No	No	60	Male	Non-Hispanic White	Never married	Some College or AA degree		57545	no	now	moderate	[5,9]	9	7	yes	no	2007-2008	2	60	yes
385	41859	5	16.95	Yes	No					7	Female	Non-Hispanic White		1st Grade		132448								no	2007-2008	2	61
386	41860	2.07		Yes	No					1	Male	Non-Hispanic Black												yes	2007-2008	1	65	yes
387	41861		23.42	Yes	No				No	17	Female	Non-Hispanic Black		High School Graduate		33744								no	2007-2008	1	64
388	41862	0.1		Yes						0	Female	Other Race - Including Multi-Racial				15838.9									2007-2008	2	67
389	41863	3.22	29.9	Yes	No	No	No	No	No	48	Female	Non-Hispanic Black	Divorced	High School Grad/GED or Equivalent		32148.4	no	former	heavy	[0,4]	9	0	no	no	2007-2008	2	65	no
390	41864	2.95	32.64	Yes	No	No	No	No	Yes	44	Male	Mexican American	Divorced	Some College or AA degree		23403.9	no	never	heavy	[0,4]	9	3	no	no	2007-2008	2	71	no
391	41865	5	28.03	Yes	No	No	No	No	Yes	76	Male	Non-Hispanic Black	Married	College Graduate or above		16264.3	no	former	mild	[5,9]	9	7	no	no	2007-2008	2	69	no
392	41866	5	17.53	Yes	No					14	Female	Non-Hispanic White		7th Grade		98208.9								no	2007-2008	1	59
393	41867	1.94	37.11	No	Yes	No	No	No	Yes	35	Male	Non-Hispanic White	Married	9-11th Grade (Includes 12th grade with no diploma)		11540.2	yes	never	former	[5,9]	9	6	no	no	2007-2008	2	59	no
394	41868	1.61	29.9	Yes	No	No	Yes	No	No	78	Male	Non-Hispanic White	Married	Less Than 9th Grade		46874.8	yes	former	former	[0,4]	9	1	yes	no	2007-2008	2	60	yes
395	41869	5	31.45	Yes	No	No	No	No	No	28	Male	Non-Hispanic White	Married	College Graduate or above		173540	no	never	mild	[0,4]	9	1	no	yes	2007-2008	1	59	yes
396	41870	0.91		Yes	Yes	No	No	No	Yes	59	Male	Mexican American	Divorced	9-11th Grade (Includes 12th grade with no diploma)		32872	yes	former	former	[0,4]	9	0	no	no	2007-2008	1	71	no
397	41871		19.65	Yes	No	No	No	No	No	65	Female	Non-Hispanic White	Married	Some College or AA degree		53434.9	no	never	never	[0,4]	9	2	no	no	2007-2008	2	62	no
398	41872	2.02	14.64	Yes	No					3	Male	Non-Hispanic White				35607.1								no	2007-2008	2	63
399	41873	5	24.31	Yes	No	No	No	No	Yes	78	Female	Non-Hispanic White	Married	High School Grad/GED or Equivalent		40593.5	no	never	former	[0,4]	9	0	no	no	2007-2008	2	70	no
400	41874	5	14.77	Yes	No					9	Female	Non-Hispanic White		3rd Grade		96709.3								yes	2007-2008	1	63	yes
401	41875	2.34	30.82	No	Yes	No	No	No	No	51	Female	Other Hispanic	Married	9-11th Grade (Includes 12th grade with no diploma)		8722.27	no	never	former	[5,9]	9	6	no	yes	2007-2008	1	72	yes
402	41876	1.47		No	No	No	No	No	No	44	Male	Non-Hispanic Black	Divorced	9-11th Grade (Includes 12th grade with no diploma)			no	now					no	no	2007-2008	1	68	no
403	41877	2.19	21.87	No	No	No	No	No	No	42	Female	Non-Hispanic Black	Never married	Some College or AA degree	no	23138.2	no	never	mild	[0,4]	9	4	no	no	2007-2008	1	59	no
404	41878	1.19	27.03	Yes	No	Yes	No	No	No	46	Female	Non-Hispanic White	Separated	High School Grad/GED or Equivalent		20265.8	no	now	heavy	[0,4]	9	1	no	no	2007-2008	2	60	no
405	41879	1.31	31.63	Yes	Yes	Yes	No	No	No	80	Female	Non-Hispanic White	Married	Some College or AA degree		25419.2	yes	former	mild	[0,4]	9	1	no	no	2007-2008	1	60	no
406	41880	0.56	19.38	Yes	No					4	Male	Other Hispanic				6879.46								yes	2007-2008	2	70	yes
407	41881	5	29.87	Yes	No	Yes	No	No	Yes	70	Male	Non-Hispanic White	Married	High School Grad/GED or Equivalent		30773.5	no	former	heavy	[0,4]	9	0	no	no	2007-2008	2	60	no
408	41882	1.58	34.91	Yes	No	No	No	No	Yes	59	Female	Mexican American	Never married	Less Than 9th Grade		6828.57	no	former	heavy	[0,4]	9	1	no	no	2007-2008	2	71	no
409	41883	2.84	59.13	Yes	No	No	No	No	No	42	Female	Other Hispanic	Never married	Some College or AA degree	no	8014.84	no	never	mild	[0,4]	9	0	no	yes	2007-2008	2	69	yes
410	41884	2.5		No						0	Female	Mexican American				9715.95									2007-2008	2	72
411	41885	4.12		Yes						0	Female	Mexican American				2236.74									2007-2008	1	65
412	41886	0.81	19.61	Yes	No					10	Male	Non-Hispanic White		3rd Grade		40873.6								yes	2007-2008	2	59	yes
413	41887	1.57	24.09	Yes	No					12	Male	Mexican American		6th Grade		32836.1								no	2007-2008	1	66
414	41888	1.18	28.65	Yes	No	No	No		No	71	Male	Non-Hispanic White	Living with partner	High School Grad/GED or Equivalent		55150.6	no	now	heavy	[5,9]	9	6	yes	no	2007-2008	1	66	yes
415	41889	1.56	22.25	No	No	No	No	No	No	32	Male	Mexican American	Divorced	High School Grad/GED or Equivalent		67369.5	no	never	mild	[0,4]	9	0	no	no	2007-2008	2	66	no
416	41890	0.48	23.34	Yes	No					10	Female	Other Race - Including Multi-Racial		3rd Grade		8969.8								no	2007-2008	2	59
417	41891	1.16	14.38	Yes	No					5	Male	Non-Hispanic Black				14112.9								no	2007-2008	1	64
418	41892		16.97	Yes	No					11	Female	Other Race - Including Multi-Racial		4th Grade		55949.3								no	2007-2008	2	69
419	41893		20.48	Yes	No				No	18	Male	Non-Hispanic Black		High School Graduate		25641.2				[0,4]	9	3		no	2007-2008	2	71
420	41894	0.87		Yes	No					1	Female	Mexican American				4437.37								no	2007-2008	1	70
421	41895	0.92	19.03	No	No	No	No	No	No	47	Female	Mexican American	Married	College Graduate or above		15606	no	former	mild	[0,4]	9	0	no	no	2007-2008	2	65	no
422	41896	0.48	20.41	Yes	No	Yes	No	No	No	53	Male	Non-Hispanic White	Married	High School Grad/GED or Equivalent		19314.3	no	now	former	[5,9]	9	8	no	no	2007-2008	2	59	no
423	41897	1.65	30.81	Yes	No	Yes	No	No	Yes	77	Male	Non-Hispanic White	Married	College Graduate or above		47256	no	former	mild	[0,4]	9	0	no	no	2007-2008	2	66	no
424	41898	5	29.9	Yes	Yes	No	No	No	No	54	Female	Non-Hispanic Black	Divorced	College Graduate or above		30013.1	no	never	mild	[0,4]	9	3	no	no	2007-2008	2	65	no
425	41899	0.71	27.5	No	No	No	No	No	No	35	Male	Mexican American	Married	Less Than 9th Grade		19290.4	no	never	mild	[0,4]	9	0	no	no	2007-2008	1	71	no
426	41900	0.47		Yes	No					1	Female	Non-Hispanic Black				7347.32								no	2007-2008	1	64
427	41901	1.43	25.95	Yes	No	No	No	No	Yes	68	Male	Non-Hispanic Black	Widowed	Less Than 9th Grade			no	never			0		no	no	2007-2008	2	68	no
428	41902	1.14	47.54	No	No	No	No	No	No	36	Male	Non-Hispanic Black	Married	High School Grad/GED or Equivalent		13187.7	no	never	former	[0,4]	9	0	no	no	2007-2008	1	63	no
429	41903	3.22	33.62	Yes	No	No	No	No	No	33	Male	Non-Hispanic Black	Living with partner	High School Grad/GED or Equivalent		19009.2	no	never			0		no	no	2007-2008	2	65	no
430	41904	3.71	38.48	Yes	Yes	Yes	No	No	Yes	70	Female	Non-Hispanic White	Married	High School Grad/GED or Equivalent		38127.2	yes	former	mild	[0,4]	9	0	no	no	2007-2008	2	62	no
431	41905	3.77	16.03	Yes	No					5	Male	Non-Hispanic White				9020.84								no	2007-2008	2	63
432	41906	0.31	22.65	Yes	No					6	Male	Mexican American		Never Attended / Kindergarten Only		52784.2								no	2007-2008	2	65
433	41907	0.66	31.24	Yes	No	No	No	No	No	23	Female	Other Hispanic	Living with partner	9-11th Grade (Includes 12th grade with no diploma)	no		no	now	former	[10,14]	9	10	no	yes	2007-2008	2	61	yes
434	41908	2.56	33.64	Yes	Yes	No	No	No	No	55	Female	Mexican American	Married	Less Than 9th Grade		18432.2	no	never	never	[0,4]	9	0	no	no	2007-2008	1	66	no
435	41909	0.8	36.04	Yes	Yes	Yes	No	Yes	No	69	Male	Mexican American	Married	Less Than 9th Grade		4423.18	no	never			0		no	yes	2007-2008	1	59	yes
436	41910	1.09	26.07	Yes	No				No	16	Male	Mexican American		10th Grade		4127.05								no	2007-2008	1	70
437	41911	1.35	22.55	Yes	No				No	19	Female	Other Hispanic		More than high school		6322.05				[0,4]	9	0		yes	2007-2008	2	68	yes
438	41912	4.13	46.52	Yes	No	No	No	No	No	56	Female	Non-Hispanic Black	Divorced	College Graduate or above		20118	no	never	heavy	[5,9]	9	7	no	no	2007-2008	2	65	no
439	41913	5	23.49	Yes	No				No	18	Male	Other Hispanic		High School Graduate							0			no	2007-2008	2	70
440	41914	0.52	23.68	Yes	No	No	No	No	No	25	Male	Non-Hispanic White	Married	9-11th Grade (Includes 12th grade with no diploma)		25830.9	no	now	heavy	[5,9]	9	9	no	no	2007-2008	2	59	no
441	41915	3.93	26.65	Yes	No	No	No	No	No	63	Female	Non-Hispanic White	Married	College Graduate or above		75680.4	no	former	moderate	[0,4]	9	0	no	no	2007-2008	2	62	no
442	41916	1.18	16.38	Yes	No					5	Male	Non-Hispanic White				23367.3								no	2007-2008	2	63
443	41917	1.81	14.48	Yes	No					9	Male	Other Hispanic		3rd Grade		30347.2							no	yes	2007-2008	2	61	yes
444	41918	0.9	24.18	No	No	No	No	No	Yes	53	Female	Non-Hispanic White	Married	9-11th Grade (Includes 12th grade with no diploma)		18165	yes	now	moderate	[10,14]	9	11	no	yes	2007-2008	1	67	yes
445	41919	4.09	24.88	Yes	No	No	No	No	No	53	Female	Mexican American	Married	Some College or AA degree		28356.8	no	never	moderate	[0,4]	9	3	no	no	2007-2008	1	66	no
446	41920	0.7	14.88	Yes	No					6	Female	Non-Hispanic White		Never Attended / Kindergarten Only		16829.4								no	2007-2008	1	69
447	41921	0	27.65	No	No	No	No	No	Yes	60	Male	Other Hispanic	Separated	Less Than 9th Grade		9272.46	no	never	moderate	[0,4]	9	4	no	no	2007-2008	1	73	no
448	41922	5	23.34	Yes	No	No	No	No	No	33	Female	Non-Hispanic White	Married	College Graduate or above	no	43485.3	no	never	mild	[0,4]	9	2	no	no	2007-2008	2	63	no
449	41923	3.92	25.77	Yes	No		No	No	Yes	60	Female	Non-Hispanic White	Divorced	College Graduate or above		51794.4	no	never	former	[0,4]	9	0	no	no	2007-2008	1	63	no
450	41924	2.45	21.13	No	No	No	No	No	No	35	Male	Non-Hispanic Black		Some College or AA degree		12807.4	no	now	mild	[0,4]	9	2	no	no	2007-2008	2	68	no
451	41925	5	20	Yes	No				No	17	Male	Non-Hispanic White		11th Grade		37118.4								yes	2007-2008	1	69	yes
452	41926	5	28.44	Yes	No	No	No	No	No	49	Male	Non-Hispanic White	Divorced	High School Grad/GED or Equivalent		72282.1	no	now	moderate	[0,4]	9	0	no	no	2007-2008	1	70	no
453	41927	3.57	19.24	No	No	No	No	No	No	38	Male	Non-Hispanic White	Married	Some College or AA degree		65570.4	no	never	mild	[5,9]	9	7	no	yes	2007-2008	2	62	yes
454	41928		19.15	Yes	No					2	Female	Non-Hispanic Black				7216.48								no	2007-2008	2	64
455	41929	5	40.25	No	No	No	No	No	Yes	44	Female	Non-Hispanic Black	Divorced	Some College or AA degree	no	57052.1	no	now	former	[0,4]	9	2	no	no	2007-2008	2	68	no
456	41930	1.48	15.14	Yes	No					12	Male	Mexican American		6th Grade									no	no	2007-2008	2	71
457	41931	1.1	22.18	Yes	No					15	Male	Non-Hispanic White		9th Grade		50973.4								no	2007-2008	1	67
458	41932	1.45		No						0	Female	Mexican American				6519.65									2007-2008	1	65
459	41933			No	No	No	No	No	No	50	Female	Mexican American	Married	Some College or AA degree			no	former					no	no	2007-2008	2	72	no
460	41934	0.88	24.52	No	No	No	No	No	No	41	Male	Non-Hispanic Black	Never married	Some College or AA degree		19919.1	no	now			0		no	no	2007-2008	1	61	no
461	41935	2.83	18.93	Yes	No					9	Female	Non-Hispanic White		3rd Grade		47330.1								no	2007-2008	2	60
462	41936		29.36	No	No				No	16	Male	Mexican American		11th Grade		21893.9								no	2007-2008	2	74
463	41937	1.99		Yes						0	Female	Non-Hispanic White				35047.2									2007-2008	2	73
464	41938	5	25.97	Yes	No					11	Male	Other Race - Including Multi-Racial		5th Grade		5649.74								no	2007-2008	1	70
465	41939	4.36	15.32	Yes	No					2	Female	Non-Hispanic Black				6871.23								no	2007-2008	1	64
466	41940	2.42	21.76	Yes	No					10	Female	Other Hispanic		3rd Grade		4101.98							no	yes	2007-2008	2	62	yes
467	41941	4.6	21.29	Yes	No					13	Male	Mexican American		7th Grade		18256.2								yes	2007-2008	1	70	yes
468	41942	3.77	23.66	Yes	No	No	No	No	No	44	Female	Non-Hispanic White	Married	Some College or AA degree	no	51232.4	no	now	former	[0,4]	9	0	no	no	2007-2008	2	63	no
469	41943	3.23	28.67	Yes	No					8	Male	Non-Hispanic White		2nd Grade		33648.7								yes	2007-2008	2	65	yes
470	41944	0	27.86	No	No	No	No	Yes	No	39	Female	Non-Hispanic White	Living with partner	9-11th Grade (Includes 12th grade with no diploma)	no	121880	no	now	heavy	[0,4]	9	0	no	no	2007-2008	1	67	yes
471	41945			Yes	No					1	Male	Non-Hispanic Black				6969.06								no	2007-2008	2	64
472	41946	1.83	32.26	Yes	No	No	No	No	Yes	65	Female	Non-Hispanic Black	Widowed	High School Grad/GED or Equivalent		7557.97	no	former	mild	[0,4]	9	0	no	no	2007-2008	2	64	no
473	41947	0.73	25.28	Yes	No	No	No	No	Yes	31	Male	Non-Hispanic White	Divorced	High School Grad/GED or Equivalent		13432.4	no	now	heavy	[0,4]	9	1	yes	yes	2007-2008	1	61	yes
474	41948	0.62	38.15	Yes	No	No	No	No	No	27	Male	Non-Hispanic White	Never married	High School Grad/GED or Equivalent			no	never			0		no	no	2007-2008	2	62	no
475	41949	2.26	26.31	Yes	No				No	18	Female	Mexican American		12th Grade, No Diploma		4196.02				[0,4]	9	1		no	2007-2008	2	66
476	41950	0.93	21.99	Yes	No					5	Female	Non-Hispanic White				9924.4								no	2007-2008	1	61
477	41951		22.84	No	No				No	19	Male	Mexican American		High School Graduate		7886.52				[0,4]	9	0		no	2007-2008	1	66
478	41952	5	34.22	Yes	No	Yes	No	No	No	71	Female	Non-Hispanic White	Married	College Graduate or above		21247.1	no	former	mild	[0,4]	9	2	no	no	2007-2008	1	70	no
479	41953	5	32.25	Yes	No	No	No	No	No	80	Female	Non-Hispanic White	Married	Some College or AA degree		41084.7	no	never			0		no	no	2007-2008	2	65	no
480	41954	5	19.25	Yes	No					9	Male	Non-Hispanic Black		4th Grade		59822.2								no	2007-2008	1	64
481	41955	1.41	17.96	No	No				No	17	Male	Mexican American		11th Grade		27351.9								no	2007-2008	2	70
482	41956	5		Yes	No					1	Female	Non-Hispanic Black				6154.05								no	2007-2008	1	65
483	41957	1.79	17.14	Yes	No					7	Male	Other Hispanic		1st Grade		9742.31								no	2007-2008	2	65
484	41958		24.54	No	No	No	No	No	No	26	Male	Mexican American	Never married	High School Grad/GED or Equivalent		12917	no	never	mild	[5,9]	9	5	no	yes	2007-2008	1	64	yes
485	41959	1.46	30.73	Yes	No				No	16	Male	Non-Hispanic Black		10th Grade		6190.64								no	2007-2008	1	73
486	41960	5	25.8	Yes	No	No	No	No	No	80	Female	Non-Hispanic White	Widowed	High School Grad/GED or Equivalent		44628.7	no	never	heavy	[0,4]	9	1	no	no	2007-2008	2	62	no
487	41961	4.72	30.45	Yes	Yes	No	No	No	No	46	Male	Non-Hispanic White	Married	High School Grad/GED or Equivalent		69661.4	no	never	mild	[0,4]	9	3	no	no	2007-2008	2	66	no
488	41962	5	29.51	Yes	No	No	No	No	Yes	48	Male	Non-Hispanic White	Married	High School Grad/GED or Equivalent		53646	no	never	moderate	[0,4]	9	0	no	no	2007-2008	1	63	no
489	41963	0.06	24.84	Yes	No	No	No	No	Yes	66	Male	Mexican American	Married	9-11th Grade (Includes 12th grade with no diploma)		12906.3	yes	former	former		0		no	no	2007-2008	1	66	no
490	41964	1.96	36.47	Yes	No	No	No	No	No	42	Male	Non-Hispanic White	Separated	Some College or AA degree		21863.8	no	former	mild	[0,4]	9	3	no	no	2007-2008	1	69	no
491	41965	2.17	26.08	Yes	No	No	No	No	No	37	Female	Other Race - Including Multi-Racial	Married	High School Grad/GED or Equivalent	yes	32812.1	no	never			0		no	no	2007-2008	1	70	no
492	41966	2.05	21.36	Yes	No	No	No	No	Yes	62	Male	Other Race - Including Multi-Racial	Married	High School Grad/GED or Equivalent		59798	yes	former	never	[0,4]	9	1	no	no	2007-2008	2	69	no
493	41967	1.27	16.28	Yes	No					2	Male	Non-Hispanic White												no	2007-2008	2	70
494	41968	0.77	19.88	No	No	No	No	No	No	26	Male	Non-Hispanic White	Living with partner	9-11th Grade (Includes 12th grade with no diploma)		21999.4	no	now	heavy	[0,4]	9	1	yes	no	2007-2008	2	59	yes
495	41969	2.71	32.58	Yes	No	No	No	No	Yes	61	Female	Non-Hispanic White	Married	High School Grad/GED or Equivalent		67996.8	no	never	former	[0,4]	9	3	no	no	2007-2008	2	62	no
496	41970			Yes						0	Male	Other Hispanic				3143.62									2007-2008	2	61
497	41971	0.88	19.93	Yes	Borderline	No	No	No	Yes	66	Male	Non-Hispanic Black	Married	High School Grad/GED or Equivalent		5939.25	yes	now	former	[0,4]	9	2	no	no	2007-2008	1	67	no
498	41972	1.18	36.47	Yes	No	No	No	No	No	26	Female	Non-Hispanic White	Living with partner	Some College or AA degree	no		no	former			0		no	yes	2007-2008	2	63	yes
499	41973	2.35	32.71	Yes	Yes	No	No	No	Yes	71	Male	Non-Hispanic White	Divorced	Some College or AA degree		28178.8	yes	now	mild	[0,4]	9	0	no	no	2007-2008	1	60	no
500	41974	1.65	15.39	Yes	No					7	Male	Mexican American		1st Grade		6841.8								no	2007-2008	2	70
501	41975	1.4	16.46	Yes	No					2	Female	Non-Hispanic White				6960.42								no	2007-2008	2	64
502	41976	1.77		Yes						0	Female	Mexican American				4410.6									2007-2008	2	67
503	41977	0.83	26.36	Yes	No					11	Male	Non-Hispanic Black		4th Grade									no	no	2007-2008	1	68
504	41978	1.18		Yes	No					1	Female	Non-Hispanic White				7533.18								no	2007-2008	2	72
505	41979	0.71	14.08	Yes	No					6	Male	Mexican American		Never Attended / Kindergarten Only		6969.65								no	2007-2008	1	71
506	41980	2.97		Yes	No					8	Female	Non-Hispanic White		2nd Grade										no	2007-2008	2	63
507	41981	5	48.47	Yes	No	No	No	No	Yes	55	Female	Mexican American	Divorced	College Graduate or above		6128.55	no	never	never	[0,4]	9	0	no	no	2007-2008	1	65	no
508	41982		33.48	Yes	No	No	No	No	No	34	Female	Non-Hispanic White	Married	High School Grad/GED or Equivalent	no	119222	no	never	mild	[10,14]	9	14	no	no	2007-2008	2	62	no
509	41983	1.02	23.48	Yes	No	No	No	No	No	71	Female	Non-Hispanic White	Married	High School Grad/GED or Equivalent		19972.8	no	never			0		no	no	2007-2008	1	59	no
510	41984	0.8	34.91	Yes	No	No	No	No	Yes	78	Female	Other Hispanic	Never married	Some College or AA degree		13050.6	no	never			0		no	no	2007-2008	1	72	no
511	41985	0.63	21.81	Yes	No				No	16	Male	Mexican American		10th Grade		7146.48								no	2007-2008	2	70
512	41986	1.26	17.84	Yes	No					5	Male	Non-Hispanic White				11395.2								no	2007-2008	2	59
513	41987	1.36	20.24	Yes	No					9	Male	Mexican American		3rd Grade										no	2007-2008	1	66
514	41988	0.97	23.95	Yes	No	No	No	No	No	52	Female	Non-Hispanic White	Married	9-11th Grade (Includes 12th grade with no diploma)		50429.2	no	now	former	[0,4]	9	3	no	no	2007-2008	2	64	no
515	41989	0.87	17.59	Yes	No					13	Male	Non-Hispanic Black		7th Grade		31829.5								no	2007-2008	1	68
516	41990	1.99	37.86	No	No	No	No	No	No	45	Male	Mexican American	Never married	Less Than 9th Grade		16735.5	no	former	heavy	[0,4]	9	2	no	no	2007-2008	2	65	no
517	41991	0.35	27.24	No	No	No	No	No	No	66	Male	Mexican American	Married	Less Than 9th Grade		13826.7	no	former	heavy	[0,4]	9	1	no	no	2007-2008	2	66	no
518	41992	2.66	17.26	Yes	No					2	Female	Mexican American				14112.1								no	2007-2008	1	69
519	41993	5	19.67	Yes	No	No	No	No	No	59	Female	Non-Hispanic White	Married	College Graduate or above		158176	no	now	mild	[0,4]	9	2	yes	no	2007-2008	2	62	yes
520	41994	4.26	33.13	Yes	No				No	17	Male	Non-Hispanic White		11th Grade		38791.1								no	2007-2008	2	61
521	41995	1.41	24.66	Yes	No					5	Female	Non-Hispanic White				12484.5								no	2007-2008	2	62
522	41996	3.3	14.95	Yes	No					2	Male	Other Race - Including Multi-Racial				78155.9								no	2007-2008	2	67
523	41997	1.81	37.87	No	No					12	Male	Mexican American		5th Grade		8991.64								no	2007-2008	2	66
524	41998	1.24	24.84	No	No	No	No	No	No	20	Male	Non-Hispanic Black	Never married	High School Grad/GED or Equivalent		15706.5	no	now	moderate	[10,14]	9	11	no	yes	2007-2008	1	63	yes
525	41999	1.42	16.75	Yes	No					3	Male	Non-Hispanic White				10776.2								no	2007-2008	2	60
526	42000	5	22.48	Yes	No	No	No	No	Yes	51	Male	Non-Hispanic White	Married	College Graduate or above		60223.2	no	former	former	[0,4]	9	1	no	no	2007-2008	1	68	no
527	42001	3.69	25.62	Yes	No	No	No	No	No	22	Male	Non-Hispanic White	Never married	High School Grad/GED or Equivalent		52619.4	no	never	heavy	[5,9]	9	7	no	no	2007-2008	2	62	no
528	42002	5	31.25	Yes	No	No	No	No	Yes	52	Male	Non-Hispanic Black	Divorced	College Graduate or above		11627	no	never	mild	[5,9]	9	7	no	no	2007-2008	1	63	no
529	42003	0.33	25.31	Yes	No	No	No	No	Yes	68	Male	Mexican American	Widowed	Less Than 9th Grade		15094.6	no	never	former	[5,9]	9	6	no	no	2007-2008	1	66	no
530	42004	5	33.05	Yes	No	No	No	No	Yes	52	Male	Mexican American	Married	High School Grad/GED or Equivalent		9217.23	no	never	heavy	[0,4]	9	2	no	no	2007-2008	1	71	no
531	42005	4.9	29.44	Yes	No	Yes	No	No	Yes	80	Male	Non-Hispanic White	Widowed	Some College or AA degree		26605.6	yes	now	former	[0,4]	9	0	no	no	2007-2008	1	67	no
532	42006	1.41	22.44	Yes	No					9	Male	Mexican American		3rd Grade		31679.7								no	2007-2008	2	70
533	42007	0.65	15.13	Yes	No					2	Male	Non-Hispanic White				14127.8								no	2007-2008	2	61
534	42008	1.56		Yes	No					1	Male	Non-Hispanic Black				8897.97								no	2007-2008	2	68
535	42009	0.57	31.84	Yes	No	No	No	No	Yes	38	Female	Non-Hispanic White	Divorced	High School Grad/GED or Equivalent	no	18116.4	no	former	former	[0,4]	9	3	no	yes	2007-2008	2	59	yes
536	42010	1.43	23.47	Yes	No	No	No	No	No	24	Male	Mexican American	Never married	9-11th Grade (Includes 12th grade with no diploma)			no	never	heavy	[0,4]	9	3	no	no	2007-2008	2	64	no
537	42011	0.44	28.04	Yes	No					12	Male	Non-Hispanic Black		4th Grade		9378.8								no	2007-2008	1	59
538	42012	3.41		No	No					11	Female	Other Race - Including Multi-Racial		4th Grade										no	2007-2008	2	68
539	42013	4.71		No						0	Female	Mexican American				6743.63									2007-2008	1	73
540	42014	1.46		Yes	No	No	No	No	Yes	50	Male	Non-Hispanic White	Never married	Some College or AA degree			yes	now					no	yes	2007-2008	1	68	yes
541	42015	3.75	20.31	Yes	No	No	No	No	Yes	79	Female	Non-Hispanic White	Married	Some College or AA degree		24291.3	no	never	never	[0,4]	9	4	no	no	2007-2008	2	60	no
542	42016	2.64	25.61	No	No	No	No	No	No	24	Male	Non-Hispanic White	Living with partner	College Graduate or above		79389.4	no	never	mild	[0,4]	9	1	no	no	2007-2008	1	73	no
543	42017	0.58	13.54	Yes	No					5	Female	Other Race - Including Multi-Racial												no	2007-2008	1	67
544	42018	1.01	27.64	No	No	No	No	No	No	62	Male	Mexican American	Living with partner	Less Than 9th Grade		5839.22	no	former	mild	[5,9]	9	5	no	no	2007-2008	1	70	no
545	42019	1.41	17.25	Yes	No					4	Male	Non-Hispanic White				28710.4								no	2007-2008	1	61
546	42020	1.13	14.24	Yes	No					3	Female	Non-Hispanic White				9728.26								no	2007-2008	2	60
547	42021	1.74	26.03	Yes	No	No	No	Yes	Yes	44	Male	Mexican American	Married	Less Than 9th Grade		29698.9	no	former	never	[0,4]	9	2	no	no	2007-2008	1	73	yes
548	42022	0.36	21.5	No	No					14	Female	Other Hispanic		7th Grade		6913.25							no	no	2007-2008	2	62
549	42023	0.3	24.31	Yes	No	No	No	No	No	30	Female	Mexican American	Separated	9-11th Grade (Includes 12th grade with no diploma)	no	47099.6	no	now	heavy	[0,4]	9	2	no	no	2007-2008	1	71	no
550	42024	3.15	23.49	Yes	No	No	No	No	No	36	Male	Non-Hispanic White	Married	9-11th Grade (Includes 12th grade with no diploma)		44988.8	no	former	heavy	[0,4]	9	0	no	no	2007-2008	1	61	no
551	42025	1.93	29.95	Yes	No	No	No	No	No	43	Female	Non-Hispanic Black	Never married	High School Grad/GED or Equivalent	no	22904.7	no	now	heavy	[10,14]	9	13	no	no	2007-2008	1	64	no
552	42026	4.37	35.84	Yes	No	No	No	No	Yes	71	Male	Non-Hispanic White	Married	Less Than 9th Grade		31059.9	no	never	never	[0,4]	9	0	no	no	2007-2008	1	62	no
553	42027	2.25	20.53	No	No					9	Female	Mexican American		3rd Grade		3883.57								no	2007-2008	1	70
554	42028	3.38	17.96	Yes	No	No	No	No	Yes	45	Male	Non-Hispanic Black	Never married	High School Grad/GED or Equivalent		16801.1	no	never	mild	[0,4]	9	3	no	yes	2007-2008	2	72	yes
555	42029	1.25	27.94	Yes	No	No	No	No	Yes	71	Female	Non-Hispanic White	Widowed	9-11th Grade (Includes 12th grade with no diploma)		29733.7	no	never	never	[10,14]	9	11	no	no	2007-2008	2	62	no
556	42030	5	20.63	Yes	No	No	No	No	No	33	Female	Non-Hispanic White	Married	Some College or AA degree	no	42313.9	no	never			0		no	no	2007-2008	1	67	no
557	42031	1.76	16.13	No	No					6	Male	Non-Hispanic White		Never Attended / Kindergarten Only		14554.5								no	2007-2008	2	66
558	42032	2.57	16.58	Yes	No					2	Female	Non-Hispanic White				19402.8								no	2007-2008	1	60
559	42033	0.1	39.98	Yes	No	No	No	No	Yes	63	Male	Non-Hispanic Black	Widowed	Less Than 9th Grade		6549.06	no	never	mild	[0,4]	9	1	no	no	2007-2008	2	68	no
560	42034		21.8	No	No	No	No	No	No	29	Male	Other Race - Including Multi-Racial	Married	9-11th Grade (Includes 12th grade with no diploma)		20289.8	no	never			1	0	no	no	2007-2008	1	62	no
561	42035	1.13	34.4	Yes	No	No	No	No	No	51	Male	Other Hispanic	Married	College Graduate or above		9590.61	no	never	never	[0,4]	9	0	no	no	2007-2008	2	61	no
562	42036	1.79	16.21	Yes	No					5	Male	Other Hispanic				10643.1								no	2007-2008	2	65
563	42037			Yes	Yes	Yes	No	No	Yes	75	Male	Non-Hispanic White	Never married	College Graduate or above		42634.9	no	never	former	[5,9]	9	6	no	no	2007-2008	1	61	no
564	42038	5	16.68	Yes	No					6	Male	Other Race - Including Multi-Racial		Never Attended / Kindergarten Only		19064.6								yes	2007-2008	2	62	yes
565	42039			Yes						0	Male	Non-Hispanic White				13658.1									2007-2008	2	63
566	42040	3.42	21.64	No	No				No	19	Male	Other Hispanic		High School Graduate		17320.8				[0,4]	9	1		no	2007-2008	2	61
567	42041	1.31	22.62	Yes	No	No	No	No	No	80	Male	Non-Hispanic White	Married	Less Than 9th Grade		11254.8	yes	never	former	[0,4]	9	0	no	no	2007-2008	2	70	no
568	42042	1.7	23.6	Yes	No	No	No	No	Yes	76	Male	Other Hispanic	Widowed	Less Than 9th Grade		11650.3	yes	never	former	[15,19]	9	16	no	no	2007-2008	2	62	no
569	42043	0.96	32.02	Yes	No				No	38	Male	Mexican American	Married	9-11th Grade (Includes 12th grade with no diploma)		21517.8			heavy	[0,4]	9	4		no	2007-2008	2	61
570	42044	1.45	19.78	Yes	No					13	Female	Other Hispanic		6th Grade		20116								no	2007-2008	1	62
571	42045	5	26.3	Yes	No	No	No	No	No	53	Male	Non-Hispanic White	Divorced	Some College or AA degree		190494	no	former	former	[0,4]	9	0	no	no	2007-2008	1	69	no
572	42046	2.62		Yes	No					1	Male	Mexican American												no	2007-2008	2	61
573	42047	3.69	36.27	Yes	No	No	No	No	No	52	Female	Non-Hispanic White	Married	High School Grad/GED or Equivalent		68736.7	no	never	moderate	[10,14]	9	14	no	no	2007-2008	2	62	no
574	42048	0.98	32.97	No	No	No	No	No	No	50	Male	Other Race - Including Multi-Racial	Married	High School Grad/GED or Equivalent			no	now			0		no	no	2007-2008	1	62	no
575	42049	5	28.09	Yes	No	No	No	Yes	No	44	Male	Non-Hispanic White	Married	Some College or AA degree		160628	no	never	heavy	[0,4]	9	1	no	yes	2007-2008	2	64	yes
576	42050	5	26.49	Yes	Yes	No	No	No	No	52	Male	Non-Hispanic White	Divorced	College Graduate or above		101290	no	never	never	[0,4]	9	0	no	no	2007-2008	1	71	no
577	42051	1.99	21.35	Yes	No				No	16	Female	Non-Hispanic Black		9th Grade		29328								no	2007-2008	1	61
578	42052	0.39	44.68	Yes	No	No	No	No	No	33	Female	Mexican American	Separated	High School Grad/GED or Equivalent	no	8534.36	no	never			0		no	no	2007-2008	1	70	no
579	42053	5	23.38	Yes	No	No	No	No	No	38	Female	Mexican American	Married	College Graduate or above	no	16947.7	no	never	mild	[0,4]	9	0	no	no	2007-2008	2	65	no
580	42054	0.18	15.6	Yes	No					6	Female	Non-Hispanic Black		Never Attended / Kindergarten Only		4670.74								no	2007-2008	2	62
581	42055	0.18	40.54	Yes	No	No	No	No	No	27	Female	Mexican American	Living with partner	Less Than 9th Grade	no	50146.5	no	now	mild	[10,14]	9	13	no	no	2007-2008	1	71	no
582	42056	1.29	33.81	Yes	No	No	No	No	No	57	Female	Non-Hispanic White	Married	Some College or AA degree		26396.7	no	former	moderate	[0,4]	9	0	no	no	2007-2008	2	64	no
583	42057	0.58	40.5	Yes	No	No	No	No	No	37	Male	Non-Hispanic White	Married	High School Grad/GED or Equivalent		22406.4	no	now	heavy	[5,9]	9	9	no	yes	2007-2008	1	61	yes
584	42058	0.74	50.74	No	No	No	No	No	No	33	Female	Non-Hispanic White	Never married	Some College or AA degree	no	20588	no	former	mild	[0,4]	9	2	no	no	2007-2008	2	59	no
585	42059	5	24.76	Yes	No	No	No	No	No	46	Male	Non-Hispanic White	Married	Some College or AA degree		111766	no	never	mild	[5,9]	9	6	no	no	2007-2008	1	69	no
586	42060	1.13		Yes	No					1	Male	Non-Hispanic White				5495.13								no	2007-2008	2	60
587	42061	0.41	36.47	No	No	No	No	Yes	No	23	Female	Mexican American	Divorced	9-11th Grade (Includes 12th grade with no diploma)	no	7327.63	no	now	moderate	[10,14]	9	12	no	yes	2007-2008	2	69	yes
588	42062	5	24.32	Yes	No	No	No	No	No	30	Male	Non-Hispanic White	Married	High School Grad/GED or Equivalent		148688	no	now	moderate	[0,4]	9	1	no	no	2007-2008	1	61	no
589	42063	1.45	16.11	Yes	No					2	Male	Mexican American				3254.08								no	2007-2008	1	70
590	42064	1.71	31.02	Yes	No	No	No	No	Yes	48	Female	Non-Hispanic Black	Never married	Some College or AA degree		24764.9	no	never	former	[0,4]	9	0	no	no	2007-2008	2	67	no
591	42065	5	28.02	Yes	No	No	No	No	No	59	Female	Mexican American	Married	High School Grad/GED or Equivalent		28356.8	no	never	mild	[0,4]	9	4	no	no	2007-2008	1	66	no
592	42066	0.99	25.36	Yes	No	No	No	No	No	38	Female	Non-Hispanic White	Married	Some College or AA degree	no	19241.6	no	now	heavy	[0,4]	9	0	no	no	2007-2008	1	74	no
593	42067	1	31.66	Yes	No	No	No	No	No	63	Male	Non-Hispanic White	Married	Some College or AA degree		32957.4	no	former			0		no	no	2007-2008	2	60	no
594	42068	2.97	23.82	Yes	No				No	16	Male	Non-Hispanic Black		9th Grade		8133.96								no	2007-2008	1	69
595	42069	0.91	24.39	Yes	No	No	No	No	No	36	Female	Non-Hispanic White	Married	Some College or AA degree	no	17742.1	no	now	heavy	[5,9]	9	5	no	no	2007-2008	1	59	no
596	42070	1.16	15.49	Yes	No					7	Male	Mexican American		1st Grade										no	2007-2008	1	70
597	42071	1.99	27.06	Yes	No	No	No	Yes	Yes	44	Female	Non-Hispanic White	Married	High School Grad/GED or Equivalent	no	54528.8	no	now	heavy	[20,27]	9	20	no	yes	2007-2008	1	67	yes
598	42072	0.4	25.26	No	No				No	19	Male	Non-Hispanic Black		12th Grade, No Diploma		18154.9				[0,4]	9	1		yes	2007-2008	2	70	yes
599	42073	1.93	28.13	Yes	No	No	No	No	No	42	Male	Mexican American	Living with partner	9-11th Grade (Includes 12th grade with no diploma)		40072.3	no	never	former	[0,4]	9	1	no	no	2007-2008	2	71	no
600	42074		25.47	Yes	Yes	Yes	No	No	No	77	Male	Non-Hispanic White	Married	College Graduate or above		28617.5	no	former	mild	[0,4]	9	0	no	no	2007-2008	1	60	no
601	42075	3.77	33.09	Yes	No	No	Yes	No	Yes	46	Male	Non-Hispanic White	Married	High School Grad/GED or Equivalent		61597.4	no	now	mild	[5,9]	9	5	yes	no	2007-2008	2	63	yes
602	42076	1.1	17.36	No	No					6	Female	Mexican American		Never Attended / Kindergarten Only		5876.26								no	2007-2008	1	66
603	42077	5	28.05	Yes	No	No	No	No	No	49	Male	Non-Hispanic White	Never married	High School Grad/GED or Equivalent		18009.1	no	now	former	[0,4]	9	0	no	no	2007-2008	1	59	no
604	42078	0.53	16	Yes	No					11	Female	Non-Hispanic Black		5th Grade		4576.53								no	2007-2008	1	74
605	42079	3.65	20.71	Yes	No	No	Yes	No	Yes	80	Male	Non-Hispanic White	Married	College Graduate or above		18631	yes	former	mild	[0,4]	9	2	yes	no	2007-2008	1	65	yes
606	42080	0.87		Yes	No				No	16	Male	Non-Hispanic White		9th Grade										no	2007-2008	1	61
607	42081	2.27	19.48	No	No	No	No	No	No	39	Male	Non-Hispanic White	Never married	Some College or AA degree		153287	no	now	moderate	[0,4]	9	0	no	no	2007-2008	2	71	no
608	42082	0.67	23.14	Yes	No	No	No	No	No	33	Male	Non-Hispanic Black	Living with partner	Some College or AA degree		51332.1	no	now	mild	[0,4]	9	2	no	no	2007-2008	2	68	no
609	42083	1.47	30.86	No	No	No	No	No	No	34	Male	Non-Hispanic Black	Separated	High School Grad/GED or Equivalent		21257.6	no	former	moderate	[0,4]	9	1	no	no	2007-2008	1	68	no
610	42084	0.51		Yes	No					1	Female	Non-Hispanic Black				7256.78								yes	2007-2008	1	61	yes
611	42085	0.43	17.85	No	No	No	No	No	No	57	Female	Non-Hispanic White	Divorced	9-11th Grade (Includes 12th grade with no diploma)		22001.6	no	now	mild	[5,9]	9	9	no	no	2007-2008	2	71	no
612	42086	4.25		Yes						0	Female	Other Race - Including Multi-Racial				11284.7									2007-2008	2	69
613	42087	3.37	48.34	Yes	No	No	No	No	Yes	32	Female	Non-Hispanic Black	Never married	College Graduate or above	no	16377.3	no	never	mild	[0,4]	9	0	no	no	2007-2008	2	67	no
614	42088	0.87		Yes						0	Female	Mexican American				2972.99									2007-2008	1	64
615	42089	4.01	21.72	Yes	No					10	Male	Non-Hispanic White		4th Grade		111214							no	yes	2007-2008	2	60	yes
616	42090	0.83		Yes						0	Female	Non-Hispanic White				7450.53									2007-2008	1	67
617	42091	3.18	21.14	Yes	No	No	No	No	No	22	Male	Non-Hispanic White	Married	High School Grad/GED or Equivalent		133955	no	never	never	[0,4]	9	2	no	no	2007-2008	2	62	no
618	42092	0.64		No	No					1	Male	Non-Hispanic Black				6065.72								no	2007-2008	2	72
619	42093	5	15.66	Yes	No					4	Male	Non-Hispanic White				90727.6								no	2007-2008	2	65
620	42094	0.77	31.09	Yes	No	No	No	No	Yes	55	Female	Non-Hispanic Black	Divorced	9-11th Grade (Includes 12th grade with no diploma)		29378.5	no	never	mild	[0,4]	9	3	no	yes	2007-2008	1	65	yes
621	42095	1.29	15.09	Yes	No					3	Female	Other Hispanic				7881.29								no	2007-2008	1	71
622	42096	3.3	28.66	Yes	No	No	No	No	No	35	Male	Other Race - Including Multi-Racial	Married	College Graduate or above		127079	no	never	mild	[0,4]	9	0	no	no	2007-2008	2	67	no
623	42097	1.14	18.43	No	No					13	Male	Mexican American		5th Grade		4791.67								no	2007-2008	1	70
624	42098	2.18	19.37	Yes	No					13	Male	Non-Hispanic Black		6th Grade		6640.71							no	yes	2007-2008	2	68	yes
625	42099	4.38	36.66	Yes	No	No	No	No	Yes	66	Male	Non-Hispanic White	Married	College Graduate or above		37037.1	no	former	moderate	[0,4]	9	0	no	no	2007-2008	1	67	no
626	42100	1.93	31.37	Yes	No	No	No	No	No	32	Male	Other Hispanic	Never married	Less Than 9th Grade			no	never	heavy	[10,14]	9	13	no	no	2007-2008	1	62	no
627	42101	4.14	24.98	Yes	No					15	Male	Other Race - Including Multi-Racial		8th Grade		28250.3								no	2007-2008	2	73
628	42102	2.43	33.63	No	No	No	No	No	No	58	Female	Non-Hispanic Black	Married	9-11th Grade (Includes 12th grade with no diploma)		14854.6	no	never	former	[0,4]	9	1	no	no	2007-2008	2	67	no
629	42103	3.07	29.17	Yes	No	No	No	No	Yes	67	Female	Non-Hispanic Black	Married	High School Grad/GED or Equivalent		7079.92	no	former	former	[0,4]	9	0	no	no	2007-2008	1	63	no
630	42104	2.14	29.04	Yes	No	No	No	No	No	71	Female	Non-Hispanic White	Widowed	Some College or AA degree		37614.4	no	never	mild	[0,4]	9	3	no	no	2007-2008	2	69	no
631	42105	3.79	15.88	Yes	No					13	Male	Non-Hispanic White		6th Grade		100984								no	2007-2008	1	61
632	42106	5	33.97	Yes	No	No	No	No	No	46	Male	Non-Hispanic Black	Married	College Graduate or above		23376	no	never	mild	[0,4]	9	0	no	no	2007-2008	2	71	no
633	42107	4.38	25.7	Yes	No	Yes	No	No	Yes	78	Male	Non-Hispanic White	Married	College Graduate or above		49806.6	no	former	mild	[0,4]	9	0	no	no	2007-2008	1	69	no
634	42108	0.79	34.99	Yes	Yes	No	No	Yes	Yes	44	Female	Non-Hispanic White	Married	High School Grad/GED or Equivalent	no	41578	no	now	former	[5,9]	9	9	yes	yes	2007-2008	2	62	yes
635	42109	3.57	19.96	No	No	No	No	No	No	29	Female	Other Race - Including Multi-Racial	Married	Some College or AA degree	no	81745.1	no	never	mild	[0,4]	9	1	no	yes	2007-2008	2	62	yes
636	42110	3.57	35.28	Yes	No	No	No	No	No	52	Female	Other Hispanic	Married	9-11th Grade (Includes 12th grade with no diploma)		15328.1	no	never			0		no	no	2007-2008	2	69	no
637	42111	2.45	26.95	Yes	No	No	No	No	No	30	Male	Non-Hispanic White	Married	High School Grad/GED or Equivalent		49392.8	no	now	former	[0,4]	9	2	no	no	2007-2008	2	59	no
638	42112	4.36	21.31	Yes	No					11	Male	Non-Hispanic White		5th Grade		46733.8								no	2007-2008	1	69
639	42113	2.91		Yes						0	Female	Non-Hispanic Black				10444.3									2007-2008	1	70
640	42114	4.12		Yes	No					3	Male	Non-Hispanic White				63370.2								no	2007-2008	1	61
641	42115	2.33		Yes						0	Male	Non-Hispanic White				12707									2007-2008	1	69
642	42116	0.56		Yes	No					1	Female	Mexican American				4654.76								no	2007-2008	1	73
643	42117	1.13	20.22	Yes	No					6	Male	Other Hispanic		Never Attended / Kindergarten Only		6589.32								no	2007-2008	2	61
644	42118	2.5	21.73	No	No	No	No	No	No	23	Female	Non-Hispanic White	Married	Less Than 9th Grade	no	59904.2	no	never	never	[0,4]	9	1	no	no	2007-2008	2	62	no
645	42119	0.46	37.42	No	No	No	No	No	No	38	Female	Non-Hispanic White	Divorced	9-11th Grade (Includes 12th grade with no diploma)	no	92870.6	no	now	mild	[5,9]	9	7	no	no	2007-2008	1	61	no
646	42120	5	23.57	Yes	No	No	No	No	No	72	Male	Other Race - Including Multi-Racial	Widowed	College Graduate or above		12423	no	never	never	[0,4]	9	0	no	no	2007-2008	1	62	no
647	42121	2.18	32.73	Yes	No				No	16	Female	Non-Hispanic White		10th Grade		27197.4								yes	2007-2008	1	60	yes
648	42122	5		Yes						0	Female	Non-Hispanic White				14442									2007-2008	1	60
649	42123	1.25	26.51	Yes	No	No	No	No	Yes	61	Male	Other Hispanic	Married	Some College or AA degree		5011.18	no	never	former	[0,4]	9	0	no	no	2007-2008	1	71	no
650	42124	5	28.14	Yes	Yes	No	No	No	Yes	66	Male	Non-Hispanic Black	Divorced	Some College or AA degree		7086.55	no	former	mild	[0,4]	9	0	no	no	2007-2008	2	71	no
651	42125	2.36	31.14	Yes	No	No	No	No	Yes	80	Male	Non-Hispanic Black	Married	Less Than 9th Grade		11151.9	yes	never	former		0		no	no	2007-2008	2	67	no
652	42126	5	31.38	Yes	No	No	No	No	No	50	Male	Non-Hispanic White	Married	Some College or AA degree		80678.2	no	now	mild	[0,4]	9	1	no	no	2007-2008	1	63	no
653	42127	1.26	28.77	Yes	No	No	No	Yes	Yes	60	Female	Other Hispanic	Married	9-11th Grade (Includes 12th grade with no diploma)		5558.4	no	never	never	[10,14]	9	12	no	no	2007-2008	1	60	yes
654	42128	4.12	24.76	Yes	No					11	Female	Non-Hispanic White		4th Grade		22297.7							no	no	2007-2008	1	61
655	42129	1.09	14.24	Yes	No					11	Female	Non-Hispanic White		4th Grade		29235.8								no	2007-2008	2	66
656	42130	5	23.33	Yes	No	No	No	No	No	41	Female	Non-Hispanic White	Married	High School Grad/GED or Equivalent	no	130135	no	never			0		no	no	2007-2008	2	62	no
657	42131	1.06	22.11	No	No	No	No	No	No	28	Male	Non-Hispanic White	Separated	High School Grad/GED or Equivalent		62187.4	no	now	heavy	[0,4]	9	4	no	no	2007-2008	2	62	no
658	42132	1.08	45.48	Yes	No	No	No	No	No	37	Female	Non-Hispanic White	Divorced	College Graduate or above	no	140414	no	never	former	[0,4]	9	2	no	no	2007-2008	2	72	no
659	42133	5	31.03	No	No	No	No	No	Yes	63	Female	Mexican American	Married	Some College or AA degree		9548.79	no	never	moderate	[0,4]	9	0	no	no	2007-2008	1	73	no
660	42134	1.31	22.74	No	No	No	No	No	No	27	Female	Mexican American	Married	High School Grad/GED or Equivalent	yes	9617.06	no	never	former	[0,4]	9	2	no	no	2007-2008	1	64	no
661	42135	2.88	23.72	No	Yes	No	No	No	Yes	50	Male	Non-Hispanic White	Divorced	9-11th Grade (Includes 12th grade with no diploma)		46264.6	no	former	former	[0,4]	9	2	no	no	2007-2008	1	64	no
662	42136	1.83	13.55	Yes	No					10	Male	Non-Hispanic Black		3rd Grade		10967.9								no	2007-2008	1	68
663	42137	5	24.96	Yes	No	No	No	No	No	39	Male	Non-Hispanic White	Married	Some College or AA degree		58330.9	no	never	mild	[5,9]	9	5	no	no	2007-2008	1	62	no
664	42138	0.33	30.05	No	No				No	19	Female	Non-Hispanic Black		High School Graduate		26930.5					0			no	2007-2008	1	59
665	42139	1.45	46.69	Yes	No				No	18	Male	Mexican American		11th Grade		4309.9				[0,4]	9	0		yes	2007-2008	1	62	yes
666	42140	2.06	17.39	Yes	No					2	Female	Non-Hispanic White				48395.5								yes	2007-2008	1	61	yes
667	42141	0.36	17.9	Yes	No				No	16	Female	Non-Hispanic Black		10th Grade		41150.4								no	2007-2008	2	68
668	42142	4.53	16.12	Yes	No					8	Female	Mexican American		2nd Grade		28581.6								no	2007-2008	1	71
669	42143	4.64	28.82	Yes	No	No	No	No	No	53	Female	Non-Hispanic White	Married	9-11th Grade (Includes 12th grade with no diploma)		89175	no	now	mild	[10,14]	9	10	no	no	2007-2008	2	63	no
670	42144	0.58	23.74	Yes	No	No	No	No	No	51	Female	Mexican American	Separated	9-11th Grade (Includes 12th grade with no diploma)		34830.6	no	now	former	[0,4]	9	4	no	no	2007-2008	1	71	no
671	42145	2.42	18.93	Yes	No				No	16	Male	Non-Hispanic White		9th Grade		36461.1								no	2007-2008	2	70
672	42146		24.4	No	No	No	No	No	No	55	Male	Mexican American	Married	Less Than 9th Grade		4959.03	no	former	former	[10,14]	9	14	no	no	2007-2008	1	70	no
673	42147	0.61	42.03	No	No	No	No	No	No	72	Female	Mexican American	Widowed	Less Than 9th Grade		23675.3	no	never	never	[0,4]	9	1	no	no	2007-2008	1	66	no
674	42148	4.25		Yes	No					3	Male	Other Hispanic												no	2007-2008	1	68
675	42149	4.97		Yes	No					2	Female	Non-Hispanic White												no	2007-2008	1	63
676	42150	3.11	16.45	Yes	No					12	Female	Non-Hispanic White		6th Grade		46832.9								no	2007-2008	1	61
677	42151	4.26	31.03	No	No	No	No	No	No	32	Female	Other Hispanic	Married	9-11th Grade (Includes 12th grade with no diploma)	no	43478.9	no	never	former	[0,4]	9	3	no	no	2007-2008	2	72	no
678	42152	1.51	32.06	No	No	No	No	No	No	49	Female	Non-Hispanic Black	Separated	9-11th Grade (Includes 12th grade with no diploma)		19159.3	no	never	former	[5,9]	9	6	no	no	2007-2008	2	68	no
679	42153	0.3	17.61	Yes	No					11	Male	Non-Hispanic Black		4th Grade		17574.2								no	2007-2008	1	74
680	42154		25.31	Yes	Yes	No	No	No	Yes	75	Male	Non-Hispanic White	Married	Less Than 9th Grade		25496.4	no	never	never	[0,4]	9	0	yes	no	2007-2008	2	59	yes
681	42155	1.41		No						0	Male	Mexican American				12572.2									2007-2008	2	70
682	42156	0.68	15.47	Yes	No					6	Male	Mexican American		Never Attended / Kindergarten Only		6735.7								no	2007-2008	2	67
683	42157	5	28.42	Yes	No	No	No	No	No	67	Female	Non-Hispanic White	Widowed	College Graduate or above		57925	no	never	mild	[0,4]	9	0	no	no	2007-2008	1	61	no
684	42158	1.37		Yes	No					9	Female	Non-Hispanic Black		3rd Grade										no	2007-2008	2	65
685	42159	5	24.19	Yes	No	No	No	No	No	43	Female	Non-Hispanic White	Married	College Graduate or above	no	64129.7	no	never	mild	[5,9]	9	5	no	no	2007-2008	2	61	no
686	42160	0.03	30.47	No	No	Yes	No	No	No	43	Female	Mexican American	Divorced	Less Than 9th Grade	no	9517.23	no	never	moderate	[5,9]	9	8	no	no	2007-2008	2	72	no
687	42161	0.81	28.9	Yes	No	Yes	No	No	No	72	Male	Non-Hispanic White	Divorced	High School Grad/GED or Equivalent		9094.73	yes	never	mild	[0,4]	9	3	no	no	2007-2008	2	59	no
688	42162	1.13	15.87	Yes	No					2	Female	Mexican American				4191.28								no	2007-2008	2	67
689	42163	1.34	43.36	Yes	No	No	No	No	No	24	Male	Other Hispanic	Living with partner	High School Grad/GED or Equivalent			no	now	heavy	[0,4]	9	0	no	yes	2007-2008	2	61	yes
690	42164	1.18	29.11	No	No	No	No	No	No	60	Male	Mexican American	Divorced	Some College or AA degree		5676.71	no	former	mild	[0,4]	9	0	no	no	2007-2008	1	60	no
691	42165	0.71	36.16	Yes	No	No	No	No	Yes	67	Male	Non-Hispanic Black	Living with partner	Less Than 9th Grade		7776.04	no	now	former	[5,9]	9	9	no	no	2007-2008	1	59	no
692	42166	3.32	24.89	No	No	No	No	No	No	22	Male	Non-Hispanic Black	Never married	Some College or AA degree		53103.7	no	never	moderate	[10,14]	9	10	no	yes	2007-2008	1	68	yes
693	42167	2.84		Yes	No	Yes	No	No	Yes	80	Female	Non-Hispanic White	Divorced	High School Grad/GED or Equivalent		37728.1	no	former	mild	[5,9]	9	6	no	no	2007-2008	1	60	no
694	42168	0	18.58	No	No	No	No	No	No	23	Female	Other Hispanic	Never married	High School Grad/GED or Equivalent	no	10055.8	no	now	heavy	[0,4]	9	0	no	no	2007-2008	2	68	no
695	42169	1.06	20.15	No	No					7	Male	Non-Hispanic White		Never Attended / Kindergarten Only		13340								no	2007-2008	2	62
696	42170	1.2	28.96	Yes	No	No	No	No	No	79	Male	Non-Hispanic White	Married	9-11th Grade (Includes 12th grade with no diploma)		39079.8	yes	never	former	[0,4]	9	3	no	no	2007-2008	2	63	no
697	42171	2.36	37.71	No	No	No	No	No	No	41	Male	Other Hispanic	Married	High School Grad/GED or Equivalent			no	never	heavy	[0,4]	9	1	no	no	2007-2008	2	72	no
698	42172	3.65	34.31	Yes	Yes	No	No	No	Yes	71	Female	Non-Hispanic Black	Widowed	High School Grad/GED or Equivalent		13517	no	never	former	[0,4]	9	2	no	no	2007-2008	2	67	no
699	42173	5	27.14	Yes	No	No	No	No	No	50	Male	Other Race - Including Multi-Racial	Married	College Graduate or above		69997	no	never	mild	[0,4]	9	0	no	no	2007-2008	2	66	no
700	42174	0.67	19.48	Yes	No					11	Female	Non-Hispanic Black		5th Grade		5450.89								no	2007-2008	1	72
701	42175	5	20.3	Yes	No	No	No	No	No	31	Female	Non-Hispanic White	Married	Some College or AA degree	no	70017.6	no	former	heavy	[0,4]	9	2	no	no	2007-2008	1	61	no
702	42176	0.95	18.09	Yes	No					11	Female	Non-Hispanic Black		5th Grade		5951.19								no	2007-2008	2	64
703	42177	3.69	34.85	Yes	No	No	No	No	No	34	Female	Mexican American	Married	Some College or AA degree	no	12162.2	no	never	mild	[0,4]	9	1	no	no	2007-2008	2	72	no
704	42178	2.02	15.11	Yes	No					6	Female	Non-Hispanic White		Never Attended / Kindergarten Only		68483.8								no	2007-2008	2	63
705	42179	1.26	41.67	Yes	No	No	No	No	Yes	30	Male	Non-Hispanic White	Married	Some College or AA degree		13800.6	no	now	former	[0,4]	9	1	no	yes	2007-2008	1	61	yes
706	42180	3.57	37.21	Yes	Yes	No	No	No	No	74	Male	Non-Hispanic White	Married	High School Grad/GED or Equivalent		32406.1	no	never	former	[0,4]	9	0	no	no	2007-2008	2	61	no
707	42181		25.47	Yes	No	Yes	No	No	No	80	Male	Non-Hispanic White	Married	Less Than 9th Grade		20666.5	yes	never	former	[0,4]	9	1	no	no	2007-2008	2	62	no
708	42182	2.07	13.59	Yes	No					4	Male	Other Race - Including Multi-Racial				24277.7								no	2007-2008	1	63
709	42183	4.38	26.91	Yes	No	No	No	No	No	41	Female	Non-Hispanic White	Never married	High School Grad/GED or Equivalent	no	143984	no	now	heavy	[0,4]	9	3	no	no	2007-2008	1	63	no
710	42184	2.18	16.84	Yes	No					2	Male	Non-Hispanic Black				4396.48								no	2007-2008	2	68
711	42185	1.96	29.78	Yes	No	Yes	No	No	No	57	Male	Non-Hispanic White	Never married	Some College or AA degree		41170.2	no	former	former	[5,9]	9	7	no	no	2007-2008	1	63	no
712	42186	0.51	15.68	Yes	No					7	Female	Non-Hispanic Black		1st Grade		4321.69								no	2007-2008	1	61
713	42187	1.96	24.33	Yes	No	No	No	No	No	52	Female	Non-Hispanic Black	Widowed	High School Grad/GED or Equivalent		32476.2	no	now	mild	[5,9]	9	8	no	no	2007-2008	1	64	no
714	42188	1.65	15.38	Yes	No					4	Female	Non-Hispanic White				14050.1								no	2007-2008	2	61
715	42189	1.41	25.76	Yes	No	No	No	No	No	50	Male	Mexican American	Married	Less Than 9th Grade		24149.7	no	never	mild	[0,4]	9	0	no	no	2007-2008	1	69	no
716	42190	1.31	28.6	Yes	Yes	Yes	No	No	Yes	80	Male	Non-Hispanic White	Married	High School Grad/GED or Equivalent		12208.2	no	never	former	[5,9]	9	6	no	no	2007-2008	2	59	no
717	42191	0.4	16.73	Yes	No					3	Male	Other Race - Including Multi-Racial				9135.86								no	2007-2008	2	71
718	42192	3.41	41.4	No	No				No	16	Female	Non-Hispanic Black		11th Grade		8732.1								no	2007-2008	2	61
719	42193	5	37.8	Yes	No	No	No	No	Yes	61	Male	Non-Hispanic White	Married	Some College or AA degree		81442.2	no	former	mild	[10,14]	9	11	no	no	2007-2008	2	60	no
720	42194	0.41	18.94	Yes	No					6	Female	Non-Hispanic Black		Never Attended / Kindergarten Only		16469.5								no	2007-2008	1	59
721	42195		16.3	Yes	No					4	Male	Mexican American				7931.65								no	2007-2008	2	64
722	42196	2.22	22.58	Yes	No					9	Female	Mexican American		3rd Grade		4807.33								no	2007-2008	2	71
723	42197	2.19	28.47	Yes	No	No	No	No	Yes	65	Male	Mexican American	Married	Some College or AA degree		6774.61	yes	never	former	[0,4]	9	0	no	no	2007-2008	1	71	no
724	42198	2.28	37.94	No	No	No	No	No	No	26	Female	Mexican American	Married	Some College or AA degree	no	55025.9	no	never	former	[0,4]	9	0	no	no	2007-2008	1	66	no
725	42199	0.24	19.08	No	No	No	No	No	No	20	Female	Non-Hispanic White	Never married	Some College or AA degree	no	97176	no	never	heavy	[5,9]	9	8	no	no	2007-2008	2	67	no
726	42200	1.71	33.45	Yes	Yes	No	No	No	No	65	Male	Non-Hispanic White	Married	High School Grad/GED or Equivalent		58136.1	no	never	mild	[0,4]	9	0	no	no	2007-2008	1	64	no
727	42201			Yes	No	No	No	No	No	34	Male	Other Race - Including Multi-Racial	Married	College Graduate or above		47272	no	never	never	[0,4]	9	0	no	no	2007-2008	2	72	no
728	42202	5	19.39	Yes	No	No	No	No	No	30	Female	Non-Hispanic White	Married	College Graduate or above	no	58437	no	never	mild	[0,4]	9	0	no	no	2007-2008	1	69	no
729	42203	0.73	18.17	No	No					11	Female	Non-Hispanic White		6th Grade		82622.4								no	2007-2008	1	69
730	42204	5	26.11	Yes	No				No	17	Female	Mexican American		More than high school		6872.34								no	2007-2008	2	70
731	42205	2.42	16.19	Yes	No					13	Male	Non-Hispanic Black		7th Grade		40910.2								no	2007-2008	1	67
732	42206	1.24	31.78	No	Yes	No	No	No	No	56	Female	Mexican American	Married	Some College or AA degree		8704.95	no	now	former	[0,4]	9	0	no	no	2007-2008	1	66	no
733	42207	5	15.57	Yes	No					5	Female	Non-Hispanic White				43999.6								no	2007-2008	2	68
734	42208		40.36	Yes	No					14	Female	Mexican American		9th Grade		19168.3								no	2007-2008	2	70
735	42209	5	24.9	Yes	No				No	17	Female	Non-Hispanic White		10th Grade		27197.4							no	no	2007-2008	1	60
736	42210	0.23	31.47	Yes	No	No	No	No	No	25	Female	Non-Hispanic White	Living with partner	9-11th Grade (Includes 12th grade with no diploma)	no	166849	no	now	heavy	[0,4]	9	1	no	yes	2007-2008	1	61	yes
737	42211	3.65	25.57	Yes	No	No	No	No	No	61	Female	Non-Hispanic White	Married	College Graduate or above		50532.5	no	former	mild	[0,4]	9	2	yes	no	2007-2008	1	67	yes
738	42212	5	32.02	Yes	No	No	No	No	Yes	50	Male	Non-Hispanic White	Married	Some College or AA degree		56494.8	no	never	heavy	[0,4]	9	2	no	no	2007-2008	2	63	no
739	42213	5	16.38	Yes	No					15	Female	Non-Hispanic White		9th Grade		31419.8							no	no	2007-2008	1	70
740	42214	4.29	20.98	Yes	No				No	16	Female	Non-Hispanic White		10th Grade		131720								no	2007-2008	2	66
741	42215	0.18	30.89	Yes	No	No	No	No	No	77	Male	Other Hispanic	Married	9-11th Grade (Includes 12th grade with no diploma)		4769.58	no	former	mild	[5,9]	9	7	yes	no	2007-2008	1	62	yes
742	42216	2.5	16.44	No	No					2	Female	Non-Hispanic White				29905.1								no	2007-2008	2	62
743	42217	3.37	26.5	Yes	No	No	No	No	Yes	80	Female	Non-Hispanic White	Widowed	High School Grad/GED or Equivalent			no	never			0		no	no	2007-2008	2	67	no
744	42218	4.64	16.15	No	No					6	Male	Other Hispanic		Never Attended / Kindergarten Only		4909.12								no	2007-2008	2	72
745	42219	3.77		Yes	No				No	18	Female	Non-Hispanic White		High School Graduate							0			no	2007-2008	2	63
746	42220	1.61	28.57	Yes	Yes	Yes	No	No	Yes	69	Male	Non-Hispanic White	Married	Some College or AA degree		54648.5	no	former	mild	[0,4]	9	1	no	no	2007-2008	1	60	no
747	42221	0.99	15.79	Yes	No					4	Male	Non-Hispanic White												no	2007-2008	1	74
748	42222	1.09	17.31	Yes	No					10	Female	Other Race - Including Multi-Racial		3rd Grade		6061.84								yes	2007-2008	2	62	yes
749	42223	2.54	18.08	Yes	No					2	Male	Non-Hispanic Black				14542								yes	2007-2008	1	59	yes
750	42224	0.58	25.38	Yes	No	No	No	No	No	23	Male	Non-Hispanic White	Never married	Some College or AA degree		48472.4	no	never	heavy	[0,4]	9	0	no	no	2007-2008	2	68	no
751	42225	1.92		No						0	Male	Mexican American				2014.01									2007-2008	1	65
752	42226	2.02		Yes						0	Female	Non-Hispanic White				14535.1									2007-2008	2	70
753	42227	5	21.14	Yes	No					12	Male	Non-Hispanic White		5th Grade		28475.6							no	yes	2007-2008	2	62	yes
754	42228	5	15.89	Yes	No					5	Male	Non-Hispanic White				81226.8								no	2007-2008	2	65
755	42229	3.3	22.9	Yes	No	No	No	No	No	25	Male	Non-Hispanic Black	Never married	High School Grad/GED or Equivalent		53480.7	no	never	heavy	[0,4]	9	4	no	no	2007-2008	2	67	no
756	42230	0.95	14.95	Yes	No					5	Female	Other Hispanic				19030.4								no	2007-2008	1	69
757	42231	1.42		Yes						0	Male	Non-Hispanic Black				12204.8									2007-2008	2	68
758	42232	1.36	31.77	Yes	No	No	No	No	No	61	Female	Other Hispanic	Married	Some College or AA degree		4204.19	no	never	former	[5,9]	9	6	no	no	2007-2008	1	62	no
759	42233	3.23		No	No	No	No	No	No	52	Male	Other Hispanic	Never married	Less Than 9th Grade			no	never					no	no	2007-2008	1	73	no
760	42234	5		Yes	No	No	No	No	Yes	56	Male	Non-Hispanic White	Married	College Graduate or above			no	never			0		no	no	2007-2008	1	61	no
761	42235	1.47	15.72		No					4	Female	Other Hispanic				8427.96								no	2007-2008	2	72
762	42236	3.77	15.96	Yes	No					6	Male	Non-Hispanic White		Never Attended / Kindergarten Only		34871.9								no	2007-2008	2	61
763	42237	2.92	23.77	Yes	No	No	No	No	No	63	Male	Other Race - Including Multi-Racial	Married	College Graduate or above		65882.9	no	never			0		no	no	2007-2008	1	68	no
764	42238	3.52	22.78	Yes	Yes	No	No	No	No	30	Male	Non-Hispanic White	Married	Some College or AA degree		51407.8	no	never	mild	[5,9]	9	8	no	no	2007-2008	2	61	no
765	42239	5	31.55	Yes	No	No	No	No	No	58	Male	Non-Hispanic White	Married	College Graduate or above		72303.2	no	never	mild	[0,4]	9	0	no	no	2007-2008	2	61	no
766	42240	5	29.06	Yes	No	No	No	No	No	46	Female	Non-Hispanic White	Married	College Graduate or above			no	never	moderate	[5,9]	9	5	no	no	2007-2008	1	63	no
767	42241	1.08		Yes						0	Male	Mexican American				3000.98									2007-2008	2	66
768	42242	1.41		Yes						0	Male	Mexican American				3291.74									2007-2008	2	65
769	42243	3.11	15.57	Yes	No					11	Male	Other Hispanic		4th Grade		3170.58								no	2007-2008	1	62
770	42244	2.04	25.05	No	No	No	No	No	No	40	Male	Other Hispanic	Married	High School Grad/GED or Equivalent		9174.67	no	never	heavy	[0,4]	9	0	no	no	2007-2008	1	62	no
771	42245	3.11	32.87	Yes	No				No	17	Female	Other Hispanic		High School Graduate		22833.6								yes	2007-2008	1	62	yes
772	42246	0.96	35.39	Yes	No	No	No	No	No	36	Female	Mexican American	Married	Less Than 9th Grade	no	14248.6	no	never	mild	[5,9]	9	8	no	no	2007-2008	2	61	no
773	42247	1.93	17.04	Yes	No					6	Female	Non-Hispanic White		Never Attended / Kindergarten Only		41113.5								no	2007-2008	2	66
774	42248	5	30.33	Yes	No	No	No	No	No	27	Female	Non-Hispanic White	Married	College Graduate or above	no	176251	no	never	moderate	[0,4]	9	2	no	no	2007-2008	1	59	no
775	42249	2.04	26.56	Yes	No	No	No	No	No	35	Male	Non-Hispanic Black	Married	Some College or AA degree		8455.75	no	never			0		no	no	2007-2008	2	70	no
776	42250	3.52	15.31	Yes	No				No	16	Male	Mexican American		9th Grade		7747.75							no	yes	2007-2008	1	71	yes
777	42251		27.23	Yes	No	No	No	No	No	43	Male	Mexican American	Married	Less Than 9th Grade		10119	no	never	moderate	[0,4]	9	2	no	no	2007-2008	2	72	no
778	42252	1.16	32.06	Yes	No	No	No	No	No	21	Female	Non-Hispanic Black	Never married	Some College or AA degree	yes	39236.3	no	former	former	[0,4]	9	3	no	yes	2007-2008	1	59	yes
779	42253	1.34		Yes	No					1	Female	Other Hispanic				19203.3								no	2007-2008	2	61
780	42254	1.89		Yes	No					2	Female	Mexican American												yes	2007-2008	2	74	yes
781	42255	1	25.03	Yes	No	No	No	No	No	68	Male	Non-Hispanic White	Divorced	High School Grad/GED or Equivalent		21606.3	no	former	former	[0,4]	9	0	no	no	2007-2008	1	61	no
782	42256			Yes						0	Female	Non-Hispanic White				18361									2007-2008	2	61
783	42257	1.45	42.65	Yes	No				No	19	Male	Mexican American		12th Grade, No Diploma		16225.1				[0,4]	9	3		no	2007-2008	1	62
784	42258	0.99	18.98	Yes	No					2	Female	Non-Hispanic Black				6871.23								yes	2007-2008	1	64	yes
785	42259	2.1		Yes	No	No	No	No	No	80	Female	Mexican American	Widowed	Less Than 9th Grade			no	never					no	no	2007-2008	1	71	no
786	42260		31.96	Yes	No	Yes	No	Yes	Yes	59	Male	Non-Hispanic White	Married	Less Than 9th Grade		53669.8	yes	former	former	[20,27]	9	27	no	yes	2007-2008	2	60	yes
787	42261	2.42	17.73	Yes	No					2	Male	Non-Hispanic White												no	2007-2008	2	63
788	42262	5	29.78	Yes	No	Yes	No	No	No	50	Male	Non-Hispanic White	Married	High School Grad/GED or Equivalent		201183	no	never	mild	[0,4]	9	4	no	no	2007-2008	2	61	no
789	42263	5	42.86	Yes	No	Yes	No	Yes	No	50	Female	Non-Hispanic White	Living with partner	Some College or AA degree		103684	no	never	former	[0,4]	9	4	no	yes	2007-2008	2	63	yes
790	42264	0.29	16.63	Yes	No					10	Female	Non-Hispanic Black		5th Grade		11911.3								no	2007-2008	1	61
791	42265	5	31.22	Yes	No	No	No	No	No	60	Male	Other Hispanic	Married	High School Grad/GED or Equivalent		6723.21	no	former	mild	[0,4]	9	1	no	no	2007-2008	2	70	no
792	42266	2.54	16.79	Yes	No					3	Female	Non-Hispanic Black				22309.3								no	2007-2008	1	59
793	42267	1.62	24.8	Yes	No				No	19	Male	Non-Hispanic White		More than high school		89765.7				[0,4]	9	1		no	2007-2008	1	61
794	42268	1.41	28.67	No	No	No	No	No	No	31	Male	Non-Hispanic White	Married	High School Grad/GED or Equivalent		20181.9	no	former	mild	[0,4]	9	1	no	no	2007-2008	2	64	no
795	42269	2.43	27.88	Yes	Yes	No	No	No	Yes	69	Female	Other Hispanic	Widowed	Less Than 9th Grade		8620.61	no	never	never	[0,4]	9	0	no	no	2007-2008	1	65	no
796	42270	4.08		Yes						0	Male	Other Hispanic				2960.03									2007-2008	1	62
797	42271	0.73	15.24	Yes	No					4	Male	Non-Hispanic Black				7756.96								no	2007-2008	1	65
798	42272	1.21	22.82	Yes	No					8	Male	Non-Hispanic Black		2nd Grade		17716.5								yes	2007-2008	1	61	yes
799	42273	0.57	20.79	No	No	No	No	No	No	37	Male	Other Race - Including Multi-Racial	Never married	Some College or AA degree		26767.2	no	now	mild	[15,19]	9	15	no	no	2007-2008	2	69	no
800	42274	1.73	24.16	Yes	No	No	No	No	No	22	Female	Other Hispanic	Never married	Some College or AA degree	no	16142.1	no	now	heavy	[5,9]	9	8	no	no	2007-2008	2	69	no
801	42275	1.02	25.41	No	No	No	No	No	Yes	63	Female	Other Hispanic	Never married	College Graduate or above		6789.19	no	never	mild	[0,4]	9	0	no	no	2007-2008	1	72	no
802	42276	1.06	27.76	Yes	Yes	No	No	No	No	67	Female	Non-Hispanic White	Widowed	9-11th Grade (Includes 12th grade with no diploma)			no	never	never	[0,4]	9	3	no	no	2007-2008	2	72	no
803	42277	1.17		Yes						0	Female	Non-Hispanic White				5161.87									2007-2008	2	62
804	42278	5	15.1	Yes	No					4	Male	Non-Hispanic White				164784								no	2007-2008	2	65
805	42279	5	16.87	Yes	No					8	Female	Non-Hispanic White		2nd Grade		96709.3								no	2007-2008	1	63
806	42280	3.65	19.81	Yes	No	No	No	Yes	No	58	Female	Non-Hispanic White	Never married	High School Grad/GED or Equivalent		167371	no	never	never	[0,4]	9	1	no	yes	2007-2008	2	60	yes
807	42281	5	21.61	Yes	No	No	No	No	No	24	Female	Mexican American	Married	College Graduate or above	no	12037.8	no	never	heavy	[0,4]	9	2	no	no	2007-2008	2	72	no
808	42282	0.29	21.34	Yes	No					9	Male	Non-Hispanic Black		3rd Grade		13136								yes	2007-2008	1	61	yes
809	42283		34.91	No	No	No	No	No	No	41	Female	Mexican American	Separated	High School Grad/GED or Equivalent	no	29446.8	no	former	heavy	[5,9]	9	7	no	no	2007-2008	1	62	no
810	42284	3.4	24.13	No	No	No	No	No	No	51	Female	Mexican American	Married	Less Than 9th Grade		10404.8	no	now	heavy	[5,9]	9	8	no	no	2007-2008	2	65	no
811	42285	1.66	27.04	No	No	No	No	No	No	61	Female	Other Hispanic	Divorced	College Graduate or above		4410.2	no	never	moderate	[0,4]	9	4	no	no	2007-2008	1	72	no
812	42286	5	16.65	Yes	No					12	Male	Non-Hispanic White		6th Grade										no	2007-2008	1	69
813	42287	2.6	24.83	Yes	No	No	No	No	No	66	Female	Non-Hispanic Black	Divorced	Some College or AA degree		9857.59	no	now	mild	[5,9]	9	5	no	no	2007-2008	1	74	no
814	42288	5	20.88	Yes	No	No	No	No	No	51	Female	Other Hispanic	Married	9-11th Grade (Includes 12th grade with no diploma)		22797.4	no	now	heavy	[0,4]	9	1	no	no	2007-2008	1	62	no
815	42289	1.31	19.63	Yes	No					9	Female	Non-Hispanic White		3rd Grade		10031.2								no	2007-2008	1	62
816	42290	0.18	20.85	Yes	No					4	Male	Mexican American				10902.2								no	2007-2008	2	72
817	42291	4.64	38.2	Yes	No	Yes	No	No	No	70	Female	Non-Hispanic White	Married	College Graduate or above		39332.9	no	never	mild	[0,4]	9	0	no	no	2007-2008	2	66	no
818	42292	5	29.79	Yes	No	No	No	No	No	60	Female	Non-Hispanic White	Married	College Graduate or above			no	now			0		no	no	2007-2008	1	70	no
819	42293	4.48	23.56	Yes	No					12	Male	Non-Hispanic White		5th Grade		97881								no	2007-2008	2	62
820	42294	1.71	22.56	Yes	No	Yes	No	No	No	63	Male	Mexican American	Divorced	Some College or AA degree		13058.8	yes	former	moderate	[15,19]	9	18	no	no	2007-2008	2	72	no
821	42295	4.09	27.52	Yes	No	Yes	No	No	Yes	75	Female	Non-Hispanic Black	Married	High School Grad/GED or Equivalent		10553.1	yes	former			0		no	no	2007-2008	1	64	no
822	42296		21.55	Yes	No	No	No	No	No	80	Female	Non-Hispanic White	Widowed	High School Grad/GED or Equivalent		31371.1	no	never	mild	[0,4]	9	0	no	no	2007-2008	2	67	no
823	42297	4.67	26.59	Yes	Borderline	No	No	Yes	Yes	65	Female	Non-Hispanic White	Married	High School Grad/GED or Equivalent		53243.9	no	never	never	[0,4]	9	3	no	no	2007-2008	1	61	yes
824	42298	1.71	23.83	Yes	No	No	No	No	No	57	Female	Mexican American	Married	High School Grad/GED or Equivalent		30702.3	no	never	moderate	[5,9]	9	6	no	no	2007-2008	2	59	no
825	42299	2.19	28.47	No	No	No	No	No	No	40	Male	Non-Hispanic Black	Living with partner	High School Grad/GED or Equivalent		29271.6	no	now	moderate	[0,4]	9	0	no	no	2007-2008	2	61	no
826	42300	0.58	27.46	Yes	No	No	No	No	No	75	Female	Other Race - Including Multi-Racial	Separated	College Graduate or above		33881.8	no	never	former	[0,4]	9	0	no	no	2007-2008	2	69	no
827	42301	1.04	25.99	No	No					12	Female	Mexican American		5th Grade		5124.59								no	2007-2008	1	70
828	42302	4.26		Yes	No					1	Male	Non-Hispanic Black				9274.37								yes	2007-2008	1	59	yes
829	42303	0.68		Yes						0	Female	Mexican American				2211.17									2007-2008	2	67
830	42304	0.62	34.21	Yes	No	No	No	No	No	26	Female	Non-Hispanic White	Never married	9-11th Grade (Includes 12th grade with no diploma)	no		no	never			0		no	no	2007-2008	2	62	no
831	42305	2.06	19.01	Yes	No				No	17	Male	Non-Hispanic White		12th Grade, No Diploma		98384.9								no	2007-2008	1	61
832	42306	2.78	30.79	Yes	No					12	Male	Non-Hispanic Black		5th Grade		14311.8								no	2007-2008	1	68
833	42307	1.71	33.36	Yes	Yes	No	No	Yes	No	66	Female	Non-Hispanic White	Married	High School Grad/GED or Equivalent		67750.8	no	former	former	[10,14]	9	10	no	no	2007-2008	2	60	yes
834	42308	1.39	20.44	No	No	No	No	No	No	23	Female	Non-Hispanic Black	Never married	High School Grad/GED or Equivalent	no	17817.4	no	never	never	[0,4]	9	0	no	no	2007-2008	2	64	no
835	42309	3.13	33.16	No	Yes	No	No	No	Yes	58	Female	Mexican American	Married	High School Grad/GED or Equivalent		6090.54	no	never	mild	[10,14]	9	14	no	no	2007-2008	2	74	no
836	42310	5	29.62	Yes	No	Yes	No	No	Yes	53	Male	Non-Hispanic White	Married	College Graduate or above		62129.6	no	former	mild	[0,4]	9	0	no	no	2007-2008	2	70	no
837	42311	5	25.48	Yes	No	No	No	No	No	67	Female	Non-Hispanic White	Divorced	Some College or AA degree		93330.6	no	former	moderate	[0,4]	9	2	no	no	2007-2008	1	60	no
838	42312	5	43.96	Yes	No	No	No	No	No	35	Female	Non-Hispanic Black	Married	High School Grad/GED or Equivalent	no	16906.3	no	never	mild	[5,9]	9	6	no	no	2007-2008	1	69	no
839	42313	0.1	14.89	Yes	No					6	Male	Non-Hispanic Black		Never Attended / Kindergarten Only		6212.41								no	2007-2008	1	64
840	42314	2.12	14.99	Yes	No					3	Male	Non-Hispanic Black				17719.7								no	2007-2008	1	74
841	42315	1.84	19.95	No	No	No	No	No	No	33	Female	Non-Hispanic White	Married	Some College or AA degree	no		no	now	heavy	[0,4]	9	3	no	no	2007-2008	1	67	no
842	42316	0.46		Yes	Yes	No	No	No	No	59	Male	Non-Hispanic Black	Married	9-11th Grade (Includes 12th grade with no diploma)			no	now					no	yes	2007-2008	1	59	yes
843	42317	4.23	19.93	Yes	No					11	Female	Mexican American		5th Grade		34501								no	2007-2008	2	65
844	42318	0.93	22.61	No	No	No	No	No	No	38	Male	Non-Hispanic White	Never married	High School Grad/GED or Equivalent		12266	no	now	heavy	[0,4]	9	4	yes	no	2007-2008	1	61	yes
845	42319	0.99	24.92	Yes	No	No	No	No	Yes	79	Male	Non-Hispanic Black	Widowed	Less Than 9th Grade			no	now	former	[0,4]	9	0	no	no	2007-2008	1	67	no
846	42320	5	21.85	Yes	No				No	16	Female	Non-Hispanic White		10th Grade		38814.4								no	2007-2008	2	61
847	42321	4.95	29.21	Yes	Yes	No	No	No	Yes	62	Female	Non-Hispanic White	Widowed	Some College or AA degree		51483.6	no	never	never	[0,4]	9	2	no	no	2007-2008	1	65	no
848	42322	0.81	17.83	No	No					9	Female	Non-Hispanic White		3rd Grade		102824								no	2007-2008	1	60
849	42323		41.87	Yes	No					13	Male	Non-Hispanic Black		8th Grade		36190.5							no	yes	2007-2008	2	62	yes
850	42324	5	25.36	Yes	No					8	Female	Non-Hispanic White		3rd Grade		27083.8							no	no	2007-2008	1	67
851	42325	1.94	18.22	Yes	Borderline					13	Male	Non-Hispanic Black		5th Grade		38259								yes	2007-2008	1	64	yes
852	42326	2.82	19.22	Yes	No					6	Male	Mexican American		Never Attended / Kindergarten Only		18312.2							no	no	2007-2008	2	70
853	42327	0.14		Yes						0	Male	Non-Hispanic Black				20805.3									2007-2008	1	59
854	42328	4.01	27.23	Yes	No	No	No	No	No	35	Male	Non-Hispanic White	Married	9-11th Grade (Includes 12th grade with no diploma)		42892.6	no	never	moderate	[0,4]	9	2	no	no	2007-2008	2	60	no
855	42329	0.96	22.77	Yes	No	No	No	No	No	80	Male	Non-Hispanic White	Widowed	High School Grad/GED or Equivalent		12602.4	no	never	former	[0,4]	9	0	no	no	2007-2008	2	59	no
856	42330	5	25.07	Yes	No	No	No	Yes	Yes	80	Female	Non-Hispanic White	Widowed	9-11th Grade (Includes 12th grade with no diploma)		24804.8	yes	former	former	[5,9]	9	8	no	no	2007-2008	1	62	yes
857	42331	2.45	32.66	Yes	No	No	No	No	No	31	Female	Mexican American	Married	Some College or AA degree	no	53311.8	no	never			0		no	no	2007-2008	1	66	no
858	42332	5	28.04	Yes	No	No	No	No	Yes	61	Female	Non-Hispanic Black	Married	Some College or AA degree		20297.7	no	never	mild	[0,4]	9	1	no	no	2007-2008	1	68	no
859	42333	2.42	24.07	Yes	No	No	No	No	No	31	Female	Non-Hispanic White	Married	Some College or AA degree	yes	18207.5	no	former	heavy	[0,4]	9	0	no	no	2007-2008	2	60	no
860	42334		14.63	Yes	No					6	Male	Non-Hispanic Black		1st Grade		21164								no	2007-2008	2	64
861	42335		23.75	Yes	No	No	No	No	No	28	Male	Non-Hispanic White	Married	High School Grad/GED or Equivalent		79383.5	no	former	heavy	[0,4]	9	1	no	no	2007-2008	2	65	no
862	42336	1.07	16.92	No	No					2	Male	Mexican American				5999.73								no	2007-2008	1	66
863	42337	1.66	20.26	Yes	No					12	Female	Mexican American		6th Grade		10934.9								no	2007-2008	1	66
864	42338	2.14	47.09	Yes	Yes	No	No	Yes	Yes	64	Male	Non-Hispanic Black	Married	Some College or AA degree		4604.77	yes	former	former	[0,4]	9	4	no	no	2007-2008	2	68	yes
865	42339	0.63	14.8	Yes	No					8	Female	Other Race - Including Multi-Racial		2nd Grade		8739.04								no	2007-2008	2	64
866	42340	0.87	32.35	No	No	No	No	No	Yes	60	Female	Mexican American	Separated	Less Than 9th Grade		7297.83	no	never	mild	[5,9]	9	7	no	no	2007-2008	1	66	no
867	42341	0.47	18.67	No	No					11	Female	Other Hispanic		3rd Grade										no	2007-2008	1	62
868	42342	2.23	29.27	Yes	No	No	No	No	Yes	80	Male	Non-Hispanic White	Married	Some College or AA degree		33775.7	no	former	former	[0,4]	9	2	no	yes	2007-2008	1	69	yes
869	42343	1.61		Yes						0	Male	Mexican American				3975.46									2007-2008	2	72
870	42344	5	21.97	No	No	No	No	No	No	20	Male	Non-Hispanic White	Never married	High School Grad/GED or Equivalent		68695.8	no	never	heavy	[0,4]	9	2	no	no	2007-2008	1	70	no
871	42345	1.45	27.6	Yes	No	No	No	No	No	35	Female	Non-Hispanic Black	Divorced	College Graduate or above	no	53959.4	no	never	never	[0,4]	9	0	no	no	2007-2008	1	65	no
872	42346	5	30.3	Yes	Borderline	No	No	No	Yes	54	Male	Non-Hispanic White	Never married	High School Grad/GED or Equivalent		46069.4	no	never	former	[0,4]	9	0	no	no	2007-2008	2	62	no
873	42347	3.59	20.01	Yes	No					6	Male	Non-Hispanic Black		Never Attended / Kindergarten Only		18020.6								yes	2007-2008	1	68	yes
874	42348	2.88		Yes	No	No	No	No	No	23	Male	Non-Hispanic Black	Never married	College Graduate or above			no	never					no	no	2007-2008	2	69	no
875	42349	0.15	21.7	Yes	No				No	19	Male	Other Race - Including Multi-Racial		More than high school		16471.7				[0,4]	9	4		no	2007-2008	1	73
876	42350	1.75	21.86	Yes	No	No	Yes	No	No	47	Female	Non-Hispanic White	Separated	Some College or AA degree		17688.7	no	now	mild	[0,4]	9	0	yes	no	2007-2008	1	73	yes
877	42351	3.77	28.07	Yes	No	No	No	No	Yes	42	Female	Non-Hispanic White	Married	College Graduate or above	no	61057.9	no	never	mild	[0,4]	9	3	no	no	2007-2008	2	59	no
878	42352			Yes	No	No	No	No	No	60	Male	Mexican American	Married	9-11th Grade (Includes 12th grade with no diploma)			no	never					no	no	2007-2008	2	70	no
879	42353	1.25		Yes						0	Male	Non-Hispanic White				12115.8									2007-2008	2	60
880	42354	0.9	15.56	Yes	No					2	Male	Non-Hispanic White				5967.46								no	2007-2008	2	63
881	42355	0.54		Yes						0	Male	Mexican American				2709.68									2007-2008	1	65
882	42356	5	24.6	Yes	No	No	No	No	No	35	Female	Non-Hispanic Black	Married	Some College or AA degree	no	26829.2	no	former	mild	[0,4]	9	0	no	no	2007-2008	2	65	no
883	42357	4.38	24.56	Yes	No	No	No	No	No	25	Female	Non-Hispanic White	Married	Some College or AA degree	no	53416.5	no	never	mild	[0,4]	9	1	no	no	2007-2008	1	59	no
884	42358		30.6	Yes	No	No	No	No	No	64	Female	Mexican American	Married	Less Than 9th Grade		5543.05	no	former	former	[10,14]	9	10	no	no	2007-2008	2	70	no
885	42359		20.82	Yes	No					14	Male	Non-Hispanic White		8th Grade		30319.4								no	2007-2008	1	63
886	42360	0.95	31.31	Yes	No					9	Female	Non-Hispanic Black		2nd Grade		5012.2								yes	2007-2008	1	68	yes
887	42361	1.16	19.74	Yes	No	No	No	No	No	38	Female	Non-Hispanic White	Divorced	Some College or AA degree	no	85294.8	no	now	moderate	[10,14]	9	10	no	no	2007-2008	1	69	no
888	42362	0.73	25.05	No	No				No	16	Male	Non-Hispanic White		11th Grade		58650.5								no	2007-2008	1	69
889	42363		33.63	No	No				No	17	Male	Non-Hispanic Black		11th Grade		7884.86								no	2007-2008	2	67
890	42364	1.81	27.91	Yes	No	No	No	No	Yes	77	Male	Mexican American	Married	Less Than 9th Grade		11669.5	no	never	mild	[0,4]	9	2	no	no	2007-2008	2	69	no
891	42365	3.86	33.98	Yes	No	Yes	No	No	No	58	Female	Non-Hispanic White	Married	Some College or AA degree		181414	no	never	former	[0,4]	9	2	yes	yes	2007-2008	2	72	yes
892	42366	5	24.18	Yes	No	No	No	No	Yes	47	Female	Non-Hispanic White	Married	College Graduate or above		55096.4	no	never	mild	[5,9]	9	5	no	no	2007-2008	2	71	no
893	42367	0.7		Yes	No					1	Male	Mexican American				7780.54								no	2007-2008	1	71
894	42368	1.67	27.7	Yes	No	No	No	No	No	60	Male	Other Hispanic	Married	Less Than 9th Grade		2679.45	no	former	former	[0,4]	9	0	no	no	2007-2008	1	70	no
895	42369	0.75	24.85	Yes	No	Yes	No	No	Yes	80	Female	Non-Hispanic Black	Widowed	Less Than 9th Grade		11607.8	no	never	moderate	[0,4]	9	3	no	no	2007-2008	1	59	no
896	42370	0.2	22.76	Yes	No				No	19	Male	Non-Hispanic White		More than high school		16471.7				[10,14]	9	10	no	yes	2007-2008	1	73	yes
897	42371	2.56	15.42	Yes	No					10	Male	Non-Hispanic Black		4th Grade		5775.03								no	2007-2008	2	61
898	42372	2.86		Yes	No	No	No	No	Yes	62	Female	Non-Hispanic Black	Married	High School Grad/GED or Equivalent			no	now					no	yes	2007-2008	2	59	yes
899	42373	1.07	26.49	Yes	No	No	No	No	No	25	Female	Mexican American	Divorced	Some College or AA degree	no		no	never			0		no	no	2007-2008	2	69	no
900	42374	5	20.98	Yes	No					11	Female	Other Race - Including Multi-Racial		5th Grade		26804.9								yes	2007-2008	1	73	yes
901	42375	2.46	25.2	No	No	No	No	No	No	21	Male	Non-Hispanic White	Never married	High School Grad/GED or Equivalent		84632.6	no	never	heavy	[0,4]	9	2	no	no	2007-2008	2	67	no
902	42376	0.52	24.27	Yes	No	No	No	No	No	21	Female	Other Race - Including Multi-Racial	Never married	High School Grad/GED or Equivalent	no	99402.5	no	never	heavy	[0,4]	9	4	no	no	2007-2008	1	68	no
903	42377	5	29.28	Yes	No	No	No	No	No	36	Male	Non-Hispanic White	Married	High School Grad/GED or Equivalent		45560.7	no	former	heavy	[0,4]	9	3	no	no	2007-2008	2	67	no
904	42378		26.84	Yes	Yes	No	No	No	Yes	78	Female	Other Hispanic	Widowed	Less Than 9th Grade			no	now			0		no	no	2007-2008	1	72	no
905	42379	1.23	28.57	No	No	No	No	No	No	62	Female	Other Hispanic	Married	Some College or AA degree		4573.24	no	never	never	[0,4]	9	0	no	no	2007-2008	2	68	no
906	42380	2.22	15.13	Yes	No					3	Female	Non-Hispanic Black				9013.84								no	2007-2008	2	67
907	42381	0.46	26.49	Yes	No	No	Yes	No	No	24	Male	Non-Hispanic White	Never married	9-11th Grade (Includes 12th grade with no diploma)		25407.2	no	now	moderate	[0,4]	9	0	yes	yes	2007-2008	1	61	yes
908	42382	3.69	27.56	Yes	No	No	No	No	No	46	Female	Non-Hispanic White	Married	High School Grad/GED or Equivalent		54277.5	no	never	former	[0,4]	9	3	no	no	2007-2008	2	62	no
909	42383	0.48	23.34	No	No	No	No	No	No	23	Male	Non-Hispanic White	Never married	College Graduate or above		38695.6	no	never	heavy	[0,4]	9	2	no	no	2007-2008	2	68	no
910	42384	4.64	29.44	Yes	No	No	No	No	Yes	23	Male	Non-Hispanic White	Never married	Some College or AA degree		77368.4	no	now	heavy	[0,4]	9	0	no	no	2007-2008	2	62	no
911	42385	0.81	15.2	Yes	No					5	Female	Non-Hispanic White				11181.2								yes	2007-2008	2	72	yes
912	42386	0.41	18.93		No					12	Male	Non-Hispanic Black		5th Grade		22017							no	yes	2007-2008	1	61	yes
913	42387	2.92	27.57	Yes	No	No	No	No	No	33	Male	Non-Hispanic White	Never married	High School Grad/GED or Equivalent		18022.8	no	never	never	[0,4]	9	1	no	no	2007-2008	1	64	no
914	42388	4.48	17.67	Yes	No					7	Male	Other Hispanic		1st Grade		37327.7								no	2007-2008	2	64
915	42389		22.11	Yes	No	No	No	No	No	64	Female	Non-Hispanic White	Married	High School Grad/GED or Equivalent		82745.8	no	now	moderate	[0,4]	9	0	no	no	2007-2008	2	63	no
916	42390	0.41		Yes	No					1	Female	Other Hispanic				8478.18								no	2007-2008	2	65
917	42391	0.85	22.72	No	No	No	No	No	No	25	Male	Non-Hispanic Black	Never married	High School Grad/GED or Equivalent		61697.4	no	now	heavy	[0,4]	9	0	no	yes	2007-2008	2	61	yes
918	42392	0.81	49.76	Yes	No	No	No	No	Yes	65	Female	Non-Hispanic Black	Divorced	9-11th Grade (Includes 12th grade with no diploma)		8930.56	no	never	former	[5,9]	9	9	no	yes	2007-2008	1	64	yes
919	42393	1.84	28.44	No	No	No	No	No	No	37	Male	Non-Hispanic White	Married	High School Grad/GED or Equivalent		34663.1	no	former	heavy	[0,4]	9	2	no	no	2007-2008	1	67	no
920	42394	1.71		Yes	No	Yes	Yes	No	No	80	Female	Non-Hispanic White	Widowed	High School Grad/GED or Equivalent			no	former					yes	no	2007-2008	2	60	yes
921	42395		35.87	Yes	No	No	No	No	No	25	Female	Non-Hispanic Black	Never married	Some College or AA degree	no	21271.8	no	never	heavy	[0,4]	9	1	no	no	2007-2008	2	72	no
922	42396	2.14	31.16	Yes	No	No	No	No	Yes	56	Male	Other Hispanic	Divorced	High School Grad/GED or Equivalent		6115.37	no	never	mild	[0,4]	9	0	no	no	2007-2008	2	62	no
923	42397	2.27		Yes	No					1	Female	Non-Hispanic Black												no	2007-2008	2	68
924	42398	1.85	17.14	Yes	No					10	Male	Non-Hispanic Black		4th Grade		4338.28								no	2007-2008	2	70
925	42399		27.99	No	No	No	No	No	No	54	Male	Other Race - Including Multi-Racial	Married	Less Than 9th Grade		13383.9	no	now	mild		0		no	no	2007-2008	1	62	no
926	42400	5	25.77	Yes	No	No	No	No	No	39	Male	Non-Hispanic White	Married	High School Grad/GED or Equivalent		50853.2	no	former	moderate	[0,4]	9	0	no	no	2007-2008	2	63	no
927	42401	0.53	15.5	Yes	No					7	Female	Other Race - Including Multi-Racial		1st Grade		13488.9								yes	2007-2008	2	67	yes
928	42402	2.5	24.28	No	No	No	No	No	No	61	Female	Mexican American	Married	Some College or AA degree		5625.42	no	never	never	[0,4]	9	3	no	no	2007-2008	2	72	no
929	42403	0.51	24.79	Yes	No					11	Male	Non-Hispanic Black		4th Grade										no	2007-2008	1	74
930	42404	5	23.67	Yes	Yes	No	No	No	Yes	79	Male	Non-Hispanic White	Married	High School Grad/GED or Equivalent		30318.5	no	former	former	[0,4]	9	0	no	no	2007-2008	2	59	no
931	42405	1.31	29.05	Yes	No	Yes	No	No	Yes	71	Female	Non-Hispanic White	Married	High School Grad/GED or Equivalent		20771.6	yes	former	never	[0,4]	9	1	no	no	2007-2008	2	64	no
932	42406	0.65	26.26	Yes	Yes	No	No	No	Yes	62	Male	Non-Hispanic Black	Married	High School Grad/GED or Equivalent		10450.9	yes	former	mild	[0,4]	9	4	yes	no	2007-2008	1	68	yes
933	42407	1.15	18.66	No	No	No	No	Yes	Yes	62	Female	Non-Hispanic Black	Widowed	9-11th Grade (Includes 12th grade with no diploma)			no	former	former	[0,4]	9	0	yes	no	2007-2008	2	68	yes
934	42408	0.88	16.97	Yes	No					5	Male	Mexican American												no	2007-2008	2	64
935	42409	0.87	22.56	Yes	No					14	Female	Non-Hispanic White		8th Grade										no	2007-2008	1	61
936	42410	0.25	33.26	No	No					11	Female	Mexican American		4th Grade		12796.2								yes	2007-2008	1	66	yes
937	42411		19.46	Yes	No	No	No	No	Yes	28	Female	Other Hispanic	Never married	High School Grad/GED or Equivalent	no	10461.1	no	never	never	[15,19]	9	18	no	no	2007-2008	2	73	no
938	42412	3.39	17.71	Yes	No					5	Male	Non-Hispanic Black				16457.5								no	2007-2008	1	68
939	42413		27.96	Yes	No	No	No	No	No	31	Female	Non-Hispanic Black	Married	College Graduate or above	no	11265.9	no	never			0		no	no	2007-2008	2	68	no
940	42414		18.14	Yes	No					6	Male	Mexican American		1st Grade		3989.05								no	2007-2008	1	65
941	42415	4.84	35.18	Yes	No	No	No	No	No	37	Male	Non-Hispanic White	Married	High School Grad/GED or Equivalent		122790	no	now	heavy	[0,4]	9	3	no	no	2007-2008	2	62	no
942	42416	2.29	35.07	Yes	No	No	No	No	No	62	Male	Non-Hispanic Black	Divorced	Some College or AA degree		9474.68	no	former	former	[0,4]	9	0	no	no	2007-2008	2	65	no
943	42417	0.56	24.54	Yes	No					9	Female	Mexican American		3rd Grade		5199.9								yes	2007-2008	2	72	yes
944	42418	1.47	23.41	Yes	No					11	Male	Other Hispanic		5th Grade		7616.03								no	2007-2008	2	72
945	42419	3.81		Yes						0	Female	Other Hispanic													2007-2008	2	72
946	42420	5	22.16	Yes	No	No	No	No	No	57	Male	Non-Hispanic White	Married	High School Grad/GED or Equivalent		140765	no	now	heavy	[0,4]	9	0	yes	no	2007-2008	1	63	yes
947	42421	1.83	29.61	No	Yes	No	No	No	Yes	55	Male	Mexican American	Married	High School Grad/GED or Equivalent		32461.9	yes	never	mild	[0,4]	9	0	no	no	2007-2008	1	65	no
948	42422	2.26	23.68	No	Yes	No	No	No	Yes	51	Male	Mexican American	Divorced	Less Than 9th Grade		5938.24	yes	former	heavy	[0,4]	9	2	no	no	2007-2008	2	74	no
949	42423	5	15.8	Yes	No					7	Male	Non-Hispanic Black		Never Attended / Kindergarten Only		7156.66								no	2007-2008	2	67
950	42424	1.07	30.81	Yes	Yes	No	No	No	Yes	64	Female	Non-Hispanic Black	Married	Some College or AA degree		17256.6	yes	former	former	[0,4]	9	0	no	no	2007-2008	2	71	no
951	42425	4.12	33.21	Yes	No	No	No	No	No	46	Female	Non-Hispanic White	Married	Some College or AA degree		76193.8	no	never	mild	[0,4]	9	1	no	no	2007-2008	1	64	no
952	42426	1.86	22.19	Yes	No	No	No	No	No	73	Female	Non-Hispanic White	Married	Some College or AA degree		41156.8	no	former	mild	[0,4]	9	0	no	no	2007-2008	2	71	no
953	42427	5		Yes	No	No	No	No	No	44	Female	Non-Hispanic White	Married	9-11th Grade (Includes 12th grade with no diploma)	no		no	now			0		no	no	2007-2008	2	63	no
954	42428		28.31	Yes	No	No	No	No	Yes	53	Male	Non-Hispanic White	Married	Some College or AA degree		61974.2	no	now	mild	[0,4]	9	4	no	no	2007-2008	2	61	no
955	42429	3.29	25.1	Yes	No	No	No	No	Yes	29	Male	Other Hispanic	Married	High School Grad/GED or Equivalent		29777.3	no	never	mild	[0,4]	9	1	no	yes	2007-2008	1	72	yes
956	42430	0.71	23.88	No	No	No	No	No	No	28	Male	Non-Hispanic White	Married	High School Grad/GED or Equivalent		26582.7	no	never	former	[0,4]	9	3	yes	yes	2007-2008	1	67	yes
957	42431	0.96	29.28	Yes	No	No	No	No	No	42	Male	Non-Hispanic White	Never married	Less Than 9th Grade		42898.3	yes	never			0		no	no	2007-2008	1	70	no
958	42432	1.14	41.87	No	No	No	No	No	No	23	Female	Mexican American	Married	9-11th Grade (Includes 12th grade with no diploma)	no	7731.42	no	never	never	[0,4]	9	0	no	no	2007-2008	2	69	no
959	42433	0.73	27.31	Yes	No	No	No	No	Yes	53	Male	Mexican American	Married	Less Than 9th Grade		9617.44	yes	now	mild	[5,9]	9	9	no	no	2007-2008	1	66	no
960	42434		23.53	Yes	No	No	No	No	No	22	Male	Mexican American	Never married	9-11th Grade (Includes 12th grade with no diploma)		11513.1	no	now	heavy	[0,4]	9	1	no	no	2007-2008	1	62	no
961	42435	1.18	21.2	No	No	No	No	No	No	34	Male	Mexican American	Married	9-11th Grade (Includes 12th grade with no diploma)		21737.6	no	now	heavy	[0,4]	9	0	no	no	2007-2008	1	71	no
962	42436		22.71	Yes	No	No	No	No	No	38	Female	Other Hispanic	Married	High School Grad/GED or Equivalent	no	10132	no	never	heavy	[5,9]	9	5	no	no	2007-2008	2	72	no
963	42437	0.55	44.17	Yes	No	No	No	No	No	52	Male	Non-Hispanic White	Married	High School Grad/GED or Equivalent		40809.2	no	never	never	[0,4]	9	2	no	no	2007-2008	1	64	no
964	42438	1.14	28.48	Yes	No	No	No	No	Yes	67	Female	Mexican American	Divorced	High School Grad/GED or Equivalent		12235.6	no	former	moderate	[0,4]	9	1	no	no	2007-2008	2	72	no
965	42439	0.39	27.47	No	No	No	No	No	No	28	Male	Mexican American	Separated	Some College or AA degree		44550.9	no	never	moderate	[0,4]	9	3	no	no	2007-2008	1	62	no
966	42440	5	24.38	Yes	No	No	No	No	No	31	Male	Non-Hispanic White	Never married	College Graduate or above		32683.4	no	now	heavy	[0,4]	9	3	no	yes	2007-2008	2	69	yes
967	42441	2.9	30.77	Yes	No	No	No	No	No	64	Male	Other Race - Including Multi-Racial	Married	High School Grad/GED or Equivalent		50804.3	no	now	mild	[0,4]	9	0	yes	no	2007-2008	2	70	yes
968	42442	3.9	17.17	Yes	No					8	Male	Other Hispanic		2nd Grade		4668.96								no	2007-2008	1	62
969	42443		24.25	Yes	No					7	Male	Mexican American		1st Grade		12769.1								no	2007-2008	1	73
970	42444		26.37	Yes	No	Yes	No	No	Yes	68	Female	Non-Hispanic White	Married	High School Grad/GED or Equivalent		45834.4	no	never	former	[0,4]	9	4	no	no	2007-2008	1	60	no
971	42445	4.01	30.63	Yes	No	No	No	No	No	36	Female	Non-Hispanic White	Married	Some College or AA degree	no	51384.2	no	never	moderate	[15,19]	9	18	no	no	2007-2008	2	67	no
972	42446	0.31	27.5	No	No	No	No	No	No	21	Male	Mexican American	Never married	9-11th Grade (Includes 12th grade with no diploma)		68018.4	no	never	heavy	[0,4]	9	0	no	no	2007-2008	2	65	no
973	42447	4.31		Yes	No					4	Male	Non-Hispanic White												no	2007-2008	1	59
974	42448	1.85	17.09	Yes	No					4	Male	Non-Hispanic Black				24816.5								no	2007-2008	2	74
975	42449	0.69	23.75	No	No	No	Yes	No	No	80	Male	Non-Hispanic White	Widowed	Less Than 9th Grade		20088.9	no	former	mild	[0,4]	9	3	yes	no	2007-2008	1	59	yes
976	42450	1.59	30	Yes	No	No	No	No	Yes	80	Female	Non-Hispanic Black	Widowed	9-11th Grade (Includes 12th grade with no diploma)			no	former	never		8	17	no	no	2007-2008	1	68	no
977	42451	3.77	33.05	Yes	No				No	17	Female	Non-Hispanic White		More than high school										no	2007-2008	2	66
978	42452	2.7	31.58	Yes	No	No	No	Yes	Yes	54	Male	Other Race - Including Multi-Racial	Married	Some College or AA degree		53278.4	no	former	former	[0,4]	9	2	no	yes	2007-2008	1	67	yes
979	42453	1.06	35.15	Yes	No	No	No	No	Yes	74	Male	Non-Hispanic White	Living with partner	9-11th Grade (Includes 12th grade with no diploma)		7118.25	no	former	former	[0,4]	9	0	no	no	2007-2008	2	63	no
980	42454	1.15	21	Yes	No	No	No	No	No	80	Female	Non-Hispanic White	Widowed	9-11th Grade (Includes 12th grade with no diploma)		46114.5	no	never	never	[5,9]	9	7	no	no	2007-2008	2	63	no
981	42455	5	14.31	Yes	No					7	Male	Mexican American		1st Grade		6114.15								no	2007-2008	2	71
982	42456	0.34		Yes	No					2	Female	Non-Hispanic Black				24177.6								no	2007-2008	1	61
983	42457	1.76	23.76	No	No	No	No	No	No	27	Male	Mexican American	Never married	High School Grad/GED or Equivalent		44084.5	no	never	heavy	[0,4]	9	4	no	no	2007-2008	1	62	no
984	42458	2.37	22.09	Yes	No					7	Male	Non-Hispanic White		1st Grade		27320								yes	2007-2008	1	63	yes
985	42459	5	27	Yes	No	No	No	No	No	57	Female	Non-Hispanic White	Married	College Graduate or above		111379	no	never	former	[0,4]	9	1	no	no	2007-2008	2	61	no
986	42460	5	41.79	Yes	Yes	No	No	No	Yes	59	Male	Non-Hispanic Black	Married	College Graduate or above		10501	no	never	former	[0,4]	9	3	no	no	2007-2008	1	65	no
987	42461	1.41	14.56	No	No					8	Male	Non-Hispanic White		2nd Grade		13767.6								no	2007-2008	2	64
988	42462	2.17	20.47	Yes	No					11	Male	Other Race - Including Multi-Racial		5th Grade		19693.6								no	2007-2008	1	70
989	42463	5		Yes	No					1	Female	Non-Hispanic White				17834.5								no	2007-2008	1	70
990	42464	4.24	30.24	No	No	No	No	No	No	52	Female	Mexican American	Living with partner	College Graduate or above		8404.38	no	former	former	[0,4]	9	0	no	no	2007-2008	1	69	no
991	42465		25.09	Yes	No					9	Male	Non-Hispanic White		3rd Grade		45972.3							no	no	2007-2008	2	63
992	42466		18.83	Yes	No					13	Female	Mexican American		6th Grade		40981.4								no	2007-2008	2	71
993	42467	5	27.67	Yes	No	No	No	No	No	27	Female	Non-Hispanic White	Living with partner	Some College or AA degree	no	50031.2	no	never	heavy	[0,4]	9	0	no	yes	2007-2008	1	73	yes
994	42468			Yes	No	No	No	No	Yes	72	Female	Other Hispanic	Divorced	Some College or AA degree			no	never					no	yes	2007-2008	1	62	yes
995	42469	0.32	15.91	Yes	No					12	Male	Mexican American		5th Grade		29832.6								no	2007-2008	1	64
996	42470	2.07		Yes						0	Male	Mexican American				5180.98									2007-2008	1	65
997	42471	5	27.38	Yes	No	No	No	No	Yes	50	Male	Non-Hispanic White	Married	College Graduate or above		154131	no	never	mild	[0,4]	9	0	no	no	2007-2008	1	63	no
998	42472			Yes	No					1	Female	Non-Hispanic White				22232.6								no	2007-2008	2	72
999	42473	5	20.86	Yes	No	No	No	No	No	53	Male	Non-Hispanic White	Divorced	College Graduate or above		40169.8	no	never	mild	[0,4]	9	4	no	no	2007-2008	1	70	no
1000	42474	2.5	39.49	Yes	No	No	No	No	No	47	Female	Mexican American	Living with partner	High School Grad/GED or Equivalent		30683	no	former	heavy	[0,4]	9	3	no	no	2007-2008	2	70	no
1001	42475	0.69	20.85	No	No	No	No	No	No	27	Male	Non-Hispanic White	Never married	College Graduate or above		18578.2	no	never	never	[0,4]	9	0	no	no	2007-2008	1	69	no
1002	42476	0.84	14.09	Yes	No					6	Female	Mexican American		Never Attended / Kindergarten Only		3808.44								no	2007-2008	1	62
1003	42477	0.85	25.05	No	No	No	No	No	No	25	Male	Mexican American	Living with partner	Less Than 9th Grade		65616.1	no	now	mild	[0,4]	9	4	no	no	2007-2008	2	70	no
1004	42478	4.32		Yes						0	Female	Non-Hispanic White				17837.8									2007-2008	1	61
1005	42479	3.09	43.5	Yes	Yes	No	No	No	Yes	55	Female	Non-Hispanic Black	Divorced	High School Grad/GED or Equivalent		16558.2	yes	never	mild	[0,4]	9	1	no	yes	2007-2008	1	72	yes
1006	42480			Yes						0	Male	Mexican American				9089.52									2007-2008	2	72
1007	42481	4.37	29.31	Yes	No	No	No	No	No	30	Female	Mexican American	Living with partner	College Graduate or above	no	23400.1	no	never	never	[0,4]	9	2	no	no	2007-2008	1	71	no
1008	42482	0.47	30.55	Yes	No	No	No	No	Yes	35	Female	Non-Hispanic Black	Never married	High School Grad/GED or Equivalent	no	47961.4	no	now	heavy	[10,14]	9	13	no	no	2007-2008	1	64	no
1009	42483	4.38	26.12	Yes	No	No	No	No	Yes	59	Male	Mexican American	Married	Some College or AA degree		9217.23	no	former	mild	[0,4]	9	1	no	no	2007-2008	1	71	no
1010	42484	5	42.44	Yes	Yes	No	No	No	Yes	72	Female	Non-Hispanic White	Married	Some College or AA degree		32867.4	yes	never	mild	[5,9]	9	8	no	no	2007-2008	2	61	no
1011	42485	2.02	14.13	Yes	No					8	Male	Non-Hispanic White		Never Attended / Kindergarten Only		33517.7								no	2007-2008	2	62
1012	42486	0.68	29.21	No	No	No	No	No	Yes	32	Female	Mexican American	Separated	Some College or AA degree	no	13806.1	no	never	never	[0,4]	9	0	no	no	2007-2008	1	66	no
1013	42487	1.93	24.62	No	No					11	Male	Mexican American		6th Grade		13548.2								no	2007-2008	1	66
1014	42488		26.71	Yes	No					12	Female	Non-Hispanic Black		7th Grade		6717.21								no	2007-2008	2	64
1015	42489	0.68	26.94	No	No	No	No	No	No	28	Female	Mexican American	Married	High School Grad/GED or Equivalent	no	9537.41	no	never	former	[0,4]	9	1	no	no	2007-2008	2	67	no
1016	42490	1.25	31.09	Yes	No	No	No	No	No	46	Male	Non-Hispanic White	Married	College Graduate or above		45454.1	no	never	never	[0,4]	9	0	no	no	2007-2008	2	60	no
1017	42491		34.31	No	No	No	No	No	No	60	Female	Other Hispanic	Divorced	Less Than 9th Grade		2997.82	no	never	never	[10,14]	9	10	no	no	2007-2008	2	69	no
1018	42492	1.51	29.62	Yes	No	No	No	No	Yes	71	Male	Non-Hispanic Black	Married	Less Than 9th Grade		9749.13	no	never	former	[0,4]	9	2	no	no	2007-2008	1	59	no
1019	42493	5	25.8	Yes	No	No	No	No	No	57	Male	Non-Hispanic White	Divorced	College Graduate or above		133179	no	now	mild	[0,4]	9	3	no	no	2007-2008	1	60	no
1020	42494	0.58	14.6	No	No					7	Female	Other Hispanic		Never Attended / Kindergarten Only		7992.02								no	2007-2008	1	66
1021	42495	4.29	33.71	Yes	No	No	No	No	Yes	48	Male	Non-Hispanic Black	Divorced	High School Grad/GED or Equivalent		44865.5	no	now	heavy	[0,4]	9	1	no	no	2007-2008	2	67	no
1022	42496	2.5	30.12	No	No	No	No	No	No	43	Male	Mexican American	Living with partner	High School Grad/GED or Equivalent		8609.21	no	now	moderate	[0,4]	9	1	no	no	2007-2008	2	70	no
1023	42497	1.08	23.6	Yes	No	No	No	No	No	41	Male	Other Race - Including Multi-Racial	Divorced	Less Than 9th Grade		18754.2	no	now	heavy	[10,14]	9	13	no	yes	2007-2008	1	67	yes
1024	42498	2.66	15.7	Yes	No					2	Male	Mexican American				4290.97								no	2007-2008	1	65
1025	42499	0.65	25.52	Yes	No					8	Female	Non-Hispanic White		3rd Grade		53742.8							no	no	2007-2008	2	61
1026	42500	2.11	30.49	Yes	No					10	Female	Non-Hispanic Black		3rd Grade		2760.07								no	2007-2008	2	66
1027	42501	2.19	38.78	Yes	No				No	19	Female	Non-Hispanic Black		More than high school		14824				[5,9]	9	9		no	2007-2008	1	64
1028	42502	5	35.89	Yes	No	No	No	No	Yes	64	Male	Other Hispanic	Married	Some College or AA degree		14223.2	no	never	heavy	[0,4]	9	0	no	no	2007-2008	2	66	no
1029	42503	5	28.1	Yes	No	No	No	No	No	39	Male	Mexican American	Married	College Graduate or above		32630.8	no	never	mild	[0,4]	9	1	no	no	2007-2008	2	67	no
1030	42504	2.5	25.24	Yes	No	No		No	Yes	63	Male	Non-Hispanic White	Married	9-11th Grade (Includes 12th grade with no diploma)			no	now	mild	[0,4]	9	0	no	no	2007-2008	2	67
1031	42505	0.14		Yes	No					2	Female	Non-Hispanic White				7096.24								no	2007-2008	2	60
1032	42506	0.04	25.8	No	No	No	No	No	No	45	Female	Mexican American	Married	9-11th Grade (Includes 12th grade with no diploma)		20697.9	no	former	moderate	[5,9]	9	5	no	yes	2007-2008	1	73	yes
1033	42507	0.71	25.56	No	No	No	No	No	No	31	Female	Non-Hispanic White	Married	9-11th Grade (Includes 12th grade with no diploma)	no	21187.2	no	now	heavy	[15,19]	9	15	no	no	2007-2008	1	67	no
1034	42508	2.42	17.26	Yes	No					13	Male	Other Race - Including Multi-Racial		7th Grade		31150								no	2007-2008	2	64
1035	42509	3.63	44.52	Yes	No	No	No	No	No	39	Male	Mexican American	Married	High School Grad/GED or Equivalent		14792.6	no	former	heavy	[5,9]	9	9	no	no	2007-2008	2	74	no
1036	42510	1.89	31.4	Yes	No	No	No	No	Yes	38	Male	Non-Hispanic White	Married	Some College or AA degree		284667	no	now	mild	[0,4]	9	3	no	no	2007-2008	2	61	no
1037	42511	1.09	15.83	Yes	No					2	Female	Non-Hispanic White				8618.36								no	2007-2008	2	63
1038	42512	1.69	32.17	Yes	No				No	17	Male	Non-Hispanic Black		10th Grade		23680.1								no	2007-2008	1	68
1039	42513	1.01	17.28	Yes	No					9	Female	Non-Hispanic White		1st Grade		74461.1								yes	2007-2008	2	59	yes
1040	42514		16.79	Yes	No					2	Male	Mexican American				3658.22								no	2007-2008	2	64
1041	42515	2.1	15.87	Yes	No					8	Female	Mexican American		1st Grade									no	no	2007-2008	1	65
1042	42516	4.41	25.14	Yes	Yes	No	No	No	No	25	Male	Non-Hispanic White	Never married	Some College or AA degree		46998.9	no	now	heavy	[0,4]	9	0	no	yes	2007-2008	1	65	yes
1043	42517	5	29.13	Yes	No	No	No	No	Yes	60	Female	Non-Hispanic Black	Divorced	College Graduate or above		10323	no	former	mild	[0,4]	9	2	no	no	2007-2008	1	68	no
1044	42518	1.99	48.86	Yes	No	No	No	No	Yes	35	Male	Mexican American	Married	High School Grad/GED or Equivalent		18167.2	no	now	heavy	[0,4]	9	0	no	no	2007-2008	1	66	no
1045	42519	2.5	23.92	No	No	No	No	No	No	62	Male	Mexican American	Married	Less Than 9th Grade		10100	no	now	heavy	[0,4]	9	0	no	no	2007-2008	2	72	no
1046	42520		25.08	Yes	No				No	19	Female	Other Hispanic		More than high school		9310.65					0			no	2007-2008	1	71
1047	42521	4.29	28.06	No	No	No	No	No	No	43	Female	Mexican American	Married	College Graduate or above	no	29870.4	no	never	never	[10,14]	9	11	no	no	2007-2008	2	65	no
1048	42522	0.7	19.96	Yes	No					9	Female	Mexican American		3rd Grade		9614.17								no	2007-2008	1	70
1049	42523	1.07	28.9	Yes	No	No	No	No	No	40	Female	Non-Hispanic Black	Married	Some College or AA degree	no	31313.1	no	never	former	[0,4]	9	0	no	no	2007-2008	2	70	no
1050	42524	4.67	28.03	Yes	No	No	No	No	Yes	64	Male	Non-Hispanic White	Married	High School Grad/GED or Equivalent		45927.5	yes	former	heavy	[0,4]	9	2	no	no	2007-2008	1	61	no
1051	42525	0.47	25.3	Yes	No				No	19	Male	Other Hispanic		10th Grade		15393.3					0			no	2007-2008	1	62
1052	42526	3.41	26.85	Yes	No	No	No	No	No	65	Male	Non-Hispanic White	Married	Some College or AA degree		102433	no	never	never	[0,4]	9	2	no	no	2007-2008	2	60	no
1053	42527		32.26	No	No	No	No	No	Yes	53	Female	Other Hispanic	Married	9-11th Grade (Includes 12th grade with no diploma)		5925.81	no	never	former	[0,4]	9	3	no	no	2007-2008	2	73	no
1054	42528	2.19	35.24	No	No	No	No	Yes	No	41	Female	Non-Hispanic White	Divorced	9-11th Grade (Includes 12th grade with no diploma)	no	35047.6	no	now	mild	[0,4]	9	4	no	no	2007-2008	1	71	yes
1055	42529	2.5	39.7	Yes	Yes	Yes	No	Yes	No	71	Male	Non-Hispanic White	Divorced	9-11th Grade (Includes 12th grade with no diploma)		33374.9	yes	now	mild	[0,4]	9	3	no	no	2007-2008	2	62	yes
1056	42530	2.32		Yes						0	Male	Non-Hispanic White				14192.2									2007-2008	2	60
1057	42531	0.98		Yes	Yes	No	No	No	Yes	63	Female	Non-Hispanic Black	Widowed	College Graduate or above		8981.18	yes	former		[5,9]	9	6	no	no	2007-2008	1	67	no
1058	42532	2.61	28.39	Yes	Yes	No	No	No	No	67	Female	Mexican American	Married	High School Grad/GED or Equivalent		6738.59	no	now	mild	[0,4]	9	0	no	no	2007-2008	2	72	no
1059	42533	4.65	24.8	Yes	No	No	No	No	Yes	66	Female	Non-Hispanic White	Divorced	9-11th Grade (Includes 12th grade with no diploma)		60328.7	no	never	moderate	[0,4]	9	3	yes	no	2007-2008	1	68	yes
1060	42534	1.03	20.01	Yes	No					12	Male	Non-Hispanic White		5th Grade		18781.5								yes	2007-2008	1	61	yes
1061	42535	0	21.77	Yes	No	No	No	No	Yes	30	Female	Non-Hispanic Black	Living with partner	9-11th Grade (Includes 12th grade with no diploma)	no	39529.4	no	now	moderate	[10,14]	9	12	no	no	2007-2008	1	60	no
1062	42536	0.52	26.68	No	No	No	No	No	No	31	Male	Non-Hispanic White	Never married	Some College or AA degree		15599.5	no	now	mild	[0,4]	9	0	no	no	2007-2008	2	63	no
1063	42537	2.19	29.85	Yes	No	No	No	No	Yes	62	Female	Non-Hispanic Black	Married	Some College or AA degree		18025.5	no	never	former	[0,4]	9	0	no	yes	2007-2008	1	59	yes
1064	42538	1.21	21.06	Yes	No					13	Male	Other Hispanic		7th Grade		10568.9								no	2007-2008	2	61
1065	42539	5	27.9	Yes	No	No	No	No	No	50	Male	Non-Hispanic White	Married	College Graduate or above		53684.8	no	never	mild	[0,4]	9	1	no	no	2007-2008	2	68	no
1066	42540	5	20.92	Yes	No					7	Female	Non-Hispanic Black		1st Grade		8932.03								no	2007-2008	1	62
1067	42541	3.82	42.29	Yes	Yes	No	No	No	Yes	72	Female	Mexican American	Widowed	Less Than 9th Grade		11287.7	no	never	mild	[5,9]	9	5	yes	no	2007-2008	2	65	yes
1068	42542	1.63	37.73	Yes	No	No	No	Yes	Yes	39	Female	Non-Hispanic Black	Divorced	Some College or AA degree	no	17225.6	no	never	moderate	[15,19]	9	18	no	yes	2007-2008	1	61	yes
1069	42543	1.96	18.51	Yes	No	No	No	No	No	45	Male	Non-Hispanic White	Never married	College Graduate or above		209683	no	former			0		no	yes	2007-2008	1	69	yes
1070	42544	2.19	35.99	Yes	Borderline	No	No	No	Yes	67	Female	Mexican American	Married	Less Than 9th Grade		6542.81	no	never	never	[0,4]	9	0	no	no	2007-2008	1	71	no
1071	42545	3.65	36.97	Yes	No	No	No	No	No	74	Female	Non-Hispanic White	Married	High School Grad/GED or Equivalent		32456.2	no	never	never	[5,9]	9	5	no	no	2007-2008	1	59	no
1072	42546	2.48	42.4	Yes	Borderline	No	No	Yes	Yes	51	Male	Non-Hispanic White	Married	9-11th Grade (Includes 12th grade with no diploma)		43764.1	yes	former	former	[20,27]	9	21	no	yes	2007-2008	1	67	yes
1073	42547	2.18	21.34	Yes	No	No	No	No	Yes	79	Female	Non-Hispanic White	Widowed	High School Grad/GED or Equivalent		26678	no	never	moderate	[0,4]	9	3	no	no	2007-2008	1	62	no
1074	42548	0.75	20.84	No	No					8	Female	Non-Hispanic White		2nd Grade		28047.6							no	no	2007-2008	1	65
1075	42549	0.34		No						0	Female	Mexican American				7775.81									2007-2008	1	65
1076	42550	4.19	35.23	Yes	No				No	18	Female	Non-Hispanic White		11th Grade		55589.6				[5,9]	9	7		yes	2007-2008	1	67	yes
1077	42551	4.01		Yes	No					2	Male	Non-Hispanic Black												no	2007-2008	2	68
1078	42552	1.11	20.78	Yes	No					7	Male	Non-Hispanic Black		1st Grade		11233.4								yes	2007-2008	1	64	yes
1079	42553	0.5	18.16	Yes	No					7	Female	Non-Hispanic White		Never Attended / Kindergarten Only		31397.7								no	2007-2008	2	70
1080	42554	5	35.5	Yes	No	No	No	No	No	20	Female	Non-Hispanic Black	Never married	Some College or AA degree	no	51386.6	no	never	moderate	[0,4]	9	1	no	no	2007-2008	1	63	no
1081	42555	2.62	16.81	Yes	No					2	Female	Mexican American				7240.87								no	2007-2008	1	71
1082	42556	1.09	18.94	Yes	No					12	Female	Non-Hispanic White		5th Grade		16760.4								no	2007-2008	2	64
1083	42557	1.1	46.97	Yes	Yes	No	No	Yes	Yes	68	Female	Non-Hispanic White	Married	High School Grad/GED or Equivalent		91615.3	yes	never	former	[0,4]	9	4	no	yes	2007-2008	1	61	yes
1084	42558	5	27.97	Yes	No	No	No	No	No	79	Male	Non-Hispanic White	Married	Some College or AA degree		17919.8	no	former	former	[0,4]	9	1	no	no	2007-2008	1	70	no
1085	42559	2.56	20.91	No	No	No	No	No	No	41	Female	Non-Hispanic White	Married	College Graduate or above	no	56428.2	no	never	moderate	[5,9]	9	7	no	no	2007-2008	1	67	no
1086	42560	1.76	21.94	Yes	No	No	No	No	Yes	59	Male	Non-Hispanic White	Never married	Some College or AA degree		48946	no	now	mild	[5,9]	9	6	no	no	2007-2008	1	60	no
1087	42561	1.03		Yes	No					2	Male	Non-Hispanic White												no	2007-2008	2	63
1088	42562	3.94	17.06	Yes	No					10	Male	Mexican American		4th Grade		7093.28								no	2007-2008	1	71
1089	42563	1.08	26.67	No	No	No	No	No	No	48	Female	Other Race - Including Multi-Racial	Married	9-11th Grade (Includes 12th grade with no diploma)		21516.4	no	never			0		no	no	2007-2008	2	67	no
1090	42564	0.87		Yes						0	Female	Non-Hispanic White				11026.7									2007-2008	1	60
1091	42565	0.68		Yes						0	Male	Non-Hispanic Black				6374.41									2007-2008	2	67
1092	42566	5	31.76	Yes	No	No	No	No	Yes	32	Male	Non-Hispanic White	Married	Some College or AA degree		116131	no	former	heavy	[0,4]	9	1	no	no	2007-2008	1	63	no
1093	42567	4.55	32.22	Yes	No	No	No	No	Yes	62	Male	Non-Hispanic White	Married	9-11th Grade (Includes 12th grade with no diploma)		60900.3	no	never	mild	[0,4]	9	1	no	no	2007-2008	2	59	no
1094	42568	2.12	30.56	Yes	Yes	No	No	No	Yes	42	Male	Other Hispanic	Living with partner	Some College or AA degree			no	never	heavy	[0,4]	9	1	no	no	2007-2008	2	61	no
1095	42569	0.93	15.01	Yes	No					2	Male	Non-Hispanic White				7107.03								no	2007-2008	2	59
1096	42570	1.45	17.46	Yes	No					10	Female	Mexican American		4th Grade		3909.18								no	2007-2008	1	65
1097	42571	1.24	37.74	No	No	No	No	No	No	24	Female	Mexican American	Never married	High School Grad/GED or Equivalent	no	14034.1	no	never	moderate	[10,14]	9	14	no	no	2007-2008	1	66	no
1098	42572	2.49	19.22	Yes	No				No	17	Male	Non-Hispanic White		11th Grade		110964								no	2007-2008	1	67
1099	42573	1.09	13.72	Yes	No					7	Female	Mexican American		1st Grade		4469.65								no	2007-2008	2	70
1100	42574	0.58	26.54	Yes	No					15	Male	Non-Hispanic Black		8th Grade		43110.6								no	2007-2008	1	68
1101	42575	3.77	26.88	Yes	No	No	No	No	No	41	Female	Non-Hispanic White	Married	High School Grad/GED or Equivalent	no	142028	no	now	heavy	[10,14]	9	11	no	no	2007-2008	2	62	no
1102	42576	1.13	31.38	No	No	No	No	No	No	28	Male	Mexican American	Living with partner	Less Than 9th Grade		13009.4	no	former	moderate		8	8	no	no	2007-2008	2	67	no
1103	42577	1.85	38.74	Yes	No	No	No	No	Yes	29	Female	Non-Hispanic Black	Married	Some College or AA degree	no	45210.8	no	never	moderate	[0,4]	9	4	no	no	2007-2008	2	74	no
1104	42578	1.28	31.84	Yes	Yes	No	No	No	Yes	69	Female	Non-Hispanic Black	Never married	Less Than 9th Grade		13403.3	no	never	never	[0,4]	9	0	no	no	2007-2008	1	62	no
1105	42579	5	14.23	Yes	No					5	Male	Non-Hispanic Black				14978.6								no	2007-2008	2	67
1106	42580	2.35	22.79	Yes	No	No	No	No	Yes	80	Female	Non-Hispanic White	Widowed	High School Grad/GED or Equivalent		32661.4	no	never	never	[0,4]	9	3	no	no	2007-2008	1	63	no
1107	42581		25.22	Yes	No	No	No	No	No	44	Female	Non-Hispanic Black	Separated	High School Grad/GED or Equivalent	no	35155.8	no	former	former	[0,4]	9	1	no	no	2007-2008	1	74	no
1108	42582	2.67		Yes	No	No	No	No	No	61	Female	Non-Hispanic White	Divorced	High School Grad/GED or Equivalent			no	former					no	no	2007-2008	1	62	no
1109	42583	1.45	19.7	Yes	No					15	Female	Non-Hispanic Black		8th Grade		21987.4								no	2007-2008	1	65
1110	42584	5	29.12	No	No	No	No	No	No	48	Male	Non-Hispanic White	Divorced	High School Grad/GED or Equivalent		60969.8	no	former	heavy	[10,14]	9	12	no	no	2007-2008	1	61	no
1111	42585		16.49	Yes	No					4	Male	Non-Hispanic Black				18693.7								no	2007-2008	2	64
1112	42586	4.48	29.31	Yes	No	No	No	No	Yes	52	Male	Non-Hispanic White	Married	College Graduate or above		127771	no	former	mild	[0,4]	9	2	no	no	2007-2008	2	62	no
1113	42587		20.92	Yes	No	No	No	No	No	48	Female	Non-Hispanic White	Married	College Graduate or above		42698	no	never	mild	[0,4]	9	0	no	no	2007-2008	1	62	no
1114	42588	1.97	14.92	Yes	No					10	Female	Mexican American		4th Grade		5524.96							no	no	2007-2008	2	71
1115	42589		20.2	Yes	No				No	16	Female	Other Hispanic		10th Grade		6030.75								no	2007-2008	1	73
1116	42590	1.46	42.61	Yes	Yes	No	No	No	Yes	59	Male	Non-Hispanic White	Married	Some College or AA degree		53352.5	yes	now	former	[5,9]	9	8	yes	no	2007-2008	1	71	yes
1117	42591	4.38	23.65	Yes	No	No	No	No	Yes	68	Female	Non-Hispanic Black	Divorced	College Graduate or above		8671.71	no	never	moderate	[0,4]	9	1	no	no	2007-2008	1	72	no
1118	42592	2.04	28.44	No	No	No	No	No	No	53	Female	Mexican American	Married	High School Grad/GED or Equivalent		9469.56	no	now	former	[0,4]	9	4	no	no	2007-2008	1	66	no
1119	42593	0.99	15.1	Yes	No					6	Male	Non-Hispanic White		Never Attended / Kindergarten Only										no	2007-2008	1	74
1120	42594	4.64	33.64	Yes	No	No	No	No	Yes	64	Male	Non-Hispanic White	Married	High School Grad/GED or Equivalent		70202.9	no	former	heavy	[0,4]	9	1	no	no	2007-2008	2	63	no
1121	42595	0.58	23.35	Yes	No				No	18	Male	Non-Hispanic White		11th Grade		46198.9				[5,9]	9	5		yes	2007-2008	1	67	yes
1122	42596	1.47	31.8	No	No	No	No	No	No	59	Female	Other Hispanic	Widowed	Less Than 9th Grade		7120.39	no	never	never	[0,4]	9	3	no	no	2007-2008	2	72	no
1123	42597	0.72	14.65	Yes	No					8	Female	Mexican American		1st Grade		11123.7								yes	2007-2008	1	71	yes
1124	42598	1.81	18.51	Yes	No					13	Male	Other Hispanic		7th Grade		46363.5								no	2007-2008	2	61
1125	42599	2.14	29.61	Yes	No	No	No	No	No	67	Female	Non-Hispanic White	Married	High School Grad/GED or Equivalent		65186.5	no	former	mild	[0,4]	9	1	no	no	2007-2008	2	60	no
1126	42600	0.91	25.27	No	No	No	No	No	No	44	Female	Other Hispanic	Married	Less Than 9th Grade	no	10470.5	no	never	former	[0,4]	9	0	no	no	2007-2008	2	66	no
1127	42601	0.81		Yes						0	Male	Mexican American				8012.78									2007-2008	2	66
1128	42602	1.16	16.86	Yes	No					2	Female	Mexican American				4311.47								no	2007-2008	1	60
1129	42603	3.43	34.74	Yes	Yes	No	No	No	Yes	80	Male	Non-Hispanic White	Widowed	Some College or AA degree		18876.9	yes	former	mild	[0,4]	9	3	no	no	2007-2008	1	63	no
1130	42604	3.57	25.57	Yes	No	No	No	No	No	43	Female	Non-Hispanic White	Married	College Graduate or above	no	73972.6	no	former	former	[0,4]	9	0	no	no	2007-2008	2	70	no
1131	42605	5	30.8	Yes	No	No	No	No	No	53	Male	Mexican American	Married	College Graduate or above		9521.35	no	never	mild	[0,4]	9	2	no	no	2007-2008	1	66	no
1132	42606	5	17.28	Yes	No					7	Female	Other Race - Including Multi-Racial		1st Grade		20554.2								no	2007-2008	2	69
1133	42607	2.33	16.67	Yes	No	No	No	No	No	32	Female	Non-Hispanic Black	Divorced	Some College or AA degree	no	12919.2	no	never	mild	[0,4]	9	3	no	no	2007-2008	1	64	no
1134	42608	2.36		Yes	No					8	Female	Non-Hispanic Black		2nd Grade										no	2007-2008	2	64
1135	42609	4.1	24.25	Yes	No	No	No	No	No	33	Male	Non-Hispanic Black	Married	9-11th Grade (Includes 12th grade with no diploma)		30844.6	no	never			0		no	no	2007-2008	2	66	no
1136	42610	2.52		Yes						0	Male	Non-Hispanic White				13390.8									2007-2008	1	63
1137	42611	0.47	17.21	Yes	No					3	Female	Other Hispanic				7651.23								yes	2007-2008	2	62	yes
1138	42612	1.25	27.95	No	No	No	No	No	No	36	Male	Other Hispanic	Never married	Less Than 9th Grade		27482	no	never	never	[0,4]	9	0	no	no	2007-2008	2	68	no
1139	42613	5	38.61	No	Yes	No	No	No	No	52	Male	Mexican American	Married	Less Than 9th Grade		32589.6	no	now	heavy	[0,4]	9	0	no	no	2007-2008	1	66	no
1140	42614	0.58	25.1	Yes	No				No	19	Male	Non-Hispanic Black		12th Grade, No Diploma		7518.97				[0,4]	9	3		yes	2007-2008	1	68	yes
1141	42615	2.42		Yes						0	Female	Mexican American				3883.95									2007-2008	2	72
1142	42616	1.16		Yes	No					1	Female	Non-Hispanic White				30996.1								no	2007-2008	1	67
1143	42617	3.21	23.43	Yes	No	Yes	No	No	No	71	Male	Other Race - Including Multi-Racial	Married	College Graduate or above		32680.4	no	never	former	[5,9]	9	7	no	no	2007-2008	2	67	no
1144	42618	2.8	14.12	Yes	No					3	Female	Non-Hispanic White				62587.5								no	2007-2008	1	65
1145	42619	0.63		Yes						0	Male	Mexican American				3000.98									2007-2008	2	66
1146	42620	5		Yes	No					1	Female	Other Hispanic				3718.18								no	2007-2008	1	62
1147	42621	0.71	34.62	Yes	Yes	No	Yes	No	Yes	54	Male	Non-Hispanic White	Married	High School Grad/GED or Equivalent		44586.2	yes	never	mild	[10,14]	9	13	yes	yes	2007-2008	1	67	yes
1148	42622	5	18	Yes	No					9	Male	Mexican American		3rd Grade		5374.23							no	yes	2007-2008	2	71	yes
1149	42623	0.41	16.56	Yes	No					5	Female	Non-Hispanic Black				8516.14								no	2007-2008	1	68
1150	42624			Yes	No					1	Female	Other Hispanic				5508.97								yes	2007-2008	2	61	yes
1151	42625	0.67	20.93	Yes	No					10	Male	Non-Hispanic Black		3rd Grade		6011.33								no	2007-2008	1	72
1152	42626	4.29	42.1	Yes	No	No	No	No	Yes	55	Female	Non-Hispanic Black	Married	9-11th Grade (Includes 12th grade with no diploma)		12510.7	no	former	former	[10,14]	9	14	no	no	2007-2008	2	68	no
1153	42627	0.94		Yes	Yes	No	No	Yes	Yes	80	Male	Mexican American	Never married	Less Than 9th Grade		9517.04	yes	former	former		0		no	no	2007-2008	1	66	yes
1154	42628	5	26.74	Yes	No	No	No	No	No	41	Male	Non-Hispanic White	Married	College Graduate or above		71668.6	no	never	mild	[0,4]	9	3	no	no	2007-2008	1	69	no
1155	42629	1.02	36.06	No	Yes	No	No	No	Yes	60	Female	Mexican American	Separated	Less Than 9th Grade		5281.43	no	never	former	[15,19]	9	16	no	no	2007-2008	1	66	no
1156	42630	0.6	18.65	No	No					11	Female	Mexican American		5th Grade		22823								no	2007-2008	2	61
1157	42631	0.48		Yes						0	Female	Non-Hispanic Black				14930.3									2007-2008	2	71
1158	42632	5	27.38	Yes	No	No	No	No	Yes	65	Female	Non-Hispanic White	Married	Some College or AA degree		72013.9	yes	never	mild	[0,4]	9	3	no	no	2007-2008	1	60	no
1159	42633		18.93	No	No					10	Male	Mexican American		4th Grade		4813.42								no	2007-2008	2	64
1160	42634	0.32	26.21	No	No	No	No	No	No	22	Female	Non-Hispanic Black	Never married	High School Grad/GED or Equivalent	no	15450.5	no	now	mild	[5,9]	9	6	no	no	2007-2008	1	68	no
1161	42635	0.3	12.72	Yes	No					4	Female	Non-Hispanic Black				20884.9								yes	2007-2008	1	74	yes
1162	42636	5	34.17	Yes	No	No	No	No	Yes	55	Male	Other Hispanic	Married	Some College or AA degree		14484.1	no	never	mild	[0,4]	9	0	no	yes	2007-2008	2	71	yes
1163	42637	5	27.13	Yes	No				No	17	Male	Mexican American		10th Grade		33304.7							no	no	2007-2008	1	63
1164	42638	1.16	67.27	Yes	Yes	No	No	Yes	Yes	48	Female	Non-Hispanic Black	Never married	High School Grad/GED or Equivalent			yes	former	never	[0,4]	9	4	yes	yes	2007-2008	1	74	yes
1165	42639	5	30.35	Yes	No	No	Yes	No	No	64	Male	Non-Hispanic White	Divorced	High School Grad/GED or Equivalent		44804.9	no	now	moderate	[0,4]	9	0	yes	no	2007-2008	1	61	yes
1166	42640	1.57	25.28	Yes	No	Yes	No	No	No	79	Female	Non-Hispanic White	Widowed	Some College or AA degree		54377.5	no	never	former	[0,4]	9	0	no	no	2007-2008	1	60	no
1167	42641	2.59	20.3	Yes	No				No	16	Male	Non-Hispanic White		10th Grade		39158.1								no	2007-2008	1	61
1168	42642	1.64	35.22	Yes	No	No	No	No	Yes	58	Female	Non-Hispanic White	Divorced	Some College or AA degree		53094.2	no	never			0		no	no	2007-2008	2	67	no
1169	42643	4.81	23.43	Yes	No	No	No	No	No	31	Female	Non-Hispanic White	Never married	College Graduate or above	no	184424	no	never	moderate	[0,4]	9	2	no	no	2007-2008	2	61	no
1170	42644	0.02		Yes	No					1	Male	Non-Hispanic White				12510.9								yes	2007-2008	1	67	yes
1171	42645	2.28	18.83	No	No				No	17	Male	Other Hispanic		10th Grade		7736.12								yes	2007-2008	1	68	yes
1172	42646	1.36	31.02	Yes	No	No	No	No	No	30	Female	Mexican American	Married	High School Grad/GED or Equivalent	yes	44998	no	former	former	[0,4]	9	1	no	no	2007-2008	1	74	no
1173	42647	5	26.45	Yes	No	No	No	No	No	48	Male	Mexican American	Living with partner	Some College or AA degree		52692.9	no	never	mild	[0,4]	9	0	no	no	2007-2008	2	65	no
1174	42648	0.58	24.24	Yes	No	No	No	No	No	44	Male	Non-Hispanic White	Married	9-11th Grade (Includes 12th grade with no diploma)		135573	no	never	mild	[0,4]	9	0	no	no	2007-2008	1	60	no
1175	42649	1.24	42.05	Yes	Yes	No	No	Yes	Yes	49	Female	Non-Hispanic Black	Divorced	Some College or AA degree		22717.5	no	former	moderate	[0,4]	9	2	yes	yes	2007-2008	1	65	yes
1176	42650	5		Yes	No	No	No	No	No	34	Male	Non-Hispanic White	Married	College Graduate or above			no	never					no	no	2007-2008	1	65	no
1177	42651	1.18	30	Yes	No	No	No	Yes	No	76	Male	Non-Hispanic White	Widowed	High School Grad/GED or Equivalent		11152.7	no	former	moderate	[5,9]	9	5	no	yes	2007-2008	1	60	yes
1178	42652	3.92	34.72	No	No	No	No	No	Yes	49	Male	Non-Hispanic White	Married	9-11th Grade (Includes 12th grade with no diploma)		63437.2	no	former	mild	[0,4]	9	4	no	no	2007-2008	2	67	no
1179	42653	0.87		Yes						0	Female	Non-Hispanic Black													2007-2008	1	65
1180	42654	0.7	20.61	No	No	No	No	No	No	25	Female	Mexican American	Never married	9-11th Grade (Includes 12th grade with no diploma)	no	10610.5	no	never	never	[5,9]	9	5	no	no	2007-2008	2	72	no
1181	42655	1.42	29.37	Yes	No	No	No	No	No	29	Male	Non-Hispanic White	Separated	9-11th Grade (Includes 12th grade with no diploma)		23550.9	no	now	heavy	[0,4]	9	0	no	no	2007-2008	2	64	no
1182	42656	5	35.94	Yes	No	No	No	No	Yes	55	Female	Mexican American	Married	High School Grad/GED or Equivalent		14587.6	no	never	mild	[0,4]	9	0	no	no	2007-2008	2	71	no
1183	42657	4.08	30.67	Yes	No	No	No	No	No	44	Female	Other Hispanic	Divorced	Some College or AA degree	no	11759.9	no	never	heavy	[5,9]	9	8	no	no	2007-2008	1	72	no
1184	42658	1.61	28.44	Yes	No	No	No	No	No	60	Female	Other Hispanic	Separated	College Graduate or above		6178.45	no	former	never	[15,19]	9	17	no	no	2007-2008	1	72	no
1185	42659	1.94	28.69	No	No	No	No	No	No	40	Male	Mexican American	Living with partner	Less Than 9th Grade		13483.7	no	never	heavy	[10,14]	9	11	no	no	2007-2008	1	69	no
1186	42660		29.5	No	No	No	No	No	No	29	Female	Mexican American	Living with partner	High School Grad/GED or Equivalent	no	7733.01	no	never	mild	[0,4]	9	4	no	no	2007-2008	1	70	no
1187	42661	0.94		Yes	No				No	19	Female	Non-Hispanic White		11th Grade										yes	2007-2008	1	61	yes
1188	42662	0.78	13.46	No	No					4	Female	Non-Hispanic White				33158.5								no	2007-2008	2	69
1189	42663	0.68	13.97	No	Yes					8	Male	Other Hispanic		1st Grade		25292.2								no	2007-2008	2	61
1190	42664	1.55	22.24	Yes	No	No	No	No	Yes	53	Male	Non-Hispanic Black	Married	Some College or AA degree		12109.9	yes	now	mild	[0,4]	9	4	no	no	2007-2008	1	68	no
1191	42665	1.43	33.2	Yes	Yes	No	No	No	Yes	75	Female	Non-Hispanic White	Married	Less Than 9th Grade		31387.9	no	never	never	[5,9]	9	5	no	no	2007-2008	2	60	no
1192	42666	0.69	38.48	Yes	Yes	Yes	No	No	Yes	78	Male	Non-Hispanic Black	Widowed	9-11th Grade (Includes 12th grade with no diploma)		9172.78	yes	former	never	[0,4]	9	0	no	no	2007-2008	2	72	no
1193	42667	1.14		Yes						0	Female	Mexican American				7389.2									2007-2008	1	73
1194	42668	5	21.93	Yes	No	No	No	No	Yes	65	Female	Non-Hispanic White	Married	High School Grad/GED or Equivalent		60314.7	no	never	moderate	[0,4]	9	1	no	no	2007-2008	2	63	no
1195	42669	5	18.33	Yes	No					2	Male	Non-Hispanic White				60039								no	2007-2008	2	59
1196	42670	2.92	29.29	Yes	No	No	No	No	Yes	62	Female	Non-Hispanic White	Married	High School Grad/GED or Equivalent		74368.7	no	now	never	[0,4]	9	4	no	no	2007-2008	1	63	no
1197	42671	5	18.36	Yes	No					7	Female	Non-Hispanic White		1st Grade		23294.8								no	2007-2008	1	59
1198	42672	1.45	22.15	Yes	No	No	No	No	Yes	64	Female	Non-Hispanic Black	Widowed	9-11th Grade (Includes 12th grade with no diploma)		8772.94	no	former	mild	[0,4]	9	0	no	no	2007-2008	2	60	no
1199	42673	3.86	27.57	Yes	No	No	No	No	Yes	65	Female	Non-Hispanic Black	Married	9-11th Grade (Includes 12th grade with no diploma)		19618.8	no	never	never	[0,4]	9	0	no	no	2007-2008	2	67	no
1200	42674	4.38	27.62	Yes	No	Yes	Yes	No	Yes	80	Male	Non-Hispanic White	Married	College Graduate or above		18631	yes	former	mild	[0,4]	9	0	yes	yes	2007-2008	1	65	yes
1201	42675	0.83		Yes	No					1	Female	Mexican American				4594.29								no	2007-2008	1	65
1202	42676	5	27.16	Yes	No	No	No	No	No	38	Female	Non-Hispanic White	Married	College Graduate or above	no	35895.9	no	former	moderate	[0,4]	9	1	no	no	2007-2008	1	70	no
1203	42677	2.9	23.29	Yes	No					12	Female	Non-Hispanic White		6th Grade		30346.7								no	2007-2008	1	67
1204	42678	1.08	27.28	Yes	No	No	No	No	No	50	Female	Other Race - Including Multi-Racial	Married	9-11th Grade (Includes 12th grade with no diploma)		14039.5	no	never	never	[0,4]	9	0	no	no	2007-2008	1	65	no
1205	42679	0.6	41.44	Yes	No	No	No	No	Yes	37	Female	Other Hispanic	Married	High School Grad/GED or Equivalent	no	13570.1	no	now	moderate	[10,14]	9	12	no	no	2007-2008	2	61	no
1206	42680	0.7	26.47	No	No	No	No	No	No	39	Female	Mexican American	Married	9-11th Grade (Includes 12th grade with no diploma)	no	13799.4	no	never	heavy	[0,4]	9	1	no	no	2007-2008	1	71	no
1207	42681	0	30.08	Yes	No	No	No	No	Yes	59	Male	Non-Hispanic Black	Divorced	High School Grad/GED or Equivalent		37440.7	no	never	mild	[15,19]	9	15	no	no	2007-2008	2	67	no
1208	42682	2.06	26.09	Yes	No	No	No	No	No	80	Male	Non-Hispanic White	Married	Less Than 9th Grade		25183.4	yes	never	former	[0,4]	9	0	no	no	2007-2008	2	62	no
1209	42683	5	33.98	Yes	No	No	No	No	No	75	Male	Non-Hispanic White	Married	College Graduate or above		20466.9	no	former	mild	[5,9]	9	8	no	no	2007-2008	1	70	no
1210	42684	0.95	18.87	Yes	No				No	16	Male	Non-Hispanic Black		10th Grade		9912.38								yes	2007-2008	2	64	yes
1211	42685	1.54	34.24	Yes	No	No	No	No	No	23	Male	Non-Hispanic Black	Never married	Some College or AA degree		47389.4	no	now	moderate	[0,4]	9	0	no	no	2007-2008	2	67	no
1212	42686	5	32.65	Yes	Borderline	No	No	No	No	49	Female	Non-Hispanic White	Married	College Graduate or above		63864.8	no	former	mild	[5,9]	9	5	no	no	2007-2008	2	66	no
1213	42687	4.8	22.87	Yes	No	No	No	No	No	46	Female	Non-Hispanic Black	Married	College Graduate or above		41558.3	no	never	mild	[0,4]	9	1	no	no	2007-2008	1	68	no
1214	42688	1.75	19.62	Yes	No				No	17	Female	Non-Hispanic White		11th Grade		17718								no	2007-2008	1	73
1215	42689	2.15	25.58	Yes	No	No	No	No	No	39	Female	Non-Hispanic Black	Married	High School Grad/GED or Equivalent	no	15044.1	no	never			0		no	no	2007-2008	2	67	no
1216	42690	0.88		Yes						0	Female	Non-Hispanic White				13100.9									2007-2008	2	60
1217	42691	0.69	14.96	Yes	No					6	Male	Non-Hispanic White		Never Attended / Kindergarten Only		15597.7								no	2007-2008	2	63
1218	42692	1.83	31.09	No	No	No	No	No	No	63	Female	Mexican American	Married	Less Than 9th Grade		11261.5	no	never	heavy	[0,4]	9	0	no	no	2007-2008	1	65	no
1219	42693	5	23.8	Yes	No	Yes	No	No	No	49	Male	Non-Hispanic White	Married	Some College or AA degree		86490.5	no	never	mild	[0,4]	9	0	no	no	2007-2008	1	60	no
1220	42694	2.73	12.73	Yes	No					7	Female	Non-Hispanic White		2nd Grade		19984.3								no	2007-2008	2	62
1221	42695	5	23.37	Yes	No	No	No	No	No	50	Male	Other Race - Including Multi-Racial	Married	High School Grad/GED or Equivalent		102185	no	never	mild	[0,4]	9	0	no	no	2007-2008	2	69	no
1222	42696	2.24	28.82	Yes	Yes	No	No	Yes	No	78	Male	Non-Hispanic White	Married	High School Grad/GED or Equivalent		11687.7	no	former	mild	[0,4]	9	3	yes	no	2007-2008	2	61	yes
1223	42697	2.9	25.22	Yes	No					15	Male	Non-Hispanic Black		9th Grade		23314							no	yes	2007-2008	1	62	yes
1224	42698	3.79		No	Yes	No	Yes	Yes	No	57	Female	Other Hispanic	Married	High School Grad/GED or Equivalent		27859	no	former			0		yes	yes	2007-2008	1	68	yes
1225	42699	0.96	36.94	Yes	Borderline	No	No	No	Yes	62	Male	Non-Hispanic White	Never married	Less Than 9th Grade		28811	yes	never	never	[0,4]	9	0	no	no	2007-2008	2	63	no
1226	42700	1.44	28.25	Yes	No	No	No	No	No	64	Male	Other Race - Including Multi-Racial	Divorced	College Graduate or above		56531.9	no	never	mild	[0,4]	9	0	no	no	2007-2008	2	69	no
1227	42701	0.69	20.25	Yes	No	No	No	No	No	25	Female	Other Hispanic	Never married	College Graduate or above	no	50263.7	no	never	heavy	[0,4]	9	4	no	no	2007-2008	1	68	no
1228	42702	1.1	35.76	Yes	No	No	No	No	Yes	70	Female	Non-Hispanic White	Widowed	High School Grad/GED or Equivalent		24926	no	now	moderate	[0,4]	9	0	no	no	2007-2008	1	67	no
1229	42703	2.02	25.76	Yes	No	No	No	No	No	42	Female	Other Hispanic	Married	Less Than 9th Grade	no		no	never			0		no	no	2007-2008	2	71	no
1230	42704	2.18	25.4	Yes	No	No	No	No	No	45	Male	Mexican American	Married	9-11th Grade (Includes 12th grade with no diploma)		10123.6	no	never	never	[0,4]	9	0	no	no	2007-2008	1	65	no
1231	42705	5	40.85	Yes	No	No	No	No	Yes	54	Female	Non-Hispanic Black	Married	College Graduate or above		12395.1	no	never	former	[0,4]	9	0	no	no	2007-2008	1	59	no
1232	42706	2.71	14.54	Yes	No					6	Female	Non-Hispanic White		2nd Grade		39323.9								yes	2007-2008	2	59	yes
1233	42707	1.41		Yes	No					1	Female	Other Hispanic				19733.3								no	2007-2008	2	65
1234	42708	5	19.44	Yes	No					13	Male	Non-Hispanic Black		8th Grade		7133.75							no	yes	2007-2008	2	71	yes
1235	42709	1.1	19.26	No	No					8	Female	Mexican American		2nd Grade		5876.26								no	2007-2008	1	66
1236	42710	4.33	29.24	Yes	No	No	No	No	No	29	Male	Non-Hispanic White	Never married	Some College or AA degree		91483.9	no	never	former	[0,4]	9	1	no	no	2007-2008	2	71	no
1237	42711	2.66	14.45	Yes	No					2	Female	Other Hispanic				6094.99								no	2007-2008	1	72
1238	42712	5	26.98	Yes	No	No	No	No	No	63	Female	Non-Hispanic Black	Married	Some College or AA degree		9900.68	no	never	never	[0,4]	9	3	no	no	2007-2008	1	59	no
1239	42713	5	36.96	Yes	No	No	No	No	No	39	Female	Non-Hispanic Black	Married	College Graduate or above	no	47914.2	no	never	never	[0,4]	9	0	no	no	2007-2008	1	59	no
1240	42714	1.92	33.42	Yes	Yes	No	No	Yes	Yes	80	Female	Non-Hispanic White	Widowed	College Graduate or above			yes	never			0		no	no	2007-2008	2	61	yes
1241	42715	5	37.6	Yes	No	No	No	No	No	51	Male	Non-Hispanic White	Married	College Graduate or above		54387	no	former	moderate	[0,4]	9	0	no	no	2007-2008	2	62	no
1242	42716	3.79		Yes	No	No	No	No	Yes	65	Male	Other Hispanic	Married	9-11th Grade (Includes 12th grade with no diploma)			no	former			0		no	no	2007-2008	1	68	no
1243	42717	1.13	24.47	No	Yes	No	No	No	Yes	47	Male	Non-Hispanic White	Married	9-11th Grade (Includes 12th grade with no diploma)		22616.5	no	now	former	[0,4]	9	3	no	no	2007-2008	2	60	no
1244	42718	0.58	21.58	Yes	No					5	Male	Non-Hispanic White				8213.99								no	2007-2008	1	61
1245	42719		39.51	Yes	No				Yes	17	Male	Non-Hispanic White		10th Grade		70300.3								yes	2007-2008	2	60	yes
1246	42720	1.05	26.36	Yes	No					10	Female	Non-Hispanic Black		3rd Grade		10593.2								no	2007-2008	2	64
1247	42721	1.25	22.36	Yes	Yes				No	18	Male	Non-Hispanic White		10th Grade		15141.1				[0,4]	9	1		no	2007-2008	2	63
1248	42722	0.5	16.28	Yes	No					3	Male	Mexican American				10333.5								no	2007-2008	1	71
1249	42723	1.36	26.55	No	No	No	No	No	No	24	Male	Mexican American	Married	Less Than 9th Grade		60338.7	no	never	heavy	[0,4]	9	1	no	no	2007-2008	1	65	no
1250	42724	5	20.14	Yes	No	No	No	No	No	32	Female	Non-Hispanic White	Living with partner	College Graduate or above	no	34880.7	no	never	moderate	[0,4]	9	1	no	no	2007-2008	1	70	no
1251	42725		26.16	Yes	No	No	No	No	Yes	35	Female	Non-Hispanic White	Never married	Some College or AA degree	no	285116	no	never	moderate	[0,4]	9	0	no	no	2007-2008	2	61	no
1252	42726	0.96	25.45	No	No	No	No	No	No	32	Female	Mexican American	Married	9-11th Grade (Includes 12th grade with no diploma)	no	15405.4	no	never	never	[0,4]	9	3	no	no	2007-2008	1	65	no
1253	42727	1.76	21.71	Yes	No	No	No	No	No	26	Male	Other Hispanic	Never married	High School Grad/GED or Equivalent		19305.1	no	now	heavy	[5,9]	9	8	no	yes	2007-2008	1	71	yes
1254	42728	4.84	43.27	No	No	No	No	No	Yes	43	Female	Non-Hispanic Black	Married	Some College or AA degree	no	19295.3	no	never	moderate	[0,4]	9	1	no	no	2007-2008	2	67	no
1255	42729	2.99	16.21	Yes	No					11	Male	Non-Hispanic White		5th Grade		26298.3								yes	2007-2008	2	74	yes
1256	42730		22.31	Yes	No				No	17	Female	Other Hispanic		10th Grade		7133.66								no	2007-2008	2	73
1257	42731	2.33	20.93	No	No					6	Male	Mexican American		Never Attended / Kindergarten Only		13022.6							no	no	2007-2008	1	65
1258	42732	0.5	15.62	Yes	No					7	Male	Non-Hispanic White		1st Grade		15667.3								no	2007-2008	1	69
1259	42733	2.83	44.78	Yes	Borderline	No	No	No	Yes	68	Male	Non-Hispanic Black	Married	9-11th Grade (Includes 12th grade with no diploma)		11700.8	no	never	heavy	[0,4]	9	0	no	no	2007-2008	2	65	no
1260	42734	1.22	19.3	Yes	No					15	Female	Non-Hispanic White		9th Grade		98270.8								no	2007-2008	1	65
1261	42735	1.75	16.15	Yes	No					2	Male	Other Hispanic				5031.6								no	2007-2008	1	69
1262	42736	1.02	28.19	Yes	No	No	No	No	Yes	61	Male	Mexican American	Married	Less Than 9th Grade		6775.54	yes	never	former	[0,4]	9	0	no	no	2007-2008	1	66	no
1263	42737	1.01	36.14	Yes	No					14	Female	Non-Hispanic Black		8th Grade		32705.3								no	2007-2008	1	61
1264	42738	0.73	22.67	Yes	No	No	No	No	No	75	Male	Mexican American	Divorced	High School Grad/GED or Equivalent		6780.59	no	never	never	[0,4]	9	2	no	no	2007-2008	1	66	no
1265	42739	5	16.11	Yes	No					9	Female	Non-Hispanic White		3rd Grade		28517.6								no	2007-2008	2	61
1266	42740	2.14	27.93	Yes	No	No	No	No	Yes	73	Male	Non-Hispanic White	Married	College Graduate or above		28060.7	no	never	mild	[0,4]	9	3	no	no	2007-2008	2	62	no
1267	42741	5	22.5	Yes	No	No	No	No	Yes	58	Male	Mexican American	Married	Some College or AA degree		6245.31	no	now	moderate	[0,4]	9	0	yes	no	2007-2008	2	64	yes
1268	42742	0.71	14.38	Yes	No					10	Female	Non-Hispanic Black		4th Grade		4754.22								no	2007-2008	2	62
1269	42743	0.58	30.81	No	No	No	No	No	No	34	Male	Other Hispanic	Married	9-11th Grade (Includes 12th grade with no diploma)		12913.5	no	never	heavy	[0,4]	9	0	no	no	2007-2008	1	62	no
1270	42744	1.5	26.06	Yes	No	No	No	No	No	23	Male	Mexican American	Living with partner	9-11th Grade (Includes 12th grade with no diploma)		69283.4	no	now	heavy	[5,9]	9	5	no	no	2007-2008	1	71	no
1271	42745	2.68	40.53	No	Yes	Yes	No	No	Yes	51	Female	Mexican American	Married	College Graduate or above		9420.2	yes	never	never	[0,4]	9	3	no	yes	2007-2008	1	66	yes
1272	42746	4.75	21.22	Yes	No	Yes	No	No	No	69	Female	Non-Hispanic White	Married	College Graduate or above		94202.5	no	never	former	[0,4]	9	0	no	no	2007-2008	1	60	no
1273	42747	2.54		Yes						0	Female	Non-Hispanic Black				18045.9									2007-2008	1	73
1274	42748	1.25	23.1	Yes	No	No	No	No	No	80	Female	Mexican American	Divorced	Less Than 9th Grade			no	never	former	[0,4]	9	1	no	no	2007-2008	2	72	no
1275	42749	1.18	21.56	Yes	Yes	No	No	No	Yes	77	Female	Non-Hispanic White	Widowed	High School Grad/GED or Equivalent			yes	never			0		no	no	2007-2008	2	60	no
1276	42750	1.34	25.51	Yes	No	No	No	No	No	23	Female	Non-Hispanic White	Never married	High School Grad/GED or Equivalent	no	107348	no	never			0		no	no	2007-2008	1	60	no
1277	42751	5	34.52	Yes	Yes	Yes	No	No	Yes	76	Male	Non-Hispanic White	Married	High School Grad/GED or Equivalent		21790.4	yes	former			0		no	no	2007-2008	1	67	no
1278	42752		36.65	Yes	Yes	No	No	No	Yes	63	Female	Non-Hispanic Black	Widowed	Less Than 9th Grade		9544.78	yes	former	former	[0,4]	9	2	no	no	2007-2008	1	64	no
1279	42753	4.38	28.51	Yes	No	No	No	No	Yes	43	Female	Non-Hispanic Black	Never married	Some College or AA degree	no	14571.2	no	now	former	[0,4]	9	3	no	no	2007-2008	1	65	no
1280	42754	5		Yes	No					11	Female	Non-Hispanic White		5th Grade										no	2007-2008	2	68
1281	42755			No						0	Female	Non-Hispanic White				44622.8									2007-2008	2	62
1282	42756	5	18.11	Yes	No					12	Female	Non-Hispanic Black		6th Grade		8039.57								yes	2007-2008	2	66	yes
1283	42757			Yes	No					1	Female	Non-Hispanic Black				16144.8								no	2007-2008	2	64
1284	42758	2.04	15.18	Yes	No					6	Male	Non-Hispanic Black		Never Attended / Kindergarten Only		6212.41								no	2007-2008	1	64
1285	42759	5		Yes	No	No	No	No	Yes	80	Male	Non-Hispanic White	Widowed	College Graduate or above			yes	never			0		no	no	2007-2008	1	70	no
1286	42760	2.14	27.58	Yes	No	No	No	No	No	43	Male	Non-Hispanic White	Living with partner	9-11th Grade (Includes 12th grade with no diploma)		65503.8	no	now	former	[0,4]	9	0	no	no	2007-2008	2	71	no
1287	42761	1.36	35.1	Yes	No	No	No	No	No	62	Male	Other Hispanic	Married	High School Grad/GED or Equivalent		4606.06	no	former	mild	[5,9]	9	5	no	no	2007-2008	1	62	no
1288	42762	2.45	13.9	Yes	No					4	Male	Non-Hispanic Black				11205.1								yes	2007-2008	2	68	yes
1289	42763	3.49	20.19	Yes	No	No	No	No	Yes	46	Male	Non-Hispanic Black	Living with partner	9-11th Grade (Includes 12th grade with no diploma)		15377.7	no	now	former	[0,4]	9	2	yes	no	2007-2008	1	67	yes
1290	42764	0.71	23.56	Yes	No	No	No	No	Yes	68	Female	Non-Hispanic Black	Divorced	9-11th Grade (Includes 12th grade with no diploma)		18217.6	no	now	heavy	[0,4]	9	3	no	no	2007-2008	2	64	no
1291	42765	5		Yes	No					3	Male	Non-Hispanic White				28496.1								no	2007-2008	1	62
1292	42766	1.5	25.38	Yes	No	No	No	No	No	51	Male	Non-Hispanic White	Married	College Graduate or above		133614	no	never	mild	[0,4]	9	3	no	no	2007-2008	1	60	no
1293	42767	2.49	23.42	Yes	No				No	17	Male	Non-Hispanic White		11th Grade		102327								no	2007-2008	1	64
1294	42768	1.92	43.28	Yes	No	No	No	No	No	80	Male	Non-Hispanic White	Widowed	9-11th Grade (Includes 12th grade with no diploma)		37429.2	no	never	mild	[0,4]	9	0	no	no	2007-2008	2	62	no
1295	42769	3.27	26.7	Yes	No	Yes	No	No	Yes	73	Female	Non-Hispanic White	Widowed	Some College or AA degree		56094.6	no	former	mild	[0,4]	9	0	no	no	2007-2008	2	62	no
1296	42770	0.65	24.68	No	No	No	No	No	No	24	Male	Other Hispanic	Never married	High School Grad/GED or Equivalent		11892.4	no	never	mild	[5,9]	9	5	no	no	2007-2008	1	62	no
1297	42771	1.57	22.57	Yes	No	No	No	No	No	54	Male	Non-Hispanic Black	Married	9-11th Grade (Includes 12th grade with no diploma)		11141.2	no	now	mild	[5,9]	9	8	no	no	2007-2008	1	63	no
1298	42772	1.43	36.37	Yes	No	No	No	No	No	65	Female	Non-Hispanic White	Married	High School Grad/GED or Equivalent		21550.7	no	never			0		no	no	2007-2008	1	64	no
1299	42773		16.83	No	No					2	Male	Mexican American				7010.13								no	2007-2008	2	72
1300	42774	1.04		Yes						0	Male	Other Race - Including Multi-Racial				4825.73									2007-2008	1	62
1301	42775	5	20.01	Yes	No				No	16	Female	Non-Hispanic White		11th Grade		53092.5								yes	2007-2008	1	70	yes
1302	42776	5	19.75	Yes	No					14	Male	Non-Hispanic White		8th Grade		46492.1								no	2007-2008	1	64
1303	42777	0.48	24.71	No	No					10	Male	Mexican American		3rd Grade		11281.8							no	no	2007-2008	2	72
1304	42778	5	19.65	Yes	No				No	16	Female	Other Race - Including Multi-Racial		10th Grade		7814.96								no	2007-2008	2	68
1305	42779	1.57	25.02	Yes	No	No	No	No	No	35	Male	Mexican American	Married	9-11th Grade (Includes 12th grade with no diploma)		14320.9	no	former	heavy	[0,4]	9	3	no	no	2007-2008	1	59	no
1306	42780	1.51		Yes						0	Female	Non-Hispanic White				10645.5									2007-2008	2	62
1307	42781	4.46	30.2	No	No	No	No	No	No	39	Male	Non-Hispanic White	Living with partner	Some College or AA degree		68316	no	now	heavy	[0,4]	9	4	no	no	2007-2008	2	60	no
1308	42782	5	25.34	Yes	No	No	No	No	No	36	Male	Non-Hispanic White	Married	College Graduate or above		54946.1	no	never			0		no	no	2007-2008	2	69	no
1309	42783	1.08		Yes	No					1	Male	Non-Hispanic Black				5163.38								no	2007-2008	2	68
1310	42784	0.87	30.91	Yes	No					11	Male	Non-Hispanic White		4th Grade		45996.2								no	2007-2008	2	59
1311	42785	1.86	27.71	No	No	No	No	No	No	22	Female	Other Hispanic	Married	Some College or AA degree	no	59770.9	no	now	heavy	[0,4]	9	2	no	no	2007-2008	1	69	no
1312	42786	0.89		Yes						0	Female	Mexican American				8967.62									2007-2008	1	71
1313	42787	1.86	27.34	Yes	No	No	No	No	No	35	Female	Non-Hispanic White	Never married	Some College or AA degree	no	99826.9	no	never	mild	[0,4]	9	0	no	no	2007-2008	1	71	no
1314	42788	5	34.06	Yes	No	Yes	No	No	Yes	71	Female	Non-Hispanic White	Married	College Graduate or above		26736	no	former	mild	[0,4]	9	0	no	no	2007-2008	1	70	no
1315	42789	0.34	19.81	Yes	No					11	Male	Non-Hispanic White		5th Grade		38506.4							no	yes	2007-2008	1	61	yes
1316	42790	1.44	21.55	No	No	No	No	No	No	32	Male	Non-Hispanic White	Divorced	9-11th Grade (Includes 12th grade with no diploma)		142544	no	now	heavy	[0,4]	9	1	no	no	2007-2008	2	59	no
1317	42791	2.84		Yes	No	No	No	No	No	60	Male	Other Hispanic	Married	Some College or AA degree			no	former					no	no	2007-2008	2	69	no
1318	42792		26.4	Yes	No	No	No	No	No	66	Male	Non-Hispanic White	Married	High School Grad/GED or Equivalent		44470.3	yes	former	former	[0,4]	9	1	no	no	2007-2008	2	64	no
1319	42793	5	14.9	Yes	No					8	Female	Non-Hispanic White		2nd Grade		147352								no	2007-2008	2	65
1320	42794	5	24.46	No	No	No	No	No	No	26	Male	Non-Hispanic White	Never married	High School Grad/GED or Equivalent		208534	no	now	heavy	[0,4]	9	2	no	no	2007-2008	2	66	no
1321	42795	1.08	24.51	Yes	Yes	No	No	No	Yes	76	Female	Non-Hispanic Black	Widowed	High School Grad/GED or Equivalent		11810.2	no	never	never	[0,4]	9	1	no	no	2007-2008	1	59	no
1322	42796	1.81	17.33	Yes	No					10	Female	Mexican American		4th Grade		28419.9								no	2007-2008	2	63
1323	42797	1.61	26.59	Yes	No	No	No	No	No	35	Female	Non-Hispanic White	Married	College Graduate or above	no	62005.1	no	never	former	[0,4]	9	3	no	no	2007-2008	2	60	no
1324	42798	0.97	23	No	No				No	19	Male	Non-Hispanic White		12th Grade, No Diploma		12066.6				[0,4]	9	0		no	2007-2008	1	61
1325	42799	0.69	27.69	No	No	No	No	No	Yes	63	Male	Mexican American	Married	Less Than 9th Grade		9182.55	no	former	former	[0,4]	9	0	no	no	2007-2008	2	64	no
1326	42800		14.8	Yes	No					3	Male	Mexican American				7872.81								no	2007-2008	1	66
1327	42801	2.14	26.01	Yes	No	No	No	No	No	50	Female	Non-Hispanic White	Married	High School Grad/GED or Equivalent		65106.1	no	now	former	[0,4]	9	2	no	yes	2007-2008	2	63	yes
1328	42802	4.55	36.8	Yes	No	No	No	No	Yes	62	Male	Mexican American	Married	High School Grad/GED or Equivalent		6271.53	no	never	mild	[0,4]	9	0	no	no	2007-2008	2	70	no
1329	42803	1.95	19.37	Yes	No					3	Female	Other Hispanic				12866.3								no	2007-2008	2	65
1330	42804	3.07	24.21	Yes	No				No	19	Female	Non-Hispanic White		More than high school		180515				[0,4]	9	1		no	2007-2008	2	62
1331	42805	1.81		Yes	No					1	Female	Mexican American				11070.5								no	2007-2008	1	65
1332	42806	4.38	26.36	Yes	No	No	No	No	No	36	Female	Other Hispanic	Married	Some College or AA degree	no	9867.44	no	never	moderate	[0,4]	9	0	no	yes	2007-2008	1	60	yes
1333	42807	0.67	17.98	No	No				No	16	Male	Mexican American		10th Grade		25306.9								no	2007-2008	2	66
1334	42808	1.75	33.97	Yes	No	No	No	No	No	58	Female	Mexican American	Living with partner	Less Than 9th Grade			yes	never			0		no	no	2007-2008	1	70	no
1335	42809	1.73	29.95	No	No	No	No	No	No	27	Male	Mexican American	Married	Less Than 9th Grade		43191.8	no	never			0		no	no	2007-2008	2	69	no
1336	42810	0.66	21.46	Yes	No					8	Male	Non-Hispanic White		1st Grade		67141.9								no	2007-2008	2	59
1337	42811	3.92	26.07	Yes	No	No	No	Yes	No	27	Male	Non-Hispanic White	Living with partner	College Graduate or above		54200.1	no	never	heavy	[0,4]	9	1	no	yes	2007-2008	1	68	yes
1338	42812	1.65	14.31	Yes	No					5	Male	Non-Hispanic White				40014.3								no	2007-2008	2	62
1339	42813	1.79	24.21	Yes	No	No	No	No	Yes	80	Male	Non-Hispanic White	Married	Some College or AA degree		12652.1	no	never	former	[0,4]	9	0	no	no	2007-2008	2	62	no
1340	42814	2.07	32.31	Yes	No	Yes	No	No	Yes	80	Female	Non-Hispanic Black	Widowed	High School Grad/GED or Equivalent		8972.3	yes	never	former	[0,4]	9	4	no	yes	2007-2008	1	68	yes
1341	42815	1.37	20.74	Yes	No					9	Female	Non-Hispanic Black		3rd Grade		18143								no	2007-2008	2	63
1342	42816	0.84	27.76	No	No	No	No	No	No	31	Female	Non-Hispanic White	Married	High School Grad/GED or Equivalent	no	91683.5	no	now	former	[5,9]	9	5	no	no	2007-2008	1	64	no
1343	42817	3.71	26.13	Yes	Yes	No	No	No	Yes	51	Male	Mexican American	Married	High School Grad/GED or Equivalent		29005.1	no	former	former	[0,4]	9	1	no	no	2007-2008	2	71	no
1344	42818		23.77	Yes	No	No	No	No	No	77	Female	Non-Hispanic White	Widowed	Less Than 9th Grade		16433.4	no	now	mild	[0,4]	9	0	no	no	2007-2008	1	60	no
1345	42819	0.4	16.81	No	No					3	Female	Mexican American				11443.5								no	2007-2008	1	66
1346	42820	1.86	19.88	Yes	No	Yes	No	No	No	68	Male	Non-Hispanic White	Married	9-11th Grade (Includes 12th grade with no diploma)		54970.2	no	former	mild	[0,4]	9	0	no	no	2007-2008	2	71	no
1347	42821	2.9	15.58	Yes	No					2	Female	Other Race - Including Multi-Racial				32886.7								no	2007-2008	1	70
1348	42822	0.77	31.05	Yes	No	No	Yes	Yes	No	39	Male	Non-Hispanic White	Married	Some College or AA degree		15437.6	no	former	mild	[10,14]	9	10	yes	yes	2007-2008	1	64	yes
1349	42823		26.75	Yes	No	No	No	No	No	49	Male	Other Hispanic	Divorced	Less Than 9th Grade		40368.5	no	now	heavy	[0,4]	9	4	no	no	2007-2008	2	62	no
1350	42824	2.82	28.5	Yes	No	No	No	No	No	29	Female	Mexican American	Married	High School Grad/GED or Equivalent	no	28598.6	no	never	moderate	[0,4]	9	0	no	no	2007-2008	2	70	no
1351	42825	2.71	28.01	No	No	No	No	No	Yes	61	Male	Non-Hispanic White	Married	High School Grad/GED or Equivalent		57410.2	yes	former	heavy	[0,4]	9	2	no	yes	2007-2008	2	62	yes
1352	42826	0.17	19.74	Yes	Yes	No	No	No	Yes	47	Female	Non-Hispanic Black	Never married	9-11th Grade (Includes 12th grade with no diploma)		41558.3	no	now	heavy	[15,19]	9	17	no	yes	2007-2008	1	68	yes
1353	42827	5	29	Yes	No	Yes	No	No	No	69	Female	Mexican American	Married	Some College or AA degree		16083.9	no	never	mild	[0,4]	9	3	no	no	2007-2008	2	70	no
1354	42828	1.13	18.17	Yes	No					5	Male	Non-Hispanic White				21264.2								no	2007-2008	2	60
1355	42829	2.19	22.7	Yes	No					9	Male	Non-Hispanic Black		2nd Grade		7475.32								no	2007-2008	2	61
1356	42830	1.69	38.88	Yes	Yes	No	No	No	Yes	65	Female	Non-Hispanic Black	Widowed	9-11th Grade (Includes 12th grade with no diploma)		20602.4	yes	former	former	[0,4]	9	0	no	no	2007-2008	1	68	no
1357	42831	0.5		Yes						0	Female	Mexican American													2007-2008	1	59
1358	42832	5	15.94	Yes	No					15	Male	Other Race - Including Multi-Racial		9th Grade		42355.1								no	2007-2008	2	69
1359	42833	3.85	32.05	Yes	No	No	No	No	No	65	Female	Non-Hispanic White	Widowed	Some College or AA degree		72215.9	no	never	mild	[0,4]	9	3	no	no	2007-2008	2	63	no
1360	42834	4.83	37.05	Yes	No	No	No	No	No	45	Male	Non-Hispanic White	Married	College Graduate or above		223324	no	never	mild	[0,4]	9	2	no	no	2007-2008	2	63	no
1361	42835	2.31	27.47	Yes	No	No	Yes	No	Yes	64	Male	Non-Hispanic White	Widowed	Less Than 9th Grade		51388.6	no	former	former	[0,4]	9	0	yes	no	2007-2008	2	59	yes
1362	42836	1.61	14.69	Yes	No					3	Male	Non-Hispanic Black				18766.8								no	2007-2008	1	68
1363	42837	0.92	24.77	No	No					13	Male	Mexican American		6th Grade		6381.43								no	2007-2008	1	69
1364	42838	1.29	31.73	Yes	No	Yes	No	No	No	54	Female	Other Race - Including Multi-Racial	Married	High School Grad/GED or Equivalent		50301.5	no	now	mild	[5,9]	9	6	no	no	2007-2008	2	59	no
1365	42839		29.48	Yes	No	No	No	No	Yes	29	Female	Non-Hispanic Black	Never married	College Graduate or above	no	42499.8	no	never	mild	[0,4]	9	0	no	no	2007-2008	1	64	no
1366	42840	1.75	31.99	No	No	No	No	No	No	45	Female	Other Hispanic	Married	College Graduate or above		19845.7	no	now	moderate	[10,14]	9	11	no	no	2007-2008	1	60	no
1367	42841	0.73		Yes	No					5	Male	Other Hispanic												no	2007-2008	1	72
1368	42842	1.14	36.12	No	No	No	No	No	No	25	Male	Mexican American	Married	9-11th Grade (Includes 12th grade with no diploma)		10384.4	no	former	heavy	[0,4]	9	1	no	no	2007-2008	2	69	no
1369	42843	1.41	28.8	Yes	No	No	No	No		56	Male	Non-Hispanic Black	Never married	9-11th Grade (Includes 12th grade with no diploma)		16622.7	no	now	moderate	[0,4]	9	0	no	no	2007-2008	1	61	no
1370	42844	5	27.58	Yes	No	No	No	No	Yes	63	Female	Non-Hispanic White	Married	Some College or AA degree		58781.7	no	former	mild	[0,4]	9	4	no	no	2007-2008	1	60	no
1371	42845		37.35	Yes	Yes	Yes	No	No	Yes	80	Female	Non-Hispanic White	Widowed	High School Grad/GED or Equivalent		54086.2	yes	never	mild	[0,4]	9	3	no	no	2007-2008	2	61	no
1372	42846	2.91	27.51	Yes	No	No	No	No	No	32	Female	Non-Hispanic Black	Married	Some College or AA degree	no	36924.7	no	never	mild	[0,4]	9	0	no	no	2007-2008	1	64	no
1373	42847	0.71	23.21	No	No	No	No	No	No	22	Male	Other Hispanic	Married	9-11th Grade (Includes 12th grade with no diploma)		12331.6	no	never	heavy	[0,4]	9	4	no	no	2007-2008	1	62	no
1374	42848	0.9		No						0	Male	Non-Hispanic White				6891.06									2007-2008	1	67
1375	42849	1.3		Yes	No					1	Male	Other Race - Including Multi-Racial				17493.4								no	2007-2008	1	63
1376	42850	4.5	25.65	Yes	Yes	No	No	No	No	53	Male	Non-Hispanic White	Married	9-11th Grade (Includes 12th grade with no diploma)		16859.5	no	now	former	[0,4]	9	4	yes	no	2007-2008	2	59	yes
1377	42851	0.54		Yes						0	Female	Non-Hispanic White				9092									2007-2008	1	67
1378	42852	0.58	14.77	No	No					4	Male	Mexican American				11843.9								no	2007-2008	1	66
1379	42853	4.48	36.96	No	No	No	No	No	No	39	Male	Non-Hispanic Black	Married	Some College or AA degree		15331.9	no	never			0		no	no	2007-2008	2	72	no
1380	42854	3.58	34.03	No	No				No	16	Female	Non-Hispanic Black		9th Grade		46698.6								no	2007-2008	1	74
1381	42855	5	25.9	Yes	No	No	No	No	No	36	Female	Other Race - Including Multi-Racial	Married	College Graduate or above	yes	44723.6	no	never	former	[0,4]	9	4	no	no	2007-2008	1	63	no
1382	42856	0.23	34.39	Yes	No				No	16	Female	Non-Hispanic Black		10th Grade		6890.5								no	2007-2008	1	64
1383	42857	0.61	32.15	No	No	No	No	No	No	28	Male	Mexican American	Married	9-11th Grade (Includes 12th grade with no diploma)			no	former	heavy	[5,9]	9	7	no	no	2007-2008	2	72	no
1384	42858	0.83	17.11	Yes	No					9	Male	Non-Hispanic Black		3rd Grade										no	2007-2008	1	68
1385	42859	5	15.59	Yes	No					11	Female	Non-Hispanic White		4th Grade		82911.8								no	2007-2008	2	61
1386	42860	0.59	17.31	Yes	No				No	19	Female	Mexican American		More than high school		30704.1				[0,4]	9	2		no	2007-2008	1	66
1387	42861		22.37	No	No				No	18	Female	Non-Hispanic White		Less Than 9th Grade		107675					0			no	2007-2008	2	62
1388	42862		23.74	Yes	No	No	No	No	No	21	Female	Non-Hispanic Black	Never married	Some College or AA degree	no	19429.5	no	never	moderate	[0,4]	9	1	no	no	2007-2008	2	71	no
1389	42863	1.86	14.39	Yes	No					8	Male	Non-Hispanic White		2nd Grade		28329.1								no	2007-2008	2	63
1390	42864	0.58		Yes						0	Female	Non-Hispanic Black				9042.75									2007-2008	1	61
1391	42865	1.66	39.8	No	No	No	No	No	No	23	Female	Non-Hispanic Black	Married	High School Grad/GED or Equivalent	no	14669.2	no	never	mild	[10,14]	9	11	no	no	2007-2008	1	72	no
1392	42866	2.14	38.47	Yes	No	No	No	No	Yes	80	Female	Non-Hispanic White	Married	9-11th Grade (Includes 12th grade with no diploma)		32213.3	no	never	former	[5,9]	9	8	no	no	2007-2008	2	63	no
1393	42867	3.41	25.27	Yes	No	No	No	No	No	68	Male	Non-Hispanic Black	Never married	Some College or AA degree		5494.57	yes	now	mild	[0,4]	9	1	no	no	2007-2008	1	73	no
1394	42868	3.78	43.7	Yes	No	No	No	No	Yes	43	Male	Non-Hispanic White	Married	College Graduate or above		174647	no	never	mild	[0,4]	9	2	no	no	2007-2008	1	63	no
1395	42869	1.18	29.28	Yes	No	Yes	No	No	No	64	Female	Non-Hispanic White	Widowed	High School Grad/GED or Equivalent		22418.1	no	now	never	[0,4]	9	0	no	no	2007-2008	1	67	no
1396	42870	1.16	27.27	No	No	No	No	No	No	34	Female	Mexican American	Divorced	College Graduate or above	no	54131.9	no	never	former	[0,4]	9	2	no	no	2007-2008	1	66	no
1397	42871	4.43	15.1	Yes	No					3	Female	Non-Hispanic White				43602.1								no	2007-2008	2	60
1398	42872	0.57	14.72	Yes	No					2	Male	Non-Hispanic White				14877.7								no	2007-2008	2	60
1399	42873	0.61	31.97	Yes	No	No	No	Yes	Yes	80	Female	Other Race - Including Multi-Racial	Married	Less Than 9th Grade		20186	yes	never	never		0		no	yes	2007-2008	1	62	yes
1400	42874	0.66		Yes	No					1	Male	Other Hispanic				17281.2								no	2007-2008	2	63
1401	42875	3.87	21.53	Yes	No					13	Female	Non-Hispanic Black		7th Grade		64192.3								no	2007-2008	1	65
1402	42876		29.98	Yes	No	Yes	No	No	Yes	80	Female	Non-Hispanic White	Never married	High School Grad/GED or Equivalent		41953.1	no	never	former	[0,4]	9	1	no	no	2007-2008	1	61	no
1403	42877	2.59	32.37	Yes	No	No	No	No	No	22	Male	Non-Hispanic White	Never married	Some College or AA degree		54183.3	no	never			0		no	no	2007-2008	1	64	no
1404	42878	0.68	22.21	Yes	No	No	No	Yes	No	45	Male	Non-Hispanic White	Married	Less Than 9th Grade		21364.6	no	never	former	[0,4]	9	4	no	no	2007-2008	2	59	yes
1405	42879	1.27	19.67	Yes	No					5	Female	Non-Hispanic Black				8048.6								no	2007-2008	2	74
1406	42880	2.91	22.09	Yes	No	No	No	No	No	28	Female	Non-Hispanic White	Married	Some College or AA degree	no	38486.6	no	former	heavy	[0,4]	9	2	no	no	2007-2008	1	60	no
1407	42881	0	27.52	Yes	No				No	17	Female	Other Hispanic		10th Grade		4654.52								yes	2007-2008	1	62	yes
1408	42882	0.24	17.77	Yes	No					2	Male	Non-Hispanic White												no	2007-2008	1	64
1409	42883	3.87		Yes						0	Male	Other Race - Including Multi-Racial				22750.9									2007-2008	2	65
1410	42884	4.23	19.78	Yes	No					13	Female	Mexican American		7th Grade		34541.3								no	2007-2008	2	65
1411	42885	2.69	14.77	Yes	No					11	Female	Other Hispanic		5th Grade		8355.55								no	2007-2008	1	60
1412	42886	5	16.74	Yes	No					4	Male	Non-Hispanic White				127092								no	2007-2008	2	65
1413	42887	1.65	19.31	Yes	No					9	Female	Mexican American		3rd Grade		6550.5								no	2007-2008	2	72
1414	42888	1.81		No	No					3	Female	Mexican American												no	2007-2008	2	70
1415	42889	1.01	20	Yes	No					13	Female	Non-Hispanic White		6th Grade		12263.8								no	2007-2008	1	59
1416	42890	2.33	29.16	No	No	No	No	Yes	No	35	Male	Mexican American	Married	Some College or AA degree		21737.6	no	never	mild	[0,4]	9	2	no	no	2007-2008	1	71	yes
1417	42891		17.21	Yes	No					4	Male	Other Hispanic				8710.02								no	2007-2008	2	65
1418	42892	1.65	16.4	Yes	No					3	Male	Other Hispanic				8459.59								yes	2007-2008	2	62	yes
1419	42893	4.64		Yes						0	Female	Non-Hispanic Black				6937.47									2007-2008	2	65
1420	42894	1.36		Yes	No	No	No	No	No	37	Male	Mexican American	Married	Less Than 9th Grade			no	now			0		no	no	2007-2008	1	71	no
1421	42895	1.45	17.19	Yes	No					8	Female	Mexican American		2nd Grade		26917.2								yes	2007-2008	2	71	yes
1422	42896	1	25.78	No	No	No	No	No	No	26	Female	Mexican American	Living with partner	High School Grad/GED or Equivalent	no	14045.4	no	never	mild	[0,4]	9	3	no	no	2007-2008	1	70	no
1423	42897	0.03	35.38	No	No	No	No	No	Yes	32	Female	Non-Hispanic White	Living with partner	9-11th Grade (Includes 12th grade with no diploma)	no	50425.6	no	former	former	[5,9]	9	8	no	no	2007-2008	2	59	no
1424	42898	5	30.75	No	Yes	No	No	No	No	63	Female	Non-Hispanic Black	Divorced	High School Grad/GED or Equivalent		7445.65	no	now	former	[0,4]	9	2	no	no	2007-2008	1	68	no
1425	42899	1.64		Yes						0	Male	Mexican American				2814.97									2007-2008	1	71
1426	42900	5	36.77	Yes	Yes	No	No	No	Yes	63	Male	Non-Hispanic Black	Married	College Graduate or above		4868.51	no	never	mild	[0,4]	9	3	no	no	2007-2008	1	59	no
1427	42901	3.92	44.23	Yes	Yes	No	No	No	No	33	Male	Non-Hispanic Black	Married	Some College or AA degree		10668.4	no	never	never	[0,4]	9	1	no	no	2007-2008	1	59	no
1428	42902	0.8	48.45	Yes	No	No	No	No	No	31	Female	Mexican American	Living with partner	9-11th Grade (Includes 12th grade with no diploma)	no	32744.1	no	never	mild	[10,14]	9	11	no	no	2007-2008	1	65	no
1429	42903	1.54	19.64	No	No	No	No	No	No	22	Female	Non-Hispanic White	Living with partner	Some College or AA degree	no	146238	no	never	heavy	[0,4]	9	2	no	yes	2007-2008	2	62	yes
1430	42904	2.14	21.3	Yes	Yes	No	No	No	No	47	Female	Mexican American	Separated	9-11th Grade (Includes 12th grade with no diploma)		12237.8	no	never	heavy	[5,9]	9	5	no	no	2007-2008	2	66	no
1431	42905	0.49	25.68	Yes	No	No	No	No	No	30	Male	Other Hispanic	Living with partner	Some College or AA degree		24323.1	no	now	heavy	[0,4]	9	1	no	no	2007-2008	1	70	no
1432	42906	4.57	29.15	Yes	No	No	No	No	No	56	Male	Non-Hispanic White	Married	Some College or AA degree		187883	no	former	heavy	[0,4]	9	4	no	yes	2007-2008	2	66	yes
1433	42907	0.91	13.41	Yes	No					8	Male	Non-Hispanic White		2nd Grade		27010.3								no	2007-2008	1	67
1434	42908	1.73	27.38	Yes	No	Yes	No	No	No	80	Female	Non-Hispanic White	Widowed	Some College or AA degree		30401.8	no	never	never	[0,4]	9	0	no	no	2007-2008	2	60	no
1435	42909	1.09		Yes	No					13	Male	Non-Hispanic White		6th Grade										yes	2007-2008	1	64	yes
1436	42910	2.62		Yes						0	Male	Mexican American													2007-2008	2	61
1437	42911	1.45	20.61	Yes	No	No	No	Yes	No	38	Male	Non-Hispanic White	Living with partner	9-11th Grade (Includes 12th grade with no diploma)		16991.7	no	now	former	[5,9]	9	8	no	no	2007-2008	1	71	yes
1438	42912	1.69	28.8	Yes	No	No	No	No	No	46	Male	Other Hispanic	Married	High School Grad/GED or Equivalent		12824.7	no	never	moderate	[0,4]	9	3	no	no	2007-2008	1	72	no
1439	42913	0	22.22	Yes	No				No	16	Female	Non-Hispanic White		9th Grade		31494.1								yes	2007-2008	2	63	yes
1440	42914	2.73	26.54	No	No	No	No	No	No	43	Male	Other Race - Including Multi-Racial	Married	Less Than 9th Grade		178403	no	former	former	[5,9]	9	6	no	no	2007-2008	2	70	no
1441	42915	0.03	17.75	Yes	No					3	Male	Other Hispanic				9215.18								yes	2007-2008	2	73	yes
1442	42916	1.16	16.4	Yes	No					4	Female	Mexican American				12774.4								no	2007-2008	1	66
1443	42917	5	17.77	Yes	No					5	Female	Non-Hispanic White												no	2007-2008	2	68
1444	42918	0.46	32.54	No	No	No	No	No	No	60	Female	Mexican American	Married	9-11th Grade (Includes 12th grade with no diploma)		5696.83	no	never	never	[5,9]	9	5	no	no	2007-2008	1	66	no
1445	42919		22.78	No	No	No	No	No	No	20	Female	Mexican American	Living with partner	High School Grad/GED or Equivalent	yes	13102.6	no	never	heavy	[0,4]	9	0	no	no	2007-2008	1	66	no
1446	42920	2.14	24.34	Yes	No	Yes	No	No	Yes	80	Male	Non-Hispanic White	Married	College Graduate or above		28022.9	yes	never	never	[0,4]	9	2	no	no	2007-2008	2	66	no
1447	42921	2.36		Yes						0	Male	Non-Hispanic White				20882.9									2007-2008	2	70
1448	42922	3.53	29.2	Yes	No	No	No	No	Yes	70	Male	Other Hispanic	Divorced	High School Grad/GED or Equivalent		10823.3	no	former	moderate	[0,4]	9	0	no	no	2007-2008	1	71	no
1449	42923	2.55	36.75	Yes	Yes	No	No	Yes	Yes	37	Female	Mexican American	Married	High School Grad/GED or Equivalent	no	13246.6	no	now	moderate	[0,4]	9	4	no	no	2007-2008	2	66	yes
1450	42924	1.57		Yes	No					1	Female	Other Hispanic				5378.51								no	2007-2008	1	62
1451	42925		15.5	Yes	No					3	Female	Other Hispanic				6435.57								no	2007-2008	2	69
1452	42926	1.42		Yes	No	No	No	No	No	44	Female	Non-Hispanic White	Married	High School Grad/GED or Equivalent	no		no	former					no	no	2007-2008	2	59	no
1453	42927		24.03	No	No	No	No	No	No	61	Female	Mexican American	Divorced	Some College or AA degree		13782.9	no	former	former	[0,4]	9	3	yes	yes	2007-2008	1	71	yes
1454	42928			Yes	Yes	Yes	No	No	Yes	80	Female	Mexican American	Widowed	Less Than 9th Grade			yes	former					no	no	2007-2008	2	66	no
1455	42929	1.06	18.7	Yes	No				No	17	Female	Other Hispanic		High School Graduate		27841.7								yes	2007-2008	2	61	yes
1456	42930	0.73	19.38	Yes	No					11	Male	Mexican American		4th Grade		7747.99								no	2007-2008	1	66
1457	42931	0.5	19.3	Yes	No					4	Male	Non-Hispanic White				20364.6								yes	2007-2008	2	70	yes
1458	42932	5	23.17	Yes	No	No	No	No	No	42	Female	Non-Hispanic White	Married	College Graduate or above	no	236350	no	never	mild	[0,4]	9	2	no	no	2007-2008	2	65	no
1459	42933	1.74	15.18	No	No					10	Female	Mexican American		5th Grade										no	2007-2008	2	73
1460	42934	0.66	17.33	No	No					2	Female	Mexican American				8230.88								no	2007-2008	2	72
1461	42935	5	28.31	Yes	No	No	No	No	Yes	59	Female	Non-Hispanic White	Married	College Graduate or above		147351	no	former	mild	[0,4]	9	4	no	yes	2007-2008	2	73	yes
1462	42936	2.28	26.25	Yes	No					11	Female	Mexican American		4th Grade		26247.2								no	2007-2008	1	65
1463	42937	1.28	32.26	No	No	No	No	No	No	22	Male	Mexican American	Never married	High School Grad/GED or Equivalent		24306.8	no	former	mild	[0,4]	9	2	no	yes	2007-2008	1	63	yes
1464	42938	0.7	16.54	Yes	No					2	Female	Non-Hispanic White				16281.8								no	2007-2008	1	63
1465	42939	1.66	34.93	No	No	No	No	No	No	26	Male	Non-Hispanic Black	Married	High School Grad/GED or Equivalent		23807.6	no	never	never	[5,9]	9	5	no	no	2007-2008	1	72	no
1466	42940	0.69	25.02	Yes	No	No	No	No	No	71	Female	Non-Hispanic White	Separated	9-11th Grade (Includes 12th grade with no diploma)		19858.6	no	now	mild	[10,14]	9	10	yes	no	2007-2008	1	61	yes
1467	42941	1.42	28.34	Yes	No	Yes	No	No	No	70	Female	Non-Hispanic White	Married	High School Grad/GED or Equivalent		30539.1	no	never	never	[0,4]	9	1	no	no	2007-2008	1	61	no
1468	42942	1.36	14.5	No	No					5	Male	Mexican American				23822.5								no	2007-2008	1	65
1469	42943	0.42		Yes						0	Female	Other Hispanic				11929.5									2007-2008	2	61
1470	42944	4.83	17.82	Yes	No					11	Female	Non-Hispanic Black		5th Grade		3893.14								no	2007-2008	2	70
1471	42945	1.16	14.57	Yes	No					6	Male	Non-Hispanic White		1st Grade		69007.4								no	2007-2008	1	71
1472	42946	2.42	21.84	Yes	No	No	No	No	No	67	Male	Non-Hispanic Black	Widowed	High School Grad/GED or Equivalent		13900.7	yes	former	former		0		no	no	2007-2008	2	59	no
1473	42947	5	21.11	Yes	No	No	No	No	Yes	66	Male	Non-Hispanic White	Married	Less Than 9th Grade		32323.4	no	former	moderate	[0,4]	9	1	no	no	2007-2008	2	69	no
1474	42948	4.75	32.93	Yes	Yes	No	No	No	No	41	Male	Non-Hispanic White	Never married	Some College or AA degree		61079.6	no	never	mild	[0,4]	9	0	no	no	2007-2008	1	63	no
1475	42949	5	28.68	Yes	No	No	No	No	No	60	Female	Non-Hispanic White	Married	Some College or AA degree		67461.9	no	never	mild	[0,4]	9	0	no	no	2007-2008	1	67	no
1476	42950	5	36.25	Yes	No	No	No	No	No	40	Female	Non-Hispanic White	Married	Some College or AA degree	no	72714.4	no	former			0		no	no	2007-2008	2	66	no
1477	42951	1.36	21.29	Yes	No					7	Female	Mexican American		1st Grade		23686.1								no	2007-2008	1	74
1478	42952	3.54	19.36	Yes	No					11	Male	Non-Hispanic White		4th Grade		26282.5								no	2007-2008	2	62
1479	42953	3.85	24.43	Yes	No	No	No	No	No	31	Female	Non-Hispanic White	Never married	College Graduate or above	no	155576	no	never	heavy	[0,4]	9	0	no	yes	2007-2008	2	61	yes
1480	42954	0.94	25.49	Yes	No					10	Female	Other Hispanic		3rd Grade		3820.63								yes	2007-2008	2	62	yes
1481	42955	1.21		Yes						0	Female	Non-Hispanic White				8102.98									2007-2008	2	59
1482	42956	1.65	25.2	No	No				No	19	Female	Other Hispanic		11th Grade		6414.29				[5,9]	9	7		no	2007-2008	2	68
1483	42957	3.13	17.61	Yes	No					8	Male	Mexican American		2nd Grade		10148.3								no	2007-2008	2	64
1484	42958	1.85	28.95	No	No	No	No	No	No	37	Male	Non-Hispanic Black	Married	Some College or AA degree		35134.8	no	never	mild	[0,4]	9	0	no	no	2007-2008	2	74	no
1485	42959		18.03	Yes	No					9	Male	Mexican American		3rd Grade		29994.1								yes	2007-2008	2	71	yes
1486	42960	5	24.75	Yes	No	No	No	No	No	59	Female	Non-Hispanic White	Married	High School Grad/GED or Equivalent		177907	no	never	mild	[0,4]	9	0	no	yes	2007-2008	1	60	yes
1487	42961	2.59	29.77	Yes	No	No	No	Yes	Yes	80	Female	Non-Hispanic White	Widowed	Less Than 9th Grade		53340.6	yes	never	never	[15,19]	9	19	no	no	2007-2008	2	60	yes
1488	42962		22.57	Yes	No				No	18	Male	Non-Hispanic White		11th Grade		23132				[0,4]	9	0		no	2007-2008	2	69
1489	42963	5	22.74	Yes	No					11	Female	Mexican American		5th Grade		7104.25								no	2007-2008	2	70
1490	42964	1.01	40.13	No	No					10	Male	Mexican American		5th Grade										no	2007-2008	2	72
1491	42965	1.3	15.88	Yes	No					5	Male	Mexican American				4823.98								no	2007-2008	1	65
1492	42966	1.17	15.71	No	No					9	Female	Other Hispanic		3rd Grade		10555.5								no	2007-2008	2	61
1493	42967		28.32	Yes	No				No	19	Female	Mexican American		More than high school		26096.1				[10,14]	9	12		no	2007-2008	2	71
1494	42968	0.6	15.93	Yes	No					4	Female	Mexican American				29849.3								no	2007-2008	1	74
1495	42969	0.5	32.16	Yes	No	No	No	No	No	34	Male	Non-Hispanic White	Married	College Graduate or above		14452.1	no	never	former	[0,4]	9	2	no	no	2007-2008	1	69	no
1496	42970	2.36	16.63	Yes	No					3	Female	Other Hispanic				41246								no	2007-2008	2	72
1497	42971	0.34	15.58	Yes	No					10	Male	Other Hispanic		4th Grade		14581.9								no	2007-2008	2	61
1498	42972	0.75	14.54	Yes	No					10	Male	Non-Hispanic White		3rd Grade		66775.4								no	2007-2008	2	62
1499	42973	3.54	23.96	Yes	Borderline	No	No	No	Yes	37	Female	Non-Hispanic White	Married	High School Grad/GED or Equivalent	no	46040.4	no	now	heavy	[0,4]	9	3	no	no	2007-2008	2	59	no
1500	42974	0.57	30.12	Yes	No	No	Yes	No	Yes	37	Male	Non-Hispanic White	Married	9-11th Grade (Includes 12th grade with no diploma)		38813.6	yes	former	mild	[0,4]	9	4	yes	no	2007-2008	2	59	yes
1501	42975	2.76	25.78	Yes	No	No	No	No	No	80	Male	Non-Hispanic White	Widowed	High School Grad/GED or Equivalent		27004.7	no	never	former	[0,4]	9	2	no	no	2007-2008	1	63	no
1502	42976	1.14	16.22	Yes	No					5	Female	Non-Hispanic Black				8525.28								no	2007-2008	1	63
1503	42977	1.06	26.52	No	No	No	No	No	No	38	Female	Other Hispanic	Married	High School Grad/GED or Equivalent	no	58275.7	no	never	mild	[5,9]	9	6	no	no	2007-2008	2	61	no
1504	42978	1.1	26.35	Yes	No	Yes	No	No	Yes	79	Male	Non-Hispanic White	Married	Less Than 9th Grade		7825.94	yes	never	never	[5,9]	9	5	no	no	2007-2008	1	67	no
1505	42979	0	28.02	No	No	No	No	No	No	44	Male	Mexican American	Married	9-11th Grade (Includes 12th grade with no diploma)		14100	no	never	moderate	[0,4]	9	0	no	no	2007-2008	1	71	no
1506	42980	1.69	23.02	Yes	Yes					14	Male	Non-Hispanic Black		9th Grade		23680.1								no	2007-2008	1	68
1507	42981		28.62	Yes	No	No	No	No	No	65	Female	Mexican American	Married	9-11th Grade (Includes 12th grade with no diploma)		6267.12	no	former	mild	[5,9]	9	5	no	no	2007-2008	1	71	no
1508	42982	5	23.97	Yes	No	Yes	No	No	No	58	Male	Non-Hispanic White	Married	Some College or AA degree		145824	no	never	mild	[0,4]	9	0	no	yes	2007-2008	1	60	yes
1509	42983	3.22	18.04	Yes	No					14	Male	Non-Hispanic Black		7th Grade		14492.2								no	2007-2008	2	65
1510	42984	0.58	25.41	No	No	No	No	No	No	28	Male	Mexican American	Living with partner	Less Than 9th Grade		17303.2	no	now	former	[0,4]	9	0	no	no	2007-2008	1	69	no
1511	42985	0.95	25.75	Yes	Yes	No	No	No	Yes	63	Male	Non-Hispanic White	Married	9-11th Grade (Includes 12th grade with no diploma)		14234.6	no	former	never	[0,4]	9	1	no	no	2007-2008	1	59	no
1512	42986	1.27	29.75	Yes	No	No	No	No	No	32	Female	Non-Hispanic Black	Living with partner	Some College or AA degree	no	12122.4	no	never			0		no	no	2007-2008	2	74	no
1513	42987	4.38	32.38	Yes	No	Yes	No	No	Yes	61	Female	Non-Hispanic White	Married	College Graduate or above		69146.5	no	former	mild	[0,4]	9	3	no	no	2007-2008	1	63	no
1514	42988	0.88	15.09	Yes	No					9	Male	Non-Hispanic White		3rd Grade		13252.6								no	2007-2008	2	59
1515	42989		18.4	No	No					12	Male	Mexican American		6th Grade		6147.34								no	2007-2008	2	64
1516	42990	2.12	16.59	Yes	No					2	Male	Non-Hispanic White				24282.6								no	2007-2008	2	62
1517	42991	1.93	36.1	No	Yes	No	No	No	No	30	Female	Mexican American	Separated	Less Than 9th Grade	yes	11573.5	no	never	heavy	[0,4]	9	3	no	no	2007-2008	2	71	no
1518	42992	3.07	28.83	Yes	No					12	Female	Non-Hispanic Black		6th Grade		6166.02								no	2007-2008	2	68
1519	42993	2.36	33	Yes	No	No	No	No	Yes	55	Male	Other Hispanic	Married	High School Grad/GED or Equivalent		8226.61	no	now	heavy	[0,4]	9	0	no	no	2007-2008	2	61	no
1520	42994	0.55		No	No	No	No	No	No	24	Male	Non-Hispanic White	Never married	Some College or AA degree			no	never					no	no	2007-2008	1	64	no
1521	42995	1.17	15.47	No	No					2	Female	Non-Hispanic White				17986.7								no	2007-2008	2	63
1522	42996	0.06	13.59	Yes	No					12	Female	Other Race - Including Multi-Racial		5th Grade		57920.3								no	2007-2008	2	67
1523	42997	0.59	22.18	No	No	No	No	No	No	32	Male	Non-Hispanic White	Separated	High School Grad/GED or Equivalent		20541.7	no	now	heavy	[0,4]	9	0	no	no	2007-2008	1	60	no
1524	42998	5	24.85	Yes	No				No	17	Female	Non-Hispanic White		11th Grade		28157.3								no	2007-2008	1	74
1525	42999	5	15.46	Yes	No					3	Male	Non-Hispanic White				62287.1								no	2007-2008	1	61
1526	43000	0.99		Yes						0	Female	Mexican American				2624.55									2007-2008	1	62
1527	43001	1.17	19.91	Yes	No	No	No	Yes	Yes	57	Female	Non-Hispanic Black	Widowed	Some College or AA degree		25101.6	no	never	never	[0,4]	9	0	yes	no	2007-2008	1	59	yes
1528	43002	0.66	15.48	Yes	No					8	Male	Mexican American		1st Grade		6947.91								no	2007-2008	1	66
1529	43003	4.01	14.31	Yes	No					3	Female	Non-Hispanic White				93571.2								no	2007-2008	2	62
1530	43004	1.62	38.93	Yes	No	No	No	No	Yes	64	Female	Non-Hispanic White	Married	Less Than 9th Grade		32801.7	no	never	moderate	[0,4]	9	3	no	no	2007-2008	1	60	no
1531	43005	0.14	25.19	Yes	No	No	No	No	Yes	80	Female	Non-Hispanic White	Widowed	9-11th Grade (Includes 12th grade with no diploma)			no		former	[5,9]	9	9	no	yes	2007-2008	2	60	yes
1532	43006	3.98		Yes						0	Male	Other Hispanic				10432.6									2007-2008	2	66
1533	43007	5	23.74	Yes	No	No	No	No	No	47	Male	Other Race - Including Multi-Racial	Married	College Graduate or above		51486.1	no	never	heavy	[0,4]	9	0	no	no	2007-2008	1	73	no
1534	43008	2.9	41.08	Yes	No	No	No	No	No	31	Female	Non-Hispanic White	Married	Some College or AA degree	no	43207.1	no	never			0		no	yes	2007-2008	1	63	yes
1535	43009	0.9	40.68	No	No				No	16	Male	Non-Hispanic White		8th Grade		50722.4								no	2007-2008	1	68
1536	43010	1.18	16.67	Yes	No				No	19	Male	Non-Hispanic Black		11th Grade		8405.97				[0,4]	9	3		yes	2007-2008	1	61	yes
1537	43011	2.17	22.15	Yes	No				Yes	19	Male	Non-Hispanic Black		High School Graduate		6901.04				[0,4]	9	1		yes	2007-2008	2	67	yes
1538	43012	1.45	18.74	No	No					13	Female	Mexican American		6th Grade		5514.98							no	no	2007-2008	1	65
1539	43013	1.85		Yes						0	Male	Mexican American				9107.93									2007-2008	2	62
1540	43014	0.91	14.03	No	No					10	Female	Mexican American		4th Grade		6437.51								no	2007-2008	2	66
1541	43015	1.92	25	Yes	Borderline	No	No	No	Yes	80	Male	Non-Hispanic White	Never married	High School Grad/GED or Equivalent		20475.8	yes	never	mild	[0,4]	9	1	no	no	2007-2008	1	61	no
1542	43016	2.1	21.92	Yes	No	Yes	No	No	Yes	73	Female	Non-Hispanic White	Married	High School Grad/GED or Equivalent		36978.1	no	former	former	[0,4]	9	3	no	no	2007-2008	2	66	no
1543	43017	1.15		Yes	No	No	No	Yes	No	55	Female	Non-Hispanic White	Divorced	High School Grad/GED or Equivalent		50465.8	no	now	former	[10,14]	9	10	no	no	2007-2008	2	59	yes
1544	43018	0.7	35	No	No	No	No	No	Yes	68	Female	Mexican American	Never married	Less Than 9th Grade		4887.39	no	never	former	[0,4]	9	0	no	no	2007-2008	2	67	no
1545	43019	1.46	30.22	Yes	Yes	No	No	No	Yes	60	Male	Non-Hispanic White	Divorced	Less Than 9th Grade		99629	no	never	former	[0,4]	9	2	no	no	2007-2008	2	62	no
1546	43020		34.33	No	No	No	No	No	Yes	80	Female	Non-Hispanic White	Widowed	9-11th Grade (Includes 12th grade with no diploma)		18079.7	no	former	mild	[0,4]	9	4	no	no	2007-2008	1	70	no
1547	43021	4.72	31.1	Yes	No					15	Male	Non-Hispanic White		9th Grade		112919								no	2007-2008	2	63
1548	43022	0.8	25.45	Yes	No	No	No	No	Yes	46	Female	Non-Hispanic Black	Divorced	9-11th Grade (Includes 12th grade with no diploma)		11861	yes	former	former	[5,9]	9	6	no	no	2007-2008	1	67	no
1549	43023	4.75	31.71	Yes	No	No	No	No	Yes	61	Female	Mexican American	Married	High School Grad/GED or Equivalent		8657.39	yes	never	never	[0,4]	9	0	no	yes	2007-2008	1	60	yes
1550	43024	5	30.56	Yes	No	No	No	Yes	Yes	50	Female	Other Hispanic	Married	Some College or AA degree		8214.58	no	now	mild	[10,14]	9	14	no	no	2007-2008	2	66	yes
1551	43025	0.88	25.11	Yes	No	No	No	No	Yes	80	Female	Non-Hispanic White	Widowed	Some College or AA degree		31617	no	former	mild	[0,4]	9	3	no	no	2007-2008	1	63	no
1552	43026	1.45	34.37	No	No	No	No	No	No	38	Female	Mexican American	Living with partner	9-11th Grade (Includes 12th grade with no diploma)	no	9084.76	no	never	former	[0,4]	9	0	no	no	2007-2008	1	65	no
1553	43027		13.11	Yes	No					9	Female	Other Hispanic		3rd Grade										no	2007-2008	1	72
1554	43028	3.13	21.4	Yes	No					11	Male	Non-Hispanic White		4th Grade		81214.1								no	2007-2008	2	67
1555	43029	2.05	27.28	Yes	No	Yes	No	No	Yes	80	Male	Other Hispanic	Married	College Graduate or above		11730.9	no	former	mild	[0,4]	9	0	yes	yes	2007-2008	1	72	yes
1556	43030	1.15	30.89	Yes	No	No	No	No	Yes	72	Male	Non-Hispanic White	Divorced	High School Grad/GED or Equivalent		16246.1	no	never	heavy	[0,4]	9	2	no	no	2007-2008	2	67	no
1557	43031	3.43	19.5	Yes	No	No	No	No	No	80	Female	Mexican American	Divorced	Less Than 9th Grade		17625.1	no	never	mild	[0,4]	9	4	no	no	2007-2008	2	70	no
1558	43032	0.87	40.87	Yes	No	No	No	No	No	26	Male	Non-Hispanic White	Married	Some College or AA degree		64344.1	no	now	moderate	[5,9]	9	6	no	no	2007-2008	1	67	no
1559	43033	0.3	19.23	Yes	No					4	Female	Non-Hispanic Black				6701.2								yes	2007-2008	2	64	yes
1560	43034	2.45	19.78	Yes	No					3	Male	Mexican American				12612.9								no	2007-2008	2	66
1561	43035	3.2	29.24	Yes	No				No	16	Female	Mexican American		10th Grade										no	2007-2008	1	65
1562	43036	1.69	64.8	No	No	No	No	No	Yes	56	Female	Non-Hispanic Black	Divorced	Some College or AA degree		33404.6	no	never	former	[0,4]	9	2	no	no	2007-2008	1	64	no
1563	43037	0.73	32.55	Yes	No	No	No	No	No	28	Female	Non-Hispanic Black	Never married	High School Grad/GED or Equivalent	no	23492.8	no	never	mild	[20,27]	9	23	no	no	2007-2008	1	65	no
1564	43038	2.74		Yes						0	Male	Non-Hispanic White				12370.2									2007-2008	2	62
1565	43039	0.59		Yes	No					1	Male	Non-Hispanic Black				11116.1								no	2007-2008	2	67
1566	43040	2.01	15.58	Yes	No					4	Male	Mexican American												no	2007-2008	2	65
1567	43041	1.45	28.76	Yes	No	No	No	No	No	32	Female	Non-Hispanic White	Never married	9-11th Grade (Includes 12th grade with no diploma)	no	25954.3	no	now	moderate	[0,4]	9	2	yes	yes	2007-2008	1	71	yes
1568	43042	4.31	28.06	Yes	No					12	Female	Non-Hispanic White		6th Grade		35335.6								no	2007-2008	1	59
1569	43043	0.63	17.58	Yes	No					5	Male	Mexican American				10225.3								no	2007-2008	2	70
1570	43044	3.98	23.46	Yes	No	No	No	No	No	28	Female	Non-Hispanic White	Married	College Graduate or above	no	167660	no	former	heavy	[0,4]	9	0	no	no	2007-2008	2	63	no
1571	43045	5		Yes	No					1	Female	Non-Hispanic White												no	2007-2008	1	65
1572	43046	1.24	19.32	Yes	No					10	Female	Non-Hispanic White		3rd Grade		15059.2								no	2007-2008	1	61
1573	43047		22.15	Yes	Yes	Yes	Yes			71	Female	Other Race - Including Multi-Racial	Widowed	High School Grad/GED or Equivalent		43590.8	yes	former	former	[0,4]	9	2	yes	no	2007-2008	1	59	yes
1574	43048		30.63	Yes	No				No	16	Female	Non-Hispanic Black		12th Grade, No Diploma		9128.97								no	2007-2008	2	64
1575	43049	1.1	40.26	Yes	No	No	No	No	Yes	73	Female	Non-Hispanic Black	Widowed	9-11th Grade (Includes 12th grade with no diploma)		10991.3	yes	never	never	[5,9]	9	7	no	no	2007-2008	2	64	no
1576	43050	3.57	27.67	Yes	No	No	No	No	No	44	Female	Non-Hispanic Black	Married	High School Grad/GED or Equivalent	no	27729.4	no	never			0		no	yes	2007-2008	1	59	yes
1577	43051		36.24	No	No	No	No	No	Yes	46	Female	Non-Hispanic Black	Never married	9-11th Grade (Includes 12th grade with no diploma)		22387.4	no	never	heavy	[0,4]	9	3	no	no	2007-2008	2	64	no
1578	43052	1.16	27.11	Yes	No					14	Male	Other Hispanic		8th Grade		27207								yes	2007-2008	1	69	yes
1579	43053	1.47	29.37	No	No	No	No	Yes	No	46	Male	Mexican American	Never married	College Graduate or above		35709.9	no	former			0		no	no	2007-2008	1	70	yes
1580	43054			Yes	No				No	16	Female	Other Race - Including Multi-Racial		11th Grade										no	2007-2008	1	74
1581	43055	1.9	20.96	Yes	No					15	Female	Non-Hispanic White		8th Grade		35335.6								yes	2007-2008	1	59	yes
1582	43056	0.9	29.05	No	No	No	No	No	No	37	Female	Mexican American	Married	Less Than 9th Grade	no	8481.8	no	never	never	[0,4]	9	3	no	no	2007-2008	1	65	no
1583	43057	0.15	17.31	Yes	No					2	Male	Non-Hispanic White				9390.99								yes	2007-2008	2	66	yes
1584	43058	1.16	18.57	Yes	No					8	Female	Mexican American		2nd Grade		25899.8								no	2007-2008	1	70
1585	43059	1.48	16.37	Yes	No					5	Male	Non-Hispanic White				11506.9								yes	2007-2008	1	61	yes
1586	43060	5	25.28	Yes	No	No	No	No	No	39	Male	Non-Hispanic White	Divorced	College Graduate or above		54946.1	no	never	heavy	[10,14]	9	11	no	yes	2007-2008	2	69	yes
1587	43061	0.69	17.07	Yes	No					2	Male	Mexican American				14826.9								no	2007-2008	1	71
1588	43062	5	25.9	Yes	No	No	No	No	No	44	Male	Non-Hispanic White	Married	College Graduate or above		262563	no	never	mild	[0,4]	9	1	no	no	2007-2008	2	65	no
1589	43063	0.59		No	Yes	No	No	No	No	66	Male	Other Hispanic	Divorced	Less Than 9th Grade		6945.32	yes	now	former	[0,4]	9	0	no	no	2007-2008	1	72	no
1590	43064	0.8	26.66	No	No	No	No	No	No	33	Female	Non-Hispanic White	Married	Some College or AA degree	no	76683.8	no	now			0		no	no	2007-2008	1	64	no
1591	43065	5	28.22	Yes	No	No	No	No	No	33	Female	Mexican American	Never married	Some College or AA degree	no	9622.8	no	never	moderate	[0,4]	9	0	no	no	2007-2008	1	65	no
1592	43066	0.8		Yes	No	No	No	No	No	80	Female	Non-Hispanic Black	Married	Some College or AA degree			no	former					no	no	2007-2008	2	67	no
1593	43067	3.82	27.73	Yes	No	No	No	Yes	No	30	Female	Mexican American	Never married	Some College or AA degree	no	15252.9	no	former	heavy	[5,9]	9	6	no	yes	2007-2008	2	65	yes
1594	43068	1.27	20.75	Yes	No					4	Female	Non-Hispanic Black				8048.6								no	2007-2008	2	74
1595	43069	3.49	13.99	Yes	No					10	Female	Non-Hispanic Black		3rd Grade		11086.4								no	2007-2008	1	68
1596	43070	5	21.97	Yes	No					14	Male	Non-Hispanic White		8th Grade		38144.5								no	2007-2008	1	63
1597	43071	2.29	29.64	No	No	No	No	No	No	40	Male	Other Hispanic	Living with partner	Less Than 9th Grade		20200.2	no	never	heavy	[0,4]	9	3	no	no	2007-2008	2	62	no
1598	43072	0.7	22.11	No	No					7	Male	Mexican American		1st Grade		4600.25								no	2007-2008	1	65
1599	43073	1.57	26.23	Yes	No	No	No	No	No	75	Male	Non-Hispanic White	Married	High School Grad/GED or Equivalent		10219.1	no	former	heavy	[0,4]	9	0	no	no	2007-2008	2	61	no
1600	43074	1.99	24.03	Yes	No	No	No	No	No	43	Male	Non-Hispanic White	Married	Some College or AA degree		62538.6	no	now	heavy	[0,4]	9	0	no	no	2007-2008	1	67	no
1601	43075	0.88	24.68	Yes	No					10	Female	Mexican American		4th Grade										no	2007-2008	2	64
1602	43076	1.45	28.36	Yes	No				No	18	Male	Non-Hispanic White		High School Graduate							0			no	2007-2008	1	67
1603	43077	0.95	32.22	No	No	No	No	No	Yes	62	Female	Mexican American	Divorced	9-11th Grade (Includes 12th grade with no diploma)		6569.75	no	never	mild	[0,4]	9	0	no	no	2007-2008	1	71	no
1604	43078	5	27.89	Yes	No	No	No	No	No	44	Male	Non-Hispanic White	Married	High School Grad/GED or Equivalent		218609	no	former	mild	[0,4]	9	1	no	no	2007-2008	2	60	no
1605	43079	4.9	27.28	Yes	No	No	No	No	No	68	Male	Non-Hispanic White	Divorced	College Graduate or above		78471.6	no	never	mild	[0,4]	9	0	no	no	2007-2008	1	63	no
1606	43080	2.19	22.38	Yes	No	No	No	No	Yes	80	Female	Non-Hispanic White	Married	College Graduate or above			no	never			0		no	no	2007-2008	1	59	no
1607	43081	3.15		Yes						0	Female	Non-Hispanic White				19205.4									2007-2008	1	71
1608	43082		14.86	Yes	No					6	Female	Other Hispanic		2nd Grade		7482.16								no	2007-2008	2	61
1609	43083	5	16.29	Yes	No					12	Female	Non-Hispanic White		6th Grade		239186								no	2007-2008	1	71
1610	43084	1.83	32.06	Yes	No	Yes	No	Yes	Yes	68	Male	Non-Hispanic White	Never married	High School Grad/GED or Equivalent		17307.1	no	former	former	[5,9]	9	5	no	no	2007-2008	2	60	yes
1611	43085	2.54	30.04	Yes	No	No	No	No	No	73	Male	Non-Hispanic Black	Married	9-11th Grade (Includes 12th grade with no diploma)		11778.5	no	former			0		no	no	2007-2008	2	67	no
1612	43086	5	24.91	Yes	No	No	No	No	No	42	Female	Non-Hispanic White	Married	College Graduate or above	no	71526.4	no	never	moderate	[0,4]	9	1	no	no	2007-2008	1	69	no
1613	43087	5	27.45	Yes	No	No	No	No	No	39	Female	Other Race - Including Multi-Racial	Married	College Graduate or above	no	40979.8	no	never	heavy	[0,4]	9	0	no	no	2007-2008	1	73	no
1614	43088	1.94	18.28	Yes	No					10	Male	Non-Hispanic Black		2nd Grade										no	2007-2008	1	64
1615	43089	3.3	25.56	Yes	No	No	No	No	No	29	Female	Other Race - Including Multi-Racial	Married	College Graduate or above	yes	161226	no	never	mild	[0,4]	9	1	no	no	2007-2008	2	67	no
1616	43090	0.7	20.21	No	No					9	Female	Mexican American		3rd Grade		4731.79								no	2007-2008	2	64
1617	43091	1.45	31.91	No	No	No	No	No	No	47	Female	Mexican American	Married	Some College or AA degree		9376.74	no	never	never	[0,4]	9	3	no	no	2007-2008	1	65	no
1618	43092	0.58	31.11	Yes	No	No	No	No	Yes	48	Female	Other Race - Including Multi-Racial	Divorced	Some College or AA degree		14804.5	no	never	mild	[0,4]	9	4	no	no	2007-2008	1	62	no
1619	43093		32.84	Yes	No	No	No	No	No	57	Female	Mexican American	Married	High School Grad/GED or Equivalent		16359.2	no	never	never	[0,4]	9	0	no	no	2007-2008	2	70	no
1620	43094	0.8	16.39	Yes	No					3	Female	Other Race - Including Multi-Racial				23249.3								no	2007-2008	1	62
1621	43095	4.37	26.31	No	No	No	No	No	No	33	Male	Mexican American	Living with partner	Some College or AA degree		36861.2	no	now	heavy	[5,9]	9	6	no	no	2007-2008	1	71	no
1622	43096	5	24.66	Yes	No	No	No	No	No	50	Male	Non-Hispanic White	Married	Some College or AA degree		62631.1	no	former	mild	[0,4]	9	4	no	no	2007-2008	2	69	no
1623	43097	1.16		Yes	No	Yes	No	No	Yes	80	Female	Non-Hispanic White	Widowed	High School Grad/GED or Equivalent		22803.6	no	never	never	[0,4]	9	2	no	no	2007-2008	2	69	no
1624	43098	4.01	26.26	Yes	No				No	18	Male	Non-Hispanic White		12th Grade, No Diploma		114919				[0,4]	9	0		no	2007-2008	2	60
1625	43099	2.14	27.53	Yes	Yes	Yes	No	No	No	70	Male	Non-Hispanic White	Married	9-11th Grade (Includes 12th grade with no diploma)		26472.5	no	former	former	[0,4]	9	4	no	no	2007-2008	1	64	no
1626	43100	1.43	30.62	Yes	No	No	No	No	No	38	Male	Non-Hispanic White	Living with partner	9-11th Grade (Includes 12th grade with no diploma)		15326.3	no	never	former	[5,9]	9	7	no	no	2007-2008	2	59	no
1627	43101	0.75	16.55	No	No					2	Male	Other Hispanic												no	2007-2008	2	70
1628	43102	4.08	15.92	Yes	No					4	Female	Non-Hispanic White				28265.7								no	2007-2008	1	63
1629	43103	1.06		Yes						0	Female	Non-Hispanic White				8223.18									2007-2008	2	60
1630	43104	2.5	16.45	No	No					5	Male	Mexican American				37503.4								no	2007-2008	2	72
1631	43105	1.08	20.93	Yes	No					10	Female	Non-Hispanic Black		3rd Grade		10424.2								no	2007-2008	1	59
1632	43106	0.07	30.74	Yes	No	No	No	No	Yes	46	Male	Non-Hispanic White	Married	Less Than 9th Grade		76904.4	no	never	former	[0,4]	9	0	no	no	2007-2008	2	59	no
1633	43107			Yes	No					4	Female	Other Race - Including Multi-Racial												no	2007-2008	1	62
1634	43108	4.03		Yes	No					1	Male	Mexican American				7748.37								no	2007-2008	2	65
1635	43109	3.71	14.56	No	No					14	Male	Non-Hispanic White		8th Grade		20772.6								yes	2007-2008	2	66	yes
1636	43110	2.86	16.8	Yes	No					10	Male	Other Hispanic		3rd Grade		9409.67								no	2007-2008	2	61
1637	43111	0.93	34.02	No	No	No	No	No	No	62	Male	Other Hispanic	Married	Less Than 9th Grade		4936.43	no	former	former	[0,4]	9	4	no	no	2007-2008	1	62	no
1638	43112	1.57	22.95	Yes	No	No	No	No	No	23	Male	Non-Hispanic White	Living with partner	9-11th Grade (Includes 12th grade with no diploma)		48423.9	no	now	heavy	[0,4]	9	2	no	no	2007-2008	1	67	no
1639	43113	0.79	18.55	Yes	No					2	Male	Non-Hispanic Black				2993.12								yes	2007-2008	1	68	yes
1640	43114	0.7	37.25	Yes	No	No	No	No	Yes	24	Male	Non-Hispanic White	Never married	Some College or AA degree		22753.5	no	now	heavy	[5,9]	9	6	no	yes	2007-2008	2	60	yes
1641	43115	5	23.18	Yes	No	Yes	No	No	Yes	80	Female	Non-Hispanic White	Widowed	College Graduate or above		29285	yes	former	former	[0,4]	9	1	no	no	2007-2008	1	63	no
1642	43116	1.65	21.73	Yes	No	No	No	No	No	35	Female	Non-Hispanic White	Never married	High School Grad/GED or Equivalent	no	81236.6	no	never	heavy	[0,4]	9	3	no	no	2007-2008	2	62	no
1643	43117	5	19.7	Yes	No	No	No	No	No	33	Female	Non-Hispanic White	Married	College Graduate or above	no		no	former			0		no	no	2007-2008	2	69	no
1644	43118	2.02	16.98	Yes	No					4	Female	Non-Hispanic Black				24547.1								yes	2007-2008	2	65	yes
1645	43119	5	38.2	Yes	No	No	No	No	Yes	39	Male	Non-Hispanic White	Married	High School Grad/GED or Equivalent		199694	no	never	former	[0,4]	9	0	no	no	2007-2008	1	61	no
1646	43120	1.99	20.61	Yes	No					11	Female	Mexican American		4th Grade		4225.34								no	2007-2008	1	65
1647	43121	1.89		Yes	No					9	Female	Mexican American		4th Grade										yes	2007-2008	2	74	yes
1648	43122	2.55	25.86	Yes	No					11	Female	Mexican American		5th Grade		5442.87								no	2007-2008	2	66
1649	43123	1.74		Yes	No	Yes	No	Yes	Yes	80	Male	Other Hispanic	Married	Less Than 9th Grade			yes	now					no	no	2007-2008	1	62	yes
1650	43124	1.15	44.4	Yes	No	No	No	No	Yes	46	Female	Non-Hispanic White	Widowed	9-11th Grade (Includes 12th grade with no diploma)		43617	no	never	never	[10,14]	9	12	no	no	2007-2008	2	68	no
1651	43125	2.91	14.07	No	No					7	Female	Non-Hispanic Black		1st Grade		5012.2								no	2007-2008	1	68
1652	43126	2.91	17.7	Yes	No					13	Male	Non-Hispanic White		7th Grade		26035.7							no	no	2007-2008	1	60
1653	43127	0.97	29.04	No	No	No	No	No	Yes	53	Female	Non-Hispanic Black	Married	Some College or AA degree		16904.4	yes	never	never	[0,4]	9	0	no	no	2007-2008	1	63	no
1654	43128	2.37	20.56	Yes	No	No	No	No	Yes	61	Male	Non-Hispanic Black	Divorced	High School Grad/GED or Equivalent		5618.53	no	now	heavy	[0,4]	9	0	no	no	2007-2008	1	64	no
1655	43129	2.22		Yes						0	Male	Non-Hispanic White				26526.2									2007-2008	2	68
1656	43130	2.17	19.22	Yes	No					8	Male	Other Race - Including Multi-Racial		2nd Grade		19693.6								no	2007-2008	1	70
1657	43131	2.22	33.9	Yes	No	No	No	No	Yes	64	Male	Non-Hispanic White	Never married	High School Grad/GED or Equivalent		59612.6	yes	former	heavy	[0,4]	9	2	no	no	2007-2008	2	64	no
1658	43132	1.37	16.52	Yes	No					4	Male	Non-Hispanic Black				33870.1								no	2007-2008	2	65
1659	43133	2.19	28.45	Yes	No	No	No	No	Yes	46	Male	Non-Hispanic White	Married	Some College or AA degree		94146.3	no	now	mild	[20,27]	9	25	no	no	2007-2008	1	67	no
1660	43134	3.94	24.55	No	No	No	No	No	No	38	Female	Non-Hispanic Black	Married	Some College or AA degree	no	44577.7	no	never	moderate	[0,4]	9	0	no	no	2007-2008	2	60	no
1661	43135	0.05		Yes						0	Female	Non-Hispanic White				11413.7									2007-2008	2	60
1662	43136	1.95	19	Yes	No					7	Female	Other Hispanic		1st Grade		7778.07								no	2007-2008	2	65
1663	43137	1.16	17.14	Yes	No					15	Male	Mexican American		9th Grade		8038.66								no	2007-2008	1	71
1664	43138	0.23	25.35	No	No	No	No	Yes	No	46	Male	Non-Hispanic Black	Divorced	College Graduate or above		12886	no	never	mild	[10,14]	9	10	yes	yes	2007-2008	1	64	yes
1665	43139	1.15	31.25	No	No	No	No	No	No	21	Female	Mexican American	Never married	High School Grad/GED or Equivalent	no	43639.5	no	never	never	[0,4]	9	3	no	no	2007-2008	2	70	no
1666	43140	3.57	40.26	Yes	No	No	No	No	Yes	41	Male	Non-Hispanic White	Married	High School Grad/GED or Equivalent		153481	no	never	former	[0,4]	9	3	no	no	2007-2008	2	61	no
1667	43141	0.91	18.23	Yes	No					2	Female	Non-Hispanic White				25483.1								no	2007-2008	1	67
1668	43142	2.26	29.89	Yes	Borderline	No	No	No	No	48	Male	Mexican American	Married	9-11th Grade (Includes 12th grade with no diploma)		6853.23	yes	former	former	[0,4]	9	3	no	no	2007-2008	2	66	no
1669	43143	1.26		Yes	No	No	No	No	Yes	80	Female	Non-Hispanic Black	Widowed	9-11th Grade (Includes 12th grade with no diploma)		10753.1	yes	never	former	[0,4]	9	1	no	yes	2007-2008	1	64	yes
1670	43144	1.18	23.69	No	No	No	No	No	No	26	Male	Non-Hispanic White	Never married	Some College or AA degree		40649.6	no	now	mild	[5,9]	9	8	no	no	2007-2008	2	72	no
1671	43145	1.46		Yes	No					1	Male	Mexican American				5031.6								no	2007-2008	1	69
1672	43146	1.21	20.59	No	No					4	Male	Mexican American				24734.3								no	2007-2008	1	66
1673	43147	5	16.6	Yes	No					14	Male	Other Hispanic		8th Grade		25414.8								no	2007-2008	1	70
1674	43148	0.58	22.77	Yes	No				No	16	Female	Non-Hispanic White		8th Grade		34929.2								no	2007-2008	1	61
1675	43149	2.45	20.65	Yes	No					4	Male	Non-Hispanic Black				7896.25								no	2007-2008	2	68
1676	43150	5	16.24	Yes	No					2	Male	Non-Hispanic White				38876.4								no	2007-2008	1	69
1677	43151	5	26.73	Yes	Yes	No	No	No	No	50	Male	Non-Hispanic Black	Divorced	High School Grad/GED or Equivalent		48503.2	no	now	heavy	[0,4]	9	3	no	no	2007-2008	1	68	no
1678	43152	2.16		Yes	No					5	Male	Other Race - Including Multi-Racial												no	2007-2008	2	69
1679	43153	1.57	31.98	No	No	No	No	No	Yes	64	Male	Non-Hispanic Black	Never married	Less Than 9th Grade		16919.5	no	now	heavy	[0,4]	9	2	no	no	2007-2008	2	65	no
1680	43154	0	22.69	No	No	No	No	No	Yes	52	Female	Other Hispanic	Separated	Less Than 9th Grade		5379.93	no	now	mild	[0,4]	9	0	no	no	2007-2008	2	69	no
1681	43155	5		Yes	No	No	No	No	Yes	80	Male	Non-Hispanic White	Married	Some College or AA degree			yes	never					no	no	2007-2008	2	63	no
1682	43156	1.46	38.37	Yes	No				No	18	Male	Other Hispanic		11th Grade		4505.8				[0,4]	9	4		yes	2007-2008	1	62	yes
1683	43157		35.86	No	No	No	No	No	No	20	Female	Mexican American	Married	Some College or AA degree	no	16243.7	no	now	heavy	[0,4]	9	0	no	no	2007-2008	2	61	no
1684	43158	0.91		Yes	No					1	Male	Mexican American				5406.57								no	2007-2008	1	59
1685	43159	1.11		Yes	No					1	Male	Other Hispanic				11340.5								no	2007-2008	2	68
1686	43160		18.38	Yes	No					2	Female	Other Hispanic				18062.1								no	2007-2008	1	62
1687	43161	0.81	14.59	No	No					5	Male	Non-Hispanic White				28942.1								no	2007-2008	1	60
1688	43162	0.62	29.13	No	No	No	No	No	No	20	Female	Mexican American	Never married	9-11th Grade (Includes 12th grade with no diploma)	no	33283.3	no	never	former	[15,19]	9	16	no	no	2007-2008	1	62	no
1689	43163	1.03	16.07	Yes	No					3	Female	Mexican American				11202.4								no	2007-2008	1	69
1690	43164	0		Yes						0	Female	Non-Hispanic White				8651.95									2007-2008	1	64
1691	43165	1.14	25.05	No	No	No	No	Yes	No	49	Female	Non-Hispanic White	Never married	High School Grad/GED or Equivalent		69009.6	no	now	heavy	[0,4]	9	4	no	yes	2007-2008	2	61	yes
1692	43166	5	29.78	Yes	No	No	No	Yes	Yes	54	Male	Non-Hispanic White	Married	College Graduate or above		121291	yes	never	mild	[0,4]	9	4	no	yes	2007-2008	2	65	yes
1693	43167	1.83	22.57	No	No	No	No	No	No	38	Female	Non-Hispanic White	Married	College Graduate or above	no	119645	no	never	moderate	[0,4]	9	1	no	no	2007-2008	1	60	no
1694	43168	1.28	30.78	Yes	No	No	No	No	No	78	Male	Mexican American	Married	Less Than 9th Grade		9280.55	no	former	mild	[0,4]	9	2	yes	no	2007-2008	1	66	yes
1695	43169	3.65	22.6	Yes	No	No	No	No	No	52	Male	Non-Hispanic White	Married	Some College or AA degree		70719.1	no	now	heavy	[5,9]	9	6	no	no	2007-2008	1	69	no
1696	43170	5	29.21	Yes	No	No	No	No	No	50	Male	Non-Hispanic White	Married	College Graduate or above		55471.9	no	former	heavy	[0,4]	9	0	no	no	2007-2008	2	71	no
1697	43171	0.73		Yes	No					2	Male	Other Hispanic												yes	2007-2008	1	72	yes
1698	43172	5	28.93	Yes	No	No	No	No	Yes	48	Male	Non-Hispanic White	Married	College Graduate or above		53427.5	no	never	heavy	[0,4]	9	0	yes	no	2007-2008	2	68	yes
1699	43173		30.49	No	No	No	No	No	No	34	Male	Non-Hispanic White	Never married			46735.1	no	former	mild	[0,4]	9	1	no	no	2007-2008	2	67	no
1700	43174	5	30.42	Yes	No	No	No	No	No	49	Male	Other Race - Including Multi-Racial	Married	Some College or AA degree		66159.7	no	now	moderate	[0,4]	9	3	no	no	2007-2008	1	70	no
1701	43175	1.99	27.75	No	No	No	No	No	No	39	Male	Mexican American	Married	Less Than 9th Grade		12804.3	no	never	moderate	[0,4]	9	0	no	no	2007-2008	1	65	no
1702	43176	4.25	32.52	Yes	No	No	No	No	No	36	Female	Non-Hispanic White	Married	College Graduate or above	no	91542	no	never	never	[0,4]	9	0	no	no	2007-2008	2	59	no
1703	43177	1.61	26.45	Yes	No	No	No	No	No	36	Male	Non-Hispanic White	Married	College Graduate or above		39497.6	no	former	former	[0,4]	9	0	no	yes	2007-2008	2	60	yes
1704	43178	2.52		Yes	No					1	Female	Non-Hispanic Black				8214.49								no	2007-2008	1	68
1705	43179	2.7		Yes	No	No	No	No	Yes	80	Female	Non-Hispanic White	Widowed	High School Grad/GED or Equivalent			no	never					no	no	2007-2008	1	61	no
1706	43180	4.96	35.64	No	No	No	No	No	Yes	64	Female	Non-Hispanic Black	Divorced	Some College or AA degree		10300.9	no	never	never	[0,4]	9	0	no	no	2007-2008	1	68	no
1707	43181	0.07	16.27	Yes	No					4	Male	Non-Hispanic White												yes	2007-2008	2	59	yes
1708	43182	0.61	18.31	No	No					2	Male	Other Race - Including Multi-Racial				11987.3								yes	2007-2008	2	68	yes
1709	43183	2.5		No						0	Female	Mexican American				9715.95									2007-2008	2	72
1710	43184	5		Yes						0	Female	Non-Hispanic White				15509.2									2007-2008	2	72
1711	43185	3.85	20.59	Yes	No	No	No	No	No	77	Male	Non-Hispanic White	Never married	College Graduate or above		20462.7	no	former	heavy	[0,4]	9	0	no	no	2007-2008	2	69	no
1712	43186	2.43	32.72	Yes	Yes	Yes	No	No	Yes	67	Male	Non-Hispanic White	Married	Some College or AA degree		45525.7	no	former	moderate	[0,4]	9	0	no	no	2007-2008	2	64	no
1713	43187	5	25.64	Yes	No	No	No	No	Yes	80	Male	Non-Hispanic White	Widowed	College Graduate or above		24029.4	yes	never	mild	[0,4]	9	4	no	no	2007-2008	2	60	no
1714	43188	2.33	17.65	Yes	No					11	Female	Other Race - Including Multi-Racial		5th Grade		6217.93								yes	2007-2008	1	64	yes
1715	43189	5	28.6	No	No	No	No	No	Yes	48	Male	Non-Hispanic White	Living with partner	College Graduate or above		191500	no	former	mild	[0,4]	9	0	yes	yes	2007-2008	1	69	yes
1716	43190	2.12	25.11	Yes	No	No	No	No	No	53	Male	Mexican American	Married	Less Than 9th Grade		5064.36	no	former	mild	[0,4]	9	0	no	no	2007-2008	2	70	no
1717	43191		25.35	No	No	No	No	No	No	56	Female	Other Hispanic	Divorced	Less Than 9th Grade		20022.3	no	never	moderate	[0,4]	9	1	no	no	2007-2008	1	72	no
1718	43192	4.66	16.51	Yes	No					2	Female	Non-Hispanic White				23206.3								no	2007-2008	1	67
1719	43193	4.55	43.97	Yes	Yes	No	No	No	No	28	Female	Non-Hispanic White	Married	College Graduate or above	no	47380.2	no	never	mild	[5,9]	9	5	no	yes	2007-2008	2	62	yes
1720	43194	0.64	15.91	Yes	No					8	Female	Mexican American		2nd Grade		5605.24								no	2007-2008	2	71
1721	43195	1.66	24.1	Yes	No	No	No	No	Yes	52	Female	Non-Hispanic Black	Never married	College Graduate or above			no	never			0		no	no	2007-2008	2	71	no
1722	43196	0.53	15.33	Yes	No					5	Female	Mexican American				38847.6								no	2007-2008	2	72
1723	43197	0.57	22.92	Yes	No					6	Female	Non-Hispanic Black		Never Attended / Kindergarten Only		4989.64								yes	2007-2008	2	64	yes
1724	43198	1.73	24.13	Yes	No	No	No	No	No	24	Male	Non-Hispanic White	Never married	Some College or AA degree		61329.4	no	never	heavy	[0,4]	9	1	no	yes	2007-2008	2	59	yes
1725	43199	0.79	18.76	Yes	No	No	No	No	No	22	Female	Mexican American	Separated	9-11th Grade (Includes 12th grade with no diploma)	yes	12241	no	former	heavy	[0,4]	9	1	no	no	2007-2008	2	66	no
1726	43200	5		No	Yes	No	No	No	No	44	Female	Non-Hispanic Black	Divorced	Some College or AA degree	no		no	never					no	yes	2007-2008	2	67	yes
1727	43201	1.86	21.9	Yes	No				No	16	Female	Non-Hispanic White		9th Grade		29645								yes	2007-2008	1	65	yes
1728	43202	1.43	30.04	No	No	No	No	No	No	34	Female	Non-Hispanic White	Living with partner	9-11th Grade (Includes 12th grade with no diploma)	no	21925.2	no	never	mild	[5,9]	9	9	no	no	2007-2008	2	59	no
1729	43203	0.37		Yes						0	Female	Non-Hispanic White				25576.5									2007-2008	1	74
1730	43204		24.66	Yes	No	No	No	No	Yes	80	Female	Mexican American	Widowed	9-11th Grade (Includes 12th grade with no diploma)		12126	no	former	former	[15,19]	9	15	no	no	2007-2008	1	71	no
1731	43205	2.3	30.64	Yes	No	No	No	No	No	24	Female	Mexican American	Never married	Some College or AA degree	no	14865.3	no	never	heavy	[0,4]	9	4	no	no	2007-2008	1	66	no
1732	43206	3.07	17.07	Yes	No					8	Female	Non-Hispanic Black		2nd Grade		4692.17								no	2007-2008	2	68
1733	43207			Yes	No					1	Female	Non-Hispanic White				10440.6								no	2007-2008	2	67
1734	43208	2.15	15.48	Yes	No					3	Female	Non-Hispanic Black				10221.9								no	2007-2008	2	67
1735	43209			Yes	No					4	Female	Non-Hispanic White												no	2007-2008	1	63
1736	43210	3.57	24.9	Yes	No	Yes	Yes	Yes	No	71	Male	Other Race - Including Multi-Racial	Married	High School Grad/GED or Equivalent		42437.3	no	former	former	[0,4]	9	4	yes	no	2007-2008	2	71	yes
1737	43211	0.69	26.32	Yes	No	No	No	No	Yes	80	Female	Non-Hispanic White	Never married	9-11th Grade (Includes 12th grade with no diploma)		46714.2	no	never			0		no	no	2007-2008	2	64	no
1738	43212	1.27	28.16	Yes	No				No	17	Male	Non-Hispanic Black		11th Grade		5252.78								no	2007-2008	2	74
1739	43213	2.9	14.94	Yes	No					7	Male	Non-Hispanic White		1st Grade										no	2007-2008	1	63
1740	43214	4.75	37.15	Yes	No	No	No	No	Yes	54	Female	Non-Hispanic White	Married	College Graduate or above		175659	no	former	mild	[0,4]	9	2	no	no	2007-2008	1	59	no
1741	43215	1.32	35.1	Yes	No	No	No	No	No	31	Female	Non-Hispanic Black	Living with partner	9-11th Grade (Includes 12th grade with no diploma)	no	14598.3	no	now	moderate	[0,4]	9	3	no	no	2007-2008	1	74	no
1742	43216	1.16	24.94	Yes	No	No	No	No	No	48	Male	Other Hispanic	Married	High School Grad/GED or Equivalent		81218	no	now	mild	[5,9]	9	5	no	no	2007-2008	1	72	no
1743	43217	3.78	19.77	Yes	No					3	Female	Non-Hispanic White				35082.9								no	2007-2008	1	63
1744	43218	4.83	16.33	Yes	No					3	Male	Non-Hispanic White				22504.6								no	2007-2008	2	64
1745	43219	2.54	15.67	Yes	No					14	Female	Non-Hispanic White		7th Grade		15034.3								yes	2007-2008	1	62	yes
1746	43220	0.77	15.87	Yes	No					2	Male	Mexican American				5954.58								no	2007-2008	2	71
1747	43221	0.51	24.85	No	No	No	No	No	No	34	Male	Non-Hispanic White	Married	9-11th Grade (Includes 12th grade with no diploma)		22780	no	now	mild	[5,9]	9	5	no	no	2007-2008	2	59	no
1748	43222	1.94	22.41	Yes	No					15	Female	Non-Hispanic Black		9th Grade										no	2007-2008	2	65
1749	43223	5	21.8	Yes	No					15	Male	Mexican American		9th Grade		8038.66								no	2007-2008	1	71
1750	43224	3.57	33.41	Yes	No	No	No	No	No	42	Female	Non-Hispanic White	Married	College Graduate or above	no	138268	no	never	former	[10,14]	9	10	no	no	2007-2008	2	61	no
1751	43225	5	17.89	Yes	No					11	Male	Non-Hispanic White		5th Grade		21225.2								no	2007-2008	2	62
1752	43226	0.71	17.28	Yes	No					10	Male	Non-Hispanic White		4th Grade		14622.2								no	2007-2008	2	59
1753	43227	5	39.16	Yes	Yes	No	No	No	Yes	39	Male	Non-Hispanic Black	Married	Some College or AA degree		14367.3	yes	never	mild	[0,4]	9	0	no	no	2007-2008	1	68	no
1754	43228	1.13	28.09	No	No				No	19	Male	Other Hispanic		10th Grade		25177.2				[0,4]	9	0		no	2007-2008	2	62
1755	43229	1.45	28.27	Yes	No	No	No	No	Yes	53	Male	Other Race - Including Multi-Racial	Married	College Graduate or above		12593.3	no	now	mild	[0,4]	9	1	no	no	2007-2008	1	67	no
1756	43230	1.7	19.41	Yes	No	Yes	No	No	No	29	Female	Non-Hispanic White	Divorced	High School Grad/GED or Equivalent	no	65592.6	no	now	mild	[0,4]	9	0	no	no	2007-2008	2	61	no
1757	43231	5	16.66	Yes	No					8	Female	Non-Hispanic White		3rd Grade		130315								no	2007-2008	2	61
1758	43232	5	25.65	Yes	No	No	No	No	No	46	Male	Non-Hispanic White	Married	College Graduate or above		60830.8	no	never	mild	[0,4]	9	2	no	no	2007-2008	2	68	no
1759	43233	4.29	28.34	Yes	No	No	No	No	No	40	Male	Mexican American	Separated	Some College or AA degree		17133.6	no	now	heavy	[0,4]	9	3	no	yes	2007-2008	2	65	yes
1760	43234	0.49	30.24	No	No	No	No	No	Yes	44	Male	Non-Hispanic Black	Divorced	High School Grad/GED or Equivalent		13818.8	no	now	heavy	[15,19]	9	18	no	no	2007-2008	2	67	no
1761	43235	3.57	32.46	Yes	No	No	No	No	Yes	66	Male	Mexican American	Married	Some College or AA degree		14338.7	yes	never	mild	[0,4]	9	3	no	no	2007-2008	2	72	no
1762	43236	0.48	17.71	Yes	No					8	Male	Non-Hispanic White		1st Grade		12715.5								no	2007-2008	1	67
1763	43237	2.45	23.35	Yes	No	No	No	No	No	68	Male	Non-Hispanic White	Living with partner	High School Grad/GED or Equivalent		44804.9	no	former	mild	[5,9]	9	5	no	no	2007-2008	2	63	no
1764	43238	0.99	25.54	No	No	No	No	No	No	48	Male	Non-Hispanic White	Divorced	9-11th Grade (Includes 12th grade with no diploma)		17063.4	no	now	heavy	[0,4]	9	0	no	no	2007-2008	1	67	no
1765	43239	0.58	15.37	Yes	No					8	Female	Non-Hispanic Black		1st Grade		22811.3								no	2007-2008	1	64
1766	43240	3.29	32.79	Yes	No	No	No	No	Yes	72	Female	Other Hispanic	Divorced	9-11th Grade (Includes 12th grade with no diploma)		4634.03	no	former	former	[5,9]	9	6	no	no	2007-2008	1	62	no
1767	43241		21.16	Yes	No	No	No	No	No	47	Female	Mexican American	Married	Some College or AA degree		7914.38	no	never	mild	[0,4]	9	0	no	no	2007-2008	2	70	no
1768	43242	1.57	21.7	Yes	No	No	No	Yes	Yes	53	Male	Non-Hispanic White	Never married	9-11th Grade (Includes 12th grade with no diploma)		22742.5	no	never	former	[10,14]	9	11	yes	yes	2007-2008	1	68	yes
1769	43243	4.75	33.18	Yes	No	No	No	No	No	57	Male	Non-Hispanic White	Married	College Graduate or above		145441	no	never	mild	[0,4]	9	1	no	no	2007-2008	1	67	no
1770	43244		30.56	Yes	No	No	No	No	Yes	77	Female	Non-Hispanic Black	Divorced	Less Than 9th Grade		11145.6	no	never	former	[0,4]	9	2	no	no	2007-2008	2	67	no
1771	43245	1.07	39.03	Yes	No	No	No	No	Yes	62	Male	Non-Hispanic White	Married	9-11th Grade (Includes 12th grade with no diploma)		18870	yes	now	former	[10,14]	9	10	no	no	2007-2008	2	59	no
1772	43246		25.76	Yes	No	No	No	No	No	21	Female	Non-Hispanic Black	Living with partner	Some College or AA degree	yes	14043.7	no	former	moderate	[0,4]	9	4	no	no	2007-2008	1	64	no
1773	43247	0.98	21.06	Yes	No	No	No	No	No	52	Male	Mexican American	Living with partner	High School Grad/GED or Equivalent		9217.23	no	never	moderate	[0,4]	9	0	no	no	2007-2008	1	71	no
1774	43248		28.55	No	No	No	No	No	No	24	Female	Non-Hispanic Black	Never married	Some College or AA degree	no		no	never			0		no	no	2007-2008	2	71	no
1775	43249		19.51	Yes	No					12	Female	Other Race - Including Multi-Racial		6th Grade		29645								yes	2007-2008	1	65	yes
1776	43250		20.87	No	No	No	No	No	No	20	Male	Non-Hispanic Black	Never married	High School Grad/GED or Equivalent		15194.8	no	never	mild	[0,4]	9	0	no	no	2007-2008	1	64	no
1777	43251	1.46	28.4	Yes	No	No	No	No	Yes	67	Female	Non-Hispanic White	Married	High School Grad/GED or Equivalent		31930.5	yes	never	never	[0,4]	9	0	no	no	2007-2008	1	67	no
1778	43252	3.87	34.63	Yes	No	No	No	No	No	31	Female	Mexican American	Married	College Graduate or above	yes	44751.8	no	never	never	[0,4]	9	1	no	no	2007-2008	2	73	no
1779	43253	1.27	24.26	Yes	No					14	Male	Other Hispanic		7th Grade		5797.41								no	2007-2008	2	62
1780	43254	2.5	23.79	Yes	No	No	No	No	No	71	Male	Non-Hispanic White	Married	Some College or AA degree		26201.7	no	former	mild	[0,4]	9	0	no	no	2007-2008	2	60	no
1781	43255	0.23	17.57	Yes	No					3	Male	Non-Hispanic Black				9067.87								no	2007-2008	2	68
1782	43256	0.87	27.33	No	No	No	No	No	No	36	Female	Other Hispanic	Separated	9-11th Grade (Includes 12th grade with no diploma)	no	8551.04	no	never	heavy	[0,4]	9	3	no	no	2007-2008	1	62	no
1783	43257	2.12	24.21	Yes	No					5	Male	Other Hispanic				7205.22								yes	2007-2008	2	63	yes
1784	43258	0.7	30.09	No	No					12	Female	Mexican American		5th Grade		7472.98								no	2007-2008	2	67
1785	43259	0.58	31.6	Yes	Yes	No	No	No	Yes	53	Female	Mexican American	Married	Less Than 9th Grade		8704.95	no	never	never	[5,9]	9	7	no	yes	2007-2008	1	66	yes
1786	43260	5	18.04	Yes	No					6	Female	Non-Hispanic White		Never Attended / Kindergarten Only		91054.4								no	2007-2008	1	70
1787	43261	3.69	30.14	Yes	Yes	Yes	No	No	Yes	62	Male	Non-Hispanic Black	Married	Some College or AA degree		7356.95	yes	former	never	[0,4]	9	0	no	no	2007-2008	2	63	no
1788	43262	0.71	14.29	Yes	No					9	Female	Non-Hispanic Black		2nd Grade		4754.22								no	2007-2008	2	62
1789	43263	2.88	19.66	Yes	No	No	No	No	No	27	Female	Other Hispanic	Never married	College Graduate or above	no	8887.4	no	never	mild	[0,4]	9	2	no	no	2007-2008	2	69	no
1790	43264	5	26.2	Yes	No	No	No	No	No	46	Female	Other Hispanic	Married	College Graduate or above		10705.4	no	former	moderate	[0,4]	9	0	no	no	2007-2008	1	68	no
1791	43265	0.97	26.48	No	No				No	19	Male	Non-Hispanic Black		More than high school		9328.27				[0,4]	9	3		no	2007-2008	1	63
1792	43266	0.85	19.02	No	No					10	Female	Non-Hispanic Black		4th Grade										no	2007-2008	2	67
1793	43267	0.68	16.13	No	No					2	Male	Other Hispanic				12486.8								no	2007-2008	2	61
1794	43268	0	25.19	Yes	No	No	No	No	No	70	Female	Mexican American	Divorced	9-11th Grade (Includes 12th grade with no diploma)		18385.7	no	now	former	[10,14]	9	10	no	no	2007-2008	2	65	no
1795	43269	1.16	36.76	Yes	No	Yes	No	No	Yes	65	Female	Non-Hispanic White	Widowed	High School Grad/GED or Equivalent		32365.5	yes	never	former	[10,14]	9	10	no	no	2007-2008	2	69	no
1796	43270	3.92		No	No	No	No	No	No	37	Male	Mexican American	Separated	High School Grad/GED or Equivalent			no	now					no	no	2007-2008	1	71	no
1797	43271	0.69	46.09	Yes	No	No	No	Yes	Yes	53	Female	Non-Hispanic White	Separated	Some College or AA degree		59268.8	yes	former	heavy	[15,19]	9	19	no	yes	2007-2008	1	61	yes
1798	43272	0.43		Yes						0	Female	Mexican American				3683.41									2007-2008	1	66
1799	43273	2.42	38.04	Yes	No	No	No	No	No	28	Female	Non-Hispanic Black	Married	Some College or AA degree	no	27092.3	no	never	moderate	[0,4]	9	3	no	no	2007-2008	1	68	no
1800	43274	4.14		Yes						0	Male	Non-Hispanic White				13553.1									2007-2008	1	68
1801	43275	1.61	28.18	Yes	No	No	No	No	No	68	Male	Non-Hispanic Black	Married	Some College or AA degree		5203.59	no	former	former	[0,4]	9	1	no	no	2007-2008	1	61	no
1802	43276	0.29	15.9	Yes	No					5	Female	Other Hispanic				29350.8								no	2007-2008	2	62
1803	43277	4.83	22.64	Yes	No	No	No	No	No	28	Male	Non-Hispanic White	Married	Some College or AA degree		51874.9	no	former	mild	[0,4]	9	0	no	no	2007-2008	2	64	no
1804	43278	1.7	16.44	Yes	No				No	19	Female	Non-Hispanic Black		High School Graduate		16276.3				[5,9]	9	7		no	2007-2008	2	67
1805	43279	0.47	18.21	Yes	No				No	16	Female	Non-Hispanic Black		10th Grade		16544.4								no	2007-2008	1	64
1806	43280	5	20.06	Yes	No	No	No	Yes	No	45	Female	Non-Hispanic White	Married	College Graduate or above		182794	yes	now	former	[0,4]	9	1	no	no	2007-2008	1	61	yes
1807	43281	1.65	30.37	Yes	Yes	No	No	No	Yes	46	Male	Non-Hispanic White	Married	Some College or AA degree		71002.5	no	never	never	[5,9]	9	8	no	no	2007-2008	2	60	no
1808	43282	4.01	24.57	Yes	No	No	No	No	No	31	Female	Non-Hispanic White	Married	Some College or AA degree	no	47535.3	no	now	heavy	[15,19]	9	16	no	no	2007-2008	1	64	no
1809	43283		25.3	Yes	No	No	No	No	No	53	Male	Mexican American	Married	Less Than 9th Grade		13443.6	no	former	former	[0,4]	9	0	no	no	2007-2008	2	71	no
1810	43284	0.15	26.96	No	No	No	No	No	No	55	Male	Mexican American	Separated	Less Than 9th Grade		37791.1	no	former	former	[0,4]	9	1	no	no	2007-2008	1	66	no
1811	43285	3.29	36.1	No	No	No	No	No	No	24	Male	Non-Hispanic White	Married	High School Grad/GED or Equivalent		62046.9	no	now	mild	[0,4]	9	1	no	no	2007-2008	1	69	no
1812	43286	0.79	15.58	Yes	No					5	Male	Non-Hispanic White				9144.17								no	2007-2008	2	59
1813	43287	3.03	37.29	Yes	Yes	No	No	No	Yes	50	Male	Non-Hispanic Black	Married	High School Grad/GED or Equivalent			yes	never			0		no	no	2007-2008	1	64	no
1814	43288	1.07		Yes	Yes	No	No	No	No	61	Female	Non-Hispanic White	Married	High School Grad/GED or Equivalent		32174.8	no	now			0		no	no	2007-2008	1	61	no
1815	43289	0.87	15.7	No	No					6	Male	Other Hispanic		Never Attended / Kindergarten Only		4444.69								no	2007-2008	1	62
1816	43290	0.73	37.54	Yes	No	No	No	No	Yes	51	Female	Other Hispanic	Separated	Less Than 9th Grade		40334.1	no	never			0		no	no	2007-2008	2	61	no
1817	43291	3.22	14.91	Yes	No					5	Male	Non-Hispanic Black				10876.2								no	2007-2008	2	65
1818	43292	4.72	18.06	Yes	No					7	Male	Non-Hispanic White		1st Grade		47441.8								no	2007-2008	2	63
1819	43293	2.42	28.12	Yes	No	No	No	No	No	52	Female	Mexican American	Married	Less Than 9th Grade		6294.1	no	former	heavy	[0,4]	9	3	no	no	2007-2008	1	65	no
1820	43294		36.67	Yes	No	No	No	No	Yes	63	Female	Mexican American	Married	Some College or AA degree		7804.67	no	never	mild	[0,4]	9	3	no	no	2007-2008	1	71	no
1821	43295	5	21.49	Yes	No	No	No	No	No	29	Female	Other Hispanic	Married	College Graduate or above	no	64437.1	no	never	moderate	[0,4]	9	1	no	yes	2007-2008	2	70	yes
1822	43296	2.59	21.4	Yes	No	No	No	No	No	65	Female	Non-Hispanic White	Married	High School Grad/GED or Equivalent		69782.4	no	never	former	[0,4]	9	0	no	no	2007-2008	1	64	no
1823	43297	1.75	31.5	Yes	No	No	No	Yes	Yes	67	Male	Mexican American	Married	Less Than 9th Grade		3963.31	no	never	former	[5,9]	9	8	no	yes	2007-2008	1	73	yes
1824	43298		29.47	Yes	No	No	No	No	No	27	Male	Other Hispanic	Never married	9-11th Grade (Includes 12th grade with no diploma)		12223.1	no	now	heavy	[0,4]	9	1	no	no	2007-2008	1	73	no
1825	43299	2.45		Yes	No	No	No	No	No	33	Male	Non-Hispanic White	Never married	College Graduate or above			no	now					no	yes	2007-2008	2	73	yes
1826	43300	3.49	30.23	Yes	No	No	No	No	Yes	45	Female	Non-Hispanic Black	Married	9-11th Grade (Includes 12th grade with no diploma)		15435.8	no	never	never	[5,9]	9	8	no	no	2007-2008	1	68	no
1827	43301	1.45	32	No	Yes	No	No	No	Yes	66	Female	Mexican American	Widowed	Less Than 9th Grade		3748.66	no	never	never	[0,4]	9	1	no	no	2007-2008	1	65	no
1828	43302	2.83	39.98	Yes	Yes	No	No	Yes	Yes	68	Female	Non-Hispanic White	Married	High School Grad/GED or Equivalent		34440	yes	former	former	[15,19]	9	16	no	yes	2007-2008	2	60	yes
1829	43303		24.23	Yes	No	No	No	No	No	55	Female	Non-Hispanic White	Married	Some College or AA degree		131827	no	former			0		no	no	2007-2008	1	70	no
1830	43304	1.27	29.07	No	No				No	19	Male	Non-Hispanic Black		More than high school		10281.6				[0,4]	9	3		no	2007-2008	1	72
1831	43305		31.37	Yes	Yes	Yes	No	Yes	Yes	77	Female	Non-Hispanic White	Married	9-11th Grade (Includes 12th grade with no diploma)		47745.7	yes	now	never	[0,4]	9	3	no	no	2007-2008	1	59	yes
1832	43306	5	28.28	Yes	No	No	No	No	No	26	Female	Non-Hispanic White	Married	College Graduate or above	no	280599	no	now	moderate	[0,4]	9	0	no	no	2007-2008	2	65	no
1833	43307	1.45	17.93	Yes	No					3	Female	Mexican American				7403.57								no	2007-2008	1	65
1834	43308	0.77	20.1	Yes	No				No	18	Male	Non-Hispanic White		High School Graduate		96052.1					0			no	2007-2008	1	73
1835	43309	2.84	31.33	Yes	No					15	Female	Non-Hispanic White		9th Grade		53052.3								no	2007-2008	2	63
1836	43310	1.42	34.44	Yes	No	No	No	No	Yes	78	Male	Non-Hispanic White	Married	9-11th Grade (Includes 12th grade with no diploma)		25333.5	no	former	former	[0,4]	9	0	no	no	2007-2008	1	61	no
1837	43311	1.07	24.56	No	No	No	No	No	No	47	Male	Mexican American	Married	Some College or AA degree		8720.28	no	never	former	[0,4]	9	0	no	no	2007-2008	1	70	no
1838	43312			Yes	Yes	No	Yes	No	Yes	77	Female	Mexican American	Divorced	High School Grad/GED or Equivalent			yes	never					yes	no	2007-2008	2	72	yes
1839	43313	4.62	24.96	Yes	No	No	No	No	No	68	Female	Non-Hispanic White	Never married	College Graduate or above		17727.5	no	never	never	[5,9]	9	6	no	no	2007-2008	1	60	no
1840	43314	1.21	21.21	Yes	Yes	No	No	No	Yes	80	Female	Non-Hispanic Black	Widowed	Less Than 9th Grade		10842.7	yes	former	never		0		no	no	2007-2008	1	72	no
1841	43315	4.72	26.49	Yes	No	No	No	No	No	49	Female	Mexican American	Married	High School Grad/GED or Equivalent		42589.1	no	never	moderate	[0,4]	9	0	no	no	2007-2008	2	66	no
1842	43316		21.95	Yes	No	No	No	No	No	39	Male	Non-Hispanic Black	Married	Some College or AA degree		13237.6	no	now	moderate	[10,14]	9	14	no	no	2007-2008	2	64	no
1843	43317		22.96	Yes	No	No	No	No	Yes	60	Female	Non-Hispanic White	Married	High School Grad/GED or Equivalent		51554.6	no	former	mild	[0,4]	9	3	no	no	2007-2008	2	64	no
1844	43318	5	25.47	Yes	No	No	No	No	Yes	63	Female	Non-Hispanic White	Married	Some College or AA degree		54446.2	no	now	mild	[0,4]	9	1	yes	no	2007-2008	1	60	yes
1845	43319	0.58	16.84	Yes	No					3	Male	Non-Hispanic Black				17975.2								no	2007-2008	1	64
1846	43320	0.85	33.19	Yes	No	No	No	No	Yes	69	Male	Other Hispanic	Married	Less Than 9th Grade		5108.33	yes	former	former	[0,4]	9	1	no	no	2007-2008	2	61	no
1847	43321	0.91	22.29	Yes	No				No	17	Male	Non-Hispanic White		10th Grade		12606.2								yes	2007-2008	1	59	yes
1848	43322	1.45	29.84	No	No				No	17	Female	Mexican American		11th Grade		6239.48								no	2007-2008	1	65
1849	43323	2.42	42.91	Yes	Yes	No	No	No	No	52	Male	Other Race - Including Multi-Racial	Married	Some College or AA degree		45613.9	no	never	heavy	[0,4]	9	4	no	yes	2007-2008	2	62	yes
1850	43324	1.21	24.97	No	No	No	No	No	No	20	Male	Non-Hispanic Black	Living with partner	9-11th Grade (Includes 12th grade with no diploma)		21386.8	no	never	never	[0,4]	9	0	no	no	2007-2008	1	74	no
1851	43325	0.27	14.81	Yes	No					12	Male	Non-Hispanic White		5th Grade		15581.9								no	2007-2008	1	61
1852	43326	0.65		Yes						0	Male	Non-Hispanic White				10067.9									2007-2008	2	59
1853	43327	3.87		Yes						0	Female	Non-Hispanic White				44793.2									2007-2008	1	60
1854	43328	0.87	15.43	Yes	No					5	Male	Non-Hispanic Black				23353.3								no	2007-2008	1	72
1855	43329	5	50.23	Yes	No	No	No	No	No	37	Male	Non-Hispanic White	Married	College Graduate or above		93619.7	no	never	mild	[0,4]	9	2	no	yes	2007-2008	2	69	yes
1856	43330	1.14	39.45	Yes	Yes	No	No	No	Yes	72	Female	Non-Hispanic White	Married	Less Than 9th Grade		26149.3	no	former	never	[0,4]	9	0	no	no	2007-2008	2	59	no
1857	43331	1.74	17.95	Yes	No					8	Female	Other Hispanic		3rd Grade		8458.11								no	2007-2008	1	62
1858	43332	0.3	23.64	Yes	No					10	Male	Non-Hispanic Black		5th Grade		4449.71								no	2007-2008	2	64
1859	43333	0.95	23.04	Yes	No	No	No	No	Yes	38	Male	Non-Hispanic Black	Separated	9-11th Grade (Includes 12th grade with no diploma)		13237.6	no	now	mild	[5,9]	9	6	no	no	2007-2008	2	64	no
1860	43334	1.5		Yes	No	No	No	No	No	50	Female	Non-Hispanic White	Married	Some College or AA degree		153980	no	never	never	[0,4]	9	0	no	no	2007-2008	1	60	no
1861	43335	5	31.39	Yes	No	No	No	No	No	54	Female	Non-Hispanic White	Married	Some College or AA degree		54177.4	no	never			0		no	no	2007-2008	1	65	no
1862	43336	2.83	25.06	Yes	No	No	No	No	No	23	Female	Non-Hispanic Black	Married	Some College or AA degree	no	47124.6	no	never	moderate	[0,4]	9	3	no	yes	2007-2008	2	72	yes
1863	43337	1.28		Yes						0	Female	Mexican American				2946.02									2007-2008	1	63
1864	43338	5	18.86	Yes	No	No	No	No	No	26	Female	Non-Hispanic White	Living with partner	College Graduate or above	no	53096.4	no	never	never	[5,9]	9	8	no	no	2007-2008	1	73	no
1865	43339	4.97	23.26	Yes	No	No	No	No	No	34	Female	Mexican American	Married	High School Grad/GED or Equivalent	no	14402.2	no	never	heavy	[20,27]	9	24	no	no	2007-2008	1	66	no
1866	43340	1.99	20.61	Yes	No	No	No	No	No	34	Female	Other Hispanic	Married	High School Grad/GED or Equivalent	no	11935.5	no	never	mild	[0,4]	9	0	no	no	2007-2008	1	71	no
1867	43341	5	29.9	No	No	No	No	No	No	34	Male	Non-Hispanic White	Never married	Some College or AA degree			no	former			0		no	no	2007-2008	2	69	no
1868	43342	3.57	26.36	Yes	No	No	No	No	Yes	56	Male	Non-Hispanic White	Married	Some College or AA degree		135011	no	former	mild	[0,4]	9	2	no	no	2007-2008	2	63	no
1869	43343	1.46	23.17	Yes	No	No	No	No	No	66	Male	Other Hispanic	Married	Less Than 9th Grade		5426.26	yes	former	mild	[0,4]	9	1	no	no	2007-2008	1	60	no
1870	43344		31.8	Yes	Yes	No	No	No	Yes	59	Female	Other Hispanic	Married	Less Than 9th Grade		11803.4	yes	never	former	[0,4]	9	3	no	no	2007-2008	2	69	no
1871	43345	0.81	31.79	Yes	No	No	No	No	No	42	Male	Non-Hispanic White	Married	Some College or AA degree		57952.9	no	never	mild	[0,4]	9	2	no	yes	2007-2008	2	59	yes
1872	43346	0.46	21.82	Yes	No					9	Male	Non-Hispanic Black		3rd Grade		4642.01								no	2007-2008	2	68
1873	43347	4.48	35.63	Yes	No	No	No	No	No	37	Female	Non-Hispanic Black	Married	College Graduate or above	no	15167.7	no	never	heavy	[0,4]	9	2	no	no	2007-2008	2	72	no
1874	43348	0.82	24.38	Yes	No				No	16	Female	Non-Hispanic Black		9th Grade		7183.74								no	2007-2008	1	59
1875	43349	4.66	45.65	Yes	No	No	No	No	No	26	Female	Other Hispanic	Living with partner	Some College or AA degree	no	44762.9	no	never	heavy	[0,4]	9	4	no	yes	2007-2008	1	65	yes
1876	43350	0.62	30.7	Yes	No					11	Female	Mexican American		5th Grade		6289.16								no	2007-2008	1	69
1877	43351	1.81	25.77	No	Yes	No	No	No	No	63	Male	Mexican American	Married	Less Than 9th Grade		6899.12	no	never	mild	[0,4]	9	0	no	no	2007-2008	2	70	no
1878	43352	4.37	28.83	Yes	No	No	No	No	Yes	80	Female	Non-Hispanic White	Married	College Graduate or above		35495.6	no	never	mild		8	3	no	no	2007-2008	1	62	no
1879	43353	2.92	17.52	Yes	No	No	No	No	Yes	71	Female	Non-Hispanic White	Married	High School Grad/GED or Equivalent		27231	no	former	moderate	[0,4]	9	4	no	no	2007-2008	1	60	no
1880	43354		23.08	No	No				No	18	Female	Other Hispanic		11th Grade		11308				[15,19]	9	19		no	2007-2008	1	68
1881	43355	5	15.24	Yes	No					3	Male	Other Race - Including Multi-Racial				26516.5								no	2007-2008	2	69
1882	43356	4.25	25.28	Yes	No	No	No	No	No	34	Female	Non-Hispanic Black	Living with partner	High School Grad/GED or Equivalent	no	15015.8	no	never	moderate	[0,4]	9	1	no	no	2007-2008	2	68	no
1883	43357	2.82	21.51	Yes	No					9	Male	Non-Hispanic White		3rd Grade		31662.9								no	2007-2008	2	63
1884	43358		29.37	Yes	No	Yes	No	No	No	71	Male	Non-Hispanic Black	Married	9-11th Grade (Includes 12th grade with no diploma)		9282.4	no	former	former	[0,4]	9	0	no	no	2007-2008	1	61	no
1885	43359	3.63	21.83	Yes	No				No	19	Female	Non-Hispanic White		More than high school		52285.2				[0,4]	9	2		no	2007-2008	2	67
1886	43360	0.39	27.57	Yes	No					12	Male	Mexican American		5th Grade		10194.6								no	2007-2008	1	66
1887	43361	4.72	22	Yes	No					15	Female	Non-Hispanic White		8th Grade		53052.3								no	2007-2008	2	63
1888	43362	1.74	39.36	No	No	No	No	No	No	24	Male	Mexican American	Never married	Less Than 9th Grade		11985.9	no	former	heavy	[5,9]	9	5	no	no	2007-2008	1	70	no
1889	43363	2.18	25.86	Yes	No	No	No		No	23	Female	Non-Hispanic White	Married	9-11th Grade (Includes 12th grade with no diploma)	no	51774.5	no	never	never	[0,4]	9	0	no	no	2007-2008	1	63
1890	43364	0.19	20.78	Yes	No	No	No	No	No	25	Male	Non-Hispanic White	Never married	Some College or AA degree		48315.7	no	never	mild	[0,4]	9	0	no	no	2007-2008	2	68	no
1891	43365	0.58	22.7	Yes	Yes	No	No	No	Yes	56	Male	Mexican American	Never married	9-11th Grade (Includes 12th grade with no diploma)			yes	former	former	[0,4]	9	2	no	no	2007-2008	1	71	no
1892	43366	1.26	32.79	Yes	No	No	No	No	No	61	Female	Mexican American	Married	Less Than 9th Grade		8434.86	no	never	never	[0,4]	9	2	no	no	2007-2008	1	66	no
1893	43367	4.83	20.72	Yes	No	No	No	No	Yes	41	Female	Non-Hispanic White	Married	College Graduate or above	no	50811.3	no	now	moderate	[0,4]	9	4	no	no	2007-2008	2	64	no
1894	43368		22.2	No	No				No	19	Male	Other Hispanic		11th Grade		5593.55				[0,4]	9	0	no	no	2007-2008	1	73
1895	43369	2.9	16.47	Yes	No					6	Female	Non-Hispanic White		Never Attended / Kindergarten Only		125364								yes	2007-2008	1	59	yes
1896	43370	0.92	35.19	Yes	No	No	No	No	Yes	38	Female	Other Hispanic	Never married	9-11th Grade (Includes 12th grade with no diploma)	no	12493.9	yes	former	mild	[10,14]	9	14	no	yes	2007-2008	2	61	yes
1897	43371	0.09		Yes	No					1	Male	Non-Hispanic Black				8776.18								yes	2007-2008	2	61	yes
1898	43372		17.81	No	No	No	No	No	No	28	Female	Non-Hispanic White	Married	Some College or AA degree	no		no	former			0		no	no	2007-2008	2	72	no
1899	43373		14.44	Yes	No					3	Male	Mexican American				20469.9								no	2007-2008	2	67
1900	43374	0.96		Yes						0	Male	Other Race - Including Multi-Racial				13677.2									2007-2008	1	62
1901	43375	5	30.23	Yes	No	No	No	No	No	47	Female	Non-Hispanic White	Married	Some College or AA degree		145931	no	former	heavy	[0,4]	9	1	no	no	2007-2008	2	68	no
1902	43376	1.45	29.6	No	No	No	No	No	No	33	Male	Mexican American	Married	High School Grad/GED or Equivalent		12804.3	no	never	mild	[0,4]	9	0	no	no	2007-2008	1	65	no
1903	43377	0.7	28.41	No	No					14	Male	Mexican American		6th Grade		5884.08								no	2007-2008	1	65
1904	43378	0.62	32.5	No	No	No	No	No	No	24	Female	Mexican American	Living with partner	Less Than 9th Grade	no	7813.6	no	never	never	[0,4]	9	0	no	no	2007-2008	1	65	no
1905	43379	5	29.34	Yes	No	No	No	No	No	52	Male	Non-Hispanic White	Married	High School Grad/GED or Equivalent		96647.5	no	never	never	[0,4]	9	4	no	no	2007-2008	2	61	no
1906	43380	3.94	25.29	No	No					9	Female	Non-Hispanic Black		4th Grade		20467.6								no	2007-2008	2	60
1907	43381	4.38	31.05	Yes	No	No	No	No	No	28	Male	Non-Hispanic White	Married	Some College or AA degree		52595.1	no	former	heavy	[0,4]	9	1	no	no	2007-2008	1	59	no
1908	43382		31.55	Yes	No	No	No	No	No	46	Female	Non-Hispanic White	Married	College Graduate or above		174493	no	never	moderate	[0,4]	9	2	no	no	2007-2008	2	61	no
1909	43383	5	27.6	Yes	No	No	No	No	Yes	60	Female	Non-Hispanic White	Married	College Graduate or above		67378.2	no	never	mild	[0,4]	9	2	no	no	2007-2008	2	67	no
1910	43384	1.01	27.81	Yes	No	No	No	No	Yes	70	Male	Non-Hispanic Black	Never married	Less Than 9th Grade		7898.12	no	former			0		no	no	2007-2008	2	67	no
1911	43385	0.73	20.29	No	No	No	No	No	No	29	Male	Mexican American	Living with partner	Less Than 9th Grade		13122.4	no	now	heavy	[0,4]	9	0	no	no	2007-2008	1	65	no
1912	43386	1.66	20.51	Yes	No	Yes	Yes	No	Yes	80	Male	Non-Hispanic Black	Married	College Graduate or above		7504.72	yes	former	mild	[0,4]	9	0	yes	no	2007-2008	2	71	yes
1913	43387	4.26	43.9	Yes	No	No	No	No	No	45	Male	Non-Hispanic White	Living with partner	9-11th Grade (Includes 12th grade with no diploma)		71578.5	no	former	mild	[5,9]	9	6	no	no	2007-2008	2	61	no
1914	43388	3.11	18.8	Yes	No					7	Female	Non-Hispanic Black		1st Grade		5259.04							no	no	2007-2008	2	67
1915	43389	0.94		Yes	No					1	Female	Non-Hispanic White				16966.6								no	2007-2008	2	59
1916	43390	0.96	17.6	Yes	No					10	Male	Mexican American		4th Grade		7987.11								no	2007-2008	1	65
1917	43391	3.41	31.6	Yes	No	No	No	No	No	71	Male	Non-Hispanic White	Married	Less Than 9th Grade		45382.3	no	former	former	[0,4]	9	0	no	no	2007-2008	2	67	no
1918	43392	0.23	16.61	Yes	No					5	Female	Non-Hispanic Black				11405.8								no	2007-2008	2	68
1919	43393	4.72	22.8	No	No	No	No	No	No	21	Male	Other Race - Including Multi-Racial	Never married	9-11th Grade (Includes 12th grade with no diploma)		62705.9	no	now	mild	[5,9]	9	7	no	no	2007-2008	2	68	no
1920	43394	1.47	15.92		No					4	Female	Other Hispanic				8427.96								no	2007-2008	2	72
1921	43395	1.86	18.06	Yes	No					11	Male	Mexican American		5th Grade		30780.3							no	no	2007-2008	1	66
1922	43396	1.09		Yes	No	No	No	No	Yes	43	Male	Non-Hispanic White	Divorced	9-11th Grade (Includes 12th grade with no diploma)			no	now					no	no	2007-2008	1	64	no
1923	43397	1.36	21.03	Yes	No					11	Female	Other Hispanic		5th Grade		3144.41								no	2007-2008	1	62
1924	43398	4.8	17.26	Yes	No					8	Female	Non-Hispanic Black		2nd Grade		7070.52								no	2007-2008	1	68
1925	43399		32.57	Yes	No	Yes	No	No	No	58	Female	Non-Hispanic Black	Divorced	High School Grad/GED or Equivalent		39037.8	no	never	mild	[0,4]	9	1	no	no	2007-2008	2	67	no
1926	43400	0.33		Yes	Yes	No	No	Yes	Yes	80	Female	Mexican American	Widowed	Less Than 9th Grade			no	former					no	no	2007-2008	1	71	yes
1927	43401	5	25.1	Yes	No	No	No	No	No	48	Male	Non-Hispanic White	Married	College Graduate or above		153054	no	never	mild	[0,4]	9	1	yes	yes	2007-2008	1	73	yes
1928	43402	0.33	29.68	Yes	No	No	No	No	No	23	Female	Non-Hispanic Black	Never married	9-11th Grade (Includes 12th grade with no diploma)	no	71596.6	no	now			0		no	no	2007-2008	1	59	no
1929	43403	1.25	17.6	Yes	No					8	Female	Other Hispanic		2nd Grade		4279.4								no	2007-2008	2	73
1930	43404	1.76	20.68	No	No	No	No	No	No	40	Female	Non-Hispanic White	Divorced	Some College or AA degree	no	32158.8	no	now	moderate	[5,9]	9	5	no	no	2007-2008	2	66	no
1931	43405		22.25	Yes	No				No	17	Male	Non-Hispanic Black		11th Grade		15677.8								no	2007-2008	2	71
1932	43406	0.39	41.05	No	No	No	No	No	No	38	Female	Mexican American	Married	9-11th Grade (Includes 12th grade with no diploma)	no	14022	no	never	moderate	[5,9]	9	8	no	no	2007-2008	1	66	no
1933	43407	2.15	24.87	Yes	No	No	No	No	Yes	55	Female	Mexican American	Divorced	9-11th Grade (Includes 12th grade with no diploma)		9220.49	no	former	moderate	[0,4]	9	0	no	no	2007-2008	1	66	no
1934	43408	1.16	20.69	No	No	No	No	No	No	22	Male	Non-Hispanic Black	Living with partner	Less Than 9th Grade		36315.7	no	now	heavy	[0,4]	9	1	no	no	2007-2008	1	59	no
1935	43409	5	23.88	Yes	No					14	Female	Non-Hispanic White		8th Grade		138329								no	2007-2008	2	67
1936	43410	0.58	20.13	Yes	No					12	Male	Mexican American		5th Grade		30456.2								no	2007-2008	1	71
1937	43411	4.66	23.57	Yes	No	No	No	No	No	47	Male	Non-Hispanic Black	Married	9-11th Grade (Includes 12th grade with no diploma)		11936.6	no	former	moderate	[0,4]	9	0	no	no	2007-2008	1	62	no
1938	43412	0.64	22.05	No	No	No	No	No	No	27	Female	Non-Hispanic Black	Never married	Some College or AA degree	no	17949.1	no	never			0		no	no	2007-2008	2	72	no
1939	43413	0.58	33.55	No	No	No	No	No	No	61	Female	Non-Hispanic White	Divorced	Some College or AA degree		22868.9	no	now	former	[5,9]	9	8	no	no	2007-2008	2	59	no
1940	43414	0.81	21.93	Yes	No	No	No	No	No	67	Male	Non-Hispanic Black	Married	Some College or AA degree		6511.07	no	now	moderate	[0,4]	9	0	no	no	2007-2008	2	61	no
1941	43415	5	34.21	Yes	Yes	No	No	No	Yes	52	Male	Non-Hispanic White	Married	High School Grad/GED or Equivalent		56494.8	no	never	moderate	[0,4]	9	0	no	no	2007-2008	2	63	no
1942	43416	3.26	21.43	Yes	No					13	Male	Non-Hispanic Black		6th Grade		27600.5								no	2007-2008	1	65
1943	43417	1.28	27.13	No	No				No	16	Female	Mexican American		9th Grade		28606.4								yes	2007-2008	1	63	yes
1944	43418	1.31	33.01	Yes	No	Yes	No	Yes	No	63	Female	Non-Hispanic Black	Married	Some College or AA degree		16071.2	no	former	moderate	[5,9]	9	5	no	yes	2007-2008	1	62	yes
1945	43419	2.1	23.78	Yes	No				No	18	Female	Non-Hispanic Black		More than high school		7122.01					0			no	2007-2008	2	64
1946	43420	2.78	50.79	Yes	No	No	No	No	No	46	Female	Non-Hispanic Black	Divorced	Some College or AA degree		26198.3	no	never	former	[5,9]	9	7	no	no	2007-2008	1	68	no
1947	43421	1.09		Yes						0	Male	Other Hispanic				9839.39									2007-2008	1	72
1948	43422	3.15		No	No					7	Female	Non-Hispanic White		2nd Grade										yes	2007-2008	1	73	yes
1949	43423	3.94	19.93	Yes	No					12	Female	Mexican American		5th Grade		9801.42								no	2007-2008	1	71
1950	43424	3.41	23.48	Yes	No	No	No	No	No	37	Female	Non-Hispanic White	Married	Some College or AA degree	no	47535.3	no	never	never	[0,4]	9	1	no	yes	2007-2008	2	60	yes
1951	43425	2.02	32.7	Yes	No	No	No	No	No	32	Female	Non-Hispanic White	Married	Some College or AA degree	no	117235	no	never	never	[0,4]	9	3	no	no	2007-2008	2	63	no
1952	43426			Yes	No	No	No	No	No	73	Female	Other Hispanic	Never married	Less Than 9th Grade			no	now					no	no	2007-2008	1	72	no
1953	43427	0.62	15.4	Yes	No					4	Female	Other Hispanic				8227.61								no	2007-2008	1	62
1954	43428	1.65	19.5	Yes	No					15	Male	Non-Hispanic Black		7th Grade		25962.6								no	2007-2008	2	64
1955	43429	1.14		Yes	Yes	No	Yes	No	Yes	59	Female	Non-Hispanic Black	Married	9-11th Grade (Includes 12th grade with no diploma)			yes	never					yes	no	2007-2008	2	64	yes
1956	43430	1.44	32.47	Yes	No	No	No	No	No	74	Male	Non-Hispanic White	Divorced	9-11th Grade (Includes 12th grade with no diploma)		22585.8	no	former			0		yes	yes	2007-2008	2	63	yes
1957	43431	4.95	34.57	Yes	No				No	16	Male	Non-Hispanic White		10th Grade		136762								no	2007-2008	1	69
1958	43432	2.27	27.61	Yes	No	No	No	No	No	64	Male	Non-Hispanic White	Married	Some College or AA degree		46129.8	no	former	mild	[0,4]	9	0	no	no	2007-2008	2	71	no
1959	43433	3.33	21.77	Yes	No	No	No	No	Yes	55	Female	Non-Hispanic White	Divorced	Some College or AA degree		74670.5	no	never	moderate	[5,9]	9	5	no	no	2007-2008	1	69	no
1960	43434	0.21	14.68	Yes	No					8	Male	Other Hispanic		2nd Grade		25091.9								no	2007-2008	2	61
1961	43435	1.93	29.19	Yes	No	Yes	No	No	No	34	Female	Mexican American	Living with partner	Some College or AA degree	no	11573.5	no	never	mild	[5,9]	9	9	no	yes	2007-2008	2	71	yes
1962	43436	2.62	16.36	Yes	No					11	Female	Non-Hispanic White		4th Grade		43735.2								no	2007-2008	2	59
1963	43437	0.91	17.68	Yes	No					10	Female	Non-Hispanic White		4th Grade		60269.9								no	2007-2008	1	67
1964	43438	0.88	30.26	Yes	Borderline	Yes	Yes	Yes	Yes	77	Female	Non-Hispanic White	Divorced	Less Than 9th Grade		16495.9	yes	now	former	[10,14]	9	13	yes	yes	2007-2008	1	61	yes
1965	43439	1.25	21.78	No	No				No	19	Female	Non-Hispanic Black		More than high school		9984.24				[0,4]	9	1		no	2007-2008	2	67
1966	43440	1.45	27.66	Yes	No	No	No	No	No	42	Male	Other Hispanic	Married	High School Grad/GED or Equivalent		36728	no	never	never	[0,4]	9	2	yes	no	2007-2008	1	62	yes
1967	43441	1.64	32.66	Yes	No	Yes	Yes	Yes	No	63	Female	Non-Hispanic White	Married	9-11th Grade (Includes 12th grade with no diploma)		30530.5	no	former	never	[0,4]	9	3	yes	no	2007-2008	2	59	yes
1968	43442	1.7	23.73	Yes	No					6	Female	Mexican American		Never Attended / Kindergarten Only		5762.95								yes	2007-2008	2	72	yes
1969	43443	0.57	18.11	Yes	No				No	17	Male	Non-Hispanic White		9th Grade		14794.4								no	2007-2008	2	59
1970	43444	0.73	38.91	Yes	No	No	No	Yes	Yes	54	Female	Non-Hispanic Black	Divorced	College Graduate or above		17429	no	never	never	[10,14]	9	13	no	yes	2007-2008	1	65	yes
1971	43445	1.13	26.73	No	No	No	No	No	No	50	Male	Mexican American	Living with partner	Less Than 9th Grade		26245.5	no	now	never	[0,4]	9	0	no	no	2007-2008	1	69	no
1972	43446	4.01	18.73	Yes	No					14	Male	Non-Hispanic White		7th Grade		36954.6								no	2007-2008	2	60
1973	43447	5	22.49	Yes	No	No	No	No	Yes	76	Female	Non-Hispanic White	Widowed	College Graduate or above		26996.8	no	former	moderate	[0,4]	9	4	no	no	2007-2008	1	70	no
1974	43448	2.59		Yes						0	Female	Mexican American				10505.7									2007-2008	2	66
1975	43449	2.71	39.01	Yes	No	No	No	No	Yes	39	Male	Non-Hispanic White	Married	Some College or AA degree		66320.1	no	former	mild	[0,4]	9	0	no	no	2007-2008	2	59	no
1976	43450	5	15.93	Yes	No					8	Male	Non-Hispanic White		1st Grade		59041								no	2007-2008	2	62
1977	43451	5	27.09	Yes	No	No	No	No	No	36	Male	Non-Hispanic White	Divorced	College Graduate or above		79214.9	no	now	moderate	[0,4]	9	1	no	yes	2007-2008	2	72	yes
1978	43452	2.36	29.12	Yes	No	No	No	No	Yes	80	Female	Non-Hispanic Black	Widowed	9-11th Grade (Includes 12th grade with no diploma)		41134.1	no	former	moderate	[5,9]	9	5	no	no	2007-2008	2	70	no
1979	43453	0.5	37.7	No	No	No	No	No	No	40	Male	Mexican American	Married	9-11th Grade (Includes 12th grade with no diploma)		13959.1	no	never	never	[0,4]	9	4	no	no	2007-2008	1	71	no
1980	43454	2.04		No						0	Female	Other Hispanic				8003.02									2007-2008	1	63
1981	43455	5	28.23	Yes	No	No	No	No		25	Male	Other Race - Including Multi-Racial	Married	Some College or AA degree		46191.7	no	never	never	[10,14]	9	12	no	no	2007-2008	2	60	no
1982	43456	2.12	21.88	Yes	No	No	No	Yes	No	43	Male	Non-Hispanic White	Separated	High School Grad/GED or Equivalent		87680.1	no	now	heavy	[0,4]	9	4	no	no	2007-2008	2	63	yes
1983	43457	5	22.03	Yes	No				No	18	Female	Non-Hispanic White		11th Grade		89129.6				[0,4]	9	4		no	2007-2008	1	70
1984	43458	4.01	27.58	No	No	No	No	No	Yes	62	Female	Mexican American	Married	Less Than 9th Grade		7774.18	no	never	never	[0,4]	9	3	no	no	2007-2008	2	65	no
1985	43459	3.69	28.84	Yes	No	No	No	No	No	28	Female	Non-Hispanic White	Married	Some College or AA degree	no	203472	no	now	mild	[0,4]	9	1	no	no	2007-2008	2	60	no
1986	43460	0.63	22.77	Yes	No					6	Female	Non-Hispanic White		Never Attended / Kindergarten Only		21226.7								no	2007-2008	1	59
1987	43461	1.02	17.24	Yes	No					5	Female	Non-Hispanic White												no	2007-2008	2	62
1988	43462	0.53	17.22	Yes	No					12	Female	Non-Hispanic Black		6th Grade		6569.86								no	2007-2008	1	74
1989	43463	3.43	18.18	Yes	No	No	No	No	No	20	Male	Non-Hispanic White	Living with partner	High School Grad/GED or Equivalent		238586	no	never	never	[0,4]	9	0	no	no	2007-2008	1	61	no
1990	43464	5	27.02	Yes	No	Yes	No	No	No	76	Male	Non-Hispanic White	Widowed	Some College or AA degree		43682	yes	never	mild	[0,4]	9	0	no	no	2007-2008	2	71	no
1991	43465	2.83	23.31	Yes	No	No	No	No	Yes	49	Female	Non-Hispanic Black	Married	9-11th Grade (Includes 12th grade with no diploma)		20316.6	no	never	moderate	[0,4]	9	2	no	no	2007-2008	2	64	no
1992	43466	5	29.94	Yes	No	No	No	No	No	47	Female	Non-Hispanic White	Married	College Graduate or above		80629.4	no	never	former	[0,4]	9	0	no	no	2007-2008	2	60	no
1993	43467	5	22.41	Yes	No				No	18	Female	Mexican American		11th Grade		17184.7				[0,4]	9	1		no	2007-2008	1	66
1994	43468	5	27.31	Yes	No	Yes	No	No	Yes	47	Male	Non-Hispanic White	Married	9-11th Grade (Includes 12th grade with no diploma)			no	never			0		no	yes	2007-2008	2	60	yes
1995	43469	1.46	29.49	Yes	No	No	No	No	No	78	Male	Non-Hispanic White	Married	High School Grad/GED or Equivalent		10334	no	never	former	[0,4]	9	0	no	no	2007-2008	1	60	no
1996	43470	1.04		Yes	No				No	19	Female	Non-Hispanic Black		11th Grade										no	2007-2008	1	59
1997	43471	0.78		No	No					5	Female	Other Hispanic												no	2007-2008	2	71
1998	43472	0.58	15.63	Yes	No					9	Male	Non-Hispanic White		3rd Grade		19599.5								no	2007-2008	1	61
1999	43473	1.75	34.78	Yes	No	No	No	No	No	25	Female	Mexican American	Married	Some College or AA degree	no		no	never			0		no	no	2007-2008	1	66	no
[truncated: 73,403 more rows]

## Sheet: 44002
	seqn	PIR	BMI	insurance	DM	cancer	H	age	sex	eth	marry	edu	Pregnant	wtdrd1	CVD	smoke	alcohol.user	PHQ9	answer	score	Year	sdmvpsu	sdmvstra	hx
1	41475	1.83	58.04	No	No	No	Yes	62	Female	Other Race - Including Multi-Racial	Married	High School Grad/GED or Equivalent		53942.2	yes	never	former	[5,9]	9	5	2007-2008	1	60	yes
3	41477	1.5	30.05	Yes	Yes	No	Yes	71	Male	Non-Hispanic White	Married	High School Grad/GED or Equivalent		9050.13	no	former	former	[0,4]	9	0	2007-2008	1	67	no
5	41479	2.2	27.56	No	No	No	No	52	Male	Mexican American	Married	Less Than 9th Grade		5078.44	no	never	heavy	[0,4]	9	0	2007-2008	1	70	no
7	41481	1.63	23.34	No	No	No	No	21	Male	Non-Hispanic Black	Never married	High School Grad/GED or Equivalent		12871	no	never	heavy	[0,4]	9	2	2007-2008	2	68	no
8	41482	4.01	33.64	Yes	No	No	Yes	64	Male	Mexican American	Married	9-11th Grade (Includes 12th grade with no diploma)		7517.69	no	former	heavy		8	2	2007-2008	2	65	no
9	41483	1.14	44.06	Yes	Yes	No	Yes	66	Male	Non-Hispanic Black	Married	Some College or AA degree		7180.61	no	never	former	[0,4]	9	0	2007-2008	2	66	no
11	41485	1.01	25.99	No	No	No	No	30	Female	Other Hispanic	Married	9-11th Grade (Includes 12th grade with no diploma)	no	38644.9	no	never	never	[0,4]	9	3	2007-2008	2	71	no
12	41486	1.75	31.21	No	No	Yes	Yes	61	Female	Mexican American	Married	Less Than 9th Grade		3522.44	no	never	never	[0,4]	9	2	2007-2008	1	73	yes
13	41487	5	23.44	Yes	No	No	Yes	27	Male	Other Race - Including Multi-Racial	Never married	College Graduate or above		52595.1	no	never	mild	[0,4]	9	0	2007-2008	1	59	no
15	41489	2.15	36.59	Yes	No	No	No	40	Female	Mexican American	Married	High School Grad/GED or Equivalent	no	14249.8	no	never	heavy	[0,4]	9	1	2007-2008	1	66	no
16	41490	4.09	27.69	Yes	No	No	No	66	Female	Non-Hispanic Black	Married	Some College or AA degree		9558.7	no	former	moderate	[0,4]	9	0	2007-2008	1	63	no
18	41492	1.02	29.02	Yes	No	No	Yes	72	Male	Non-Hispanic White	Married	Less Than 9th Grade		8361.12	no	never	mild	[0,4]	9	0	2007-2008	1	62	no
19	41493	1.57	19.96	Yes	No	Yes	No	77	Female	Non-Hispanic White	Widowed	9-11th Grade (Includes 12th grade with no diploma)		78473.7	no	now	mild	[5,9]	9	7	2007-2008	2	60	yes
20	41494	1.3	25.46	No	No	No	No	40	Male	Mexican American	Married	High School Grad/GED or Equivalent		8305.46	no	now	heavy	[0,4]	9	0	2007-2008	1	65	no
21	41495	5	25.53	Yes	Borderline	No	No	61	Male	Non-Hispanic White	Married	College Graduate or above		96206.2	no	former	mild	[15,19]	9	17	2007-2008	2	66	no
22	41496	0.59	28.37	Yes	Yes	No	No	64	Female	Mexican American	Separated	Less Than 9th Grade		8077.13	no	never	never	[5,9]	9	8	2007-2008	1	71	no
24	41498	1.63	28.16	Yes	No	No	Yes	68	Male	Non-Hispanic Black	Living with partner	Less Than 9th Grade		7551.42	no	never	never	[0,4]	9	1	2007-2008	1	72	yes
27	41501	4.6	36.27	Yes	Yes	Yes	Yes	70	Male	Non-Hispanic White	Never married	Less Than 9th Grade		27913	no	former	never	[0,4]	9	0	2007-2008	1	59	no
28	41502	3.41	29.13	No	No	No	No	29	Male	Mexican American	Married	High School Grad/GED or Equivalent		15175.4	no	now	heavy	[5,9]	9	6	2007-2008	2	71	no
30	41504	3.29	23.32	Yes	No	No	Yes	63	Male	Non-Hispanic White	Married	College Graduate or above		51977.2	yes	former	mild	[0,4]	9	4	2007-2008	1	68	no
32	41506	4.38		Yes	No	Yes	Yes	77	Male	Non-Hispanic White	Married	Some College or AA degree		28178.8	yes	never	mild	[0,4]	9	0	2007-2008	1	60	no
35	41509	1.14	34.28	Yes	No	No	No	48	Male	Other Hispanic	Married	Some College or AA degree		47906.7	no	now	heavy	[5,9]	9	5	2007-2008	2	67	no
36	41510		22.63	No	No	No	No	33	Female	Non-Hispanic White	Living with partner	Some College or AA degree	no	18386.5	no	former	moderate	[5,9]	9	9	2007-2008	2	59	no
37	41511	5	26.15	No	No	No	No	35	Male	Mexican American	Married	College Graduate or above		12804.3	no	now	heavy	[0,4]	9	0	2007-2008	1	65	no
38	41512	1.24	18.47	Yes	No	No	Yes	80	Female	Non-Hispanic White	Widowed	Some College or AA degree		24324.2	no	now			0		2007-2008	1	64	yes
39	41513	1.34	22.4	Yes	No	No	No	80	Female	Other Hispanic	Never married	Less Than 9th Grade			no	never			0		2007-2008	2	71	no
40	41514	4.33	29.65	Yes	Yes	No	Yes	70	Male	Non-Hispanic White	Never married	College Graduate or above		29400.3	yes	former	mild	[0,4]	9	0	2007-2008	2	63	no
42	41516	1.68	36.95	Yes	Yes	Yes	Yes	74	Female	Non-Hispanic White	Married	Less Than 9th Grade		30639.3	no	former	former	[10,14]	9	10	2007-2008	1	61	yes
44	41518	5	29.12	Yes	No	No	No	50	Male	Non-Hispanic White	Married	College Graduate or above		53202.4	no	never	mild	[0,4]	9	0	2007-2008	2	60	no
45	41519	2.04	28.35	Yes	Yes	Yes	Yes	70	Male	Non-Hispanic Black	Married	High School Grad/GED or Equivalent			yes	now	mild	[0,4]	9	1	2007-2008	1	68	no
48	41522	1.21	26.28	Yes	No	No	Yes	72	Male	Non-Hispanic White	Married	Some College or AA degree		16860.1	no	never	mild	[0,4]	9	0	2007-2008	2	72	no
49	41523	4.48	31.23	Yes	No	No	Yes	28	Male	Non-Hispanic Black	Married	High School Grad/GED or Equivalent		20697.3	no	never	moderate	[0,4]	9	3	2007-2008	2	65	no
50	41524	2.19		Yes	Yes	No	No	80	Female	Non-Hispanic White	Married	College Graduate or above		32365	no	former	mild	[0,4]	9	1	2007-2008	1	69	yes
51	41525	2.84	25.22	Yes	No	No	No	51	Male	Non-Hispanic Black	Married	High School Grad/GED or Equivalent		15031.2	no	former	former	[0,4]	9	3	2007-2008	2	68	yes
52	41526	2.4	25.84	Yes	No	Yes	No	64	Female	Non-Hispanic White	Divorced	High School Grad/GED or Equivalent		102166	no	former	mild	[0,4]	9	0	2007-2008	2	67	no
53	41527	0.82	26.89	No	No	No	Yes	44	Male	Non-Hispanic White	Married	High School Grad/GED or Equivalent		36451.9	no	never	former	[5,9]	9	6	2007-2008	1	60	yes
54	41528		31.09	No	No	No	No	63	Male	Other Race - Including Multi-Racial	Divorced	9-11th Grade (Includes 12th grade with no diploma)		63753.2	yes	former	mild	[15,19]	9	19	2007-2008	1	62	yes
55	41529	2.66		Yes	No	No	No	24	Male	Mexican American	Married	College Graduate or above			no	never					2007-2008	1	66	no
57	41531	1.81	26.2	Yes	No	No	No	43	Male	Other Hispanic	Married	9-11th Grade (Includes 12th grade with no diploma)		41805.5	no	never	former	[0,4]	9	1	2007-2008	2	61	no
60	41534	1.54	41.05	Yes	No	No	No	37	Female	Other Race - Including Multi-Racial	Never married	Some College or AA degree	no	27602.2	no	never			0		2007-2008	2	69	no
62	41536	5	28.83	Yes	No	No	Yes	44	Female	Non-Hispanic White	Married	Some College or AA degree	no	70156.4	no	never	former	[0,4]	9	1	2007-2008	2	60	yes
64	41538	1.44		Yes	No	No	No	28	Male	Non-Hispanic Black	Never married	Some College or AA degree			no	never					2007-2008	2	68	no
65	41539	3.85	24.13	Yes	No	No	No	37	Male	Non-Hispanic White	Never married	College Graduate or above		112747	no	never	heavy	[0,4]	9	1	2007-2008	2	68	no
67	41541	4.72	35.7	Yes	No	No	Yes	43	Female	Non-Hispanic White	Married	College Graduate or above	no	58891.8	no	never	mild	[0,4]	9	1	2007-2008	2	63	no
68	41542	1.16	32.83	Yes	Yes	No	Yes	60	Female	Non-Hispanic Black	Married	High School Grad/GED or Equivalent		17066.6	no	never	never	[0,4]	9	0	2007-2008	1	59	no
70	41544	5		Yes	No	No	No	27	Female	Non-Hispanic White	Never married	College Graduate or above	no		no	never					2007-2008	1	61	no
71	41545	1.27	28.36	No	No	No	Yes	40	Female	Mexican American	Married	Less Than 9th Grade	no	45156.3	no	now	heavy	[5,9]	9	9	2007-2008	2	70	no
72	41546	4.95	30.81	Yes	No	No	No	45	Female	Non-Hispanic White	Divorced	Some College or AA degree		171491	no	never	mild	[0,4]	9	3	2007-2008	1	69	no
73	41547	4.24	32.7	Yes	No	No	Yes	49	Male	Non-Hispanic White	Married	Some College or AA degree		174925	no	never	former	[0,4]	9	4	2007-2008	1	60	no
74	41548	0.7	25.06	Yes	No	No	No	24	Female	Non-Hispanic White	Never married	9-11th Grade (Includes 12th grade with no diploma)	yes	44871.6	no	former	mild	[0,4]	9	4	2007-2008	1	61	no
75	41549	0.29	35.01	Yes	No	No	Yes	61	Female	Non-Hispanic Black	Divorced	High School Grad/GED or Equivalent		16794.8	no	never	mild	[0,4]	9	2	2007-2008	2	65	no
76	41550	0.47	23.26	Yes	No	No	No	45	Male	Mexican American	Never married	High School Grad/GED or Equivalent		13160	no	former	heavy	[5,9]	9	7	2007-2008	2	61	no
78	41552	0.73	21.34	Yes	No	Yes	No	54	Male	Non-Hispanic White	Separated	Some College or AA degree			no	former	former	[0,4]	9	0	2007-2008	2	60	yes
81	41555	0.6	37.82	Yes	No	No	No	78	Female	Non-Hispanic Black	Widowed	Less Than 9th Grade		27965.6	no	never	former	[0,4]	9	0	2007-2008	1	71	no
82	41556	1.24	35.45	Yes	No	No	Yes	38	Male	Non-Hispanic White	Married	9-11th Grade (Includes 12th grade with no diploma)		13327.9	no	now	former	[0,4]	9	1	2007-2008	1	61	no
83	41557	0.92		Yes	No	No	Yes	80	Female	Non-Hispanic White	Widowed	Less Than 9th Grade			yes	never					2007-2008	2	63	no
84	41558	1.22	31.72	Yes	No	No	Yes	50	Female	Non-Hispanic Black	Divorced	9-11th Grade (Includes 12th grade with no diploma)		47209.4	no	now			0		2007-2008	2	67	no
88	41562	5	36.8	Yes	No	No	No	50	Male	Non-Hispanic White	Never married	Some College or AA degree		171590	no	never	heavy	[0,4]	9	2	2007-2008	2	66	no
89	41563	5	29.54	Yes	No	No	Yes	46	Female	Non-Hispanic White	Married	College Graduate or above		55769	no	never			0		2007-2008	2	68	no
91	41565	1.46	24.46	Yes	No	No	No	72	Male	Non-Hispanic White	Married	High School Grad/GED or Equivalent		9019.23	no	now	heavy	[0,4]	9	0	2007-2008	1	60	no
93	41567	2.92	25.47	Yes	No	No	No	51	Male	Other Hispanic	Married	Some College or AA degree		14787.2	no	now	mild	[0,4]	9	0	2007-2008	1	68	no
95	41569	1.14		Yes	No	No	No	54	Male	Non-Hispanic Black	Married	9-11th Grade (Includes 12th grade with no diploma)			no	now					2007-2008	2	64	yes
96	41570	0.76	20.62	No	No	Yes	No	55	Male	Non-Hispanic White	Separated	Less Than 9th Grade		25650.8	yes	now	former	[10,14]	9	10	2007-2008	2	59	yes
99	41573	1.69	23.94	Yes	No	No	No	32	Female	Mexican American	Married	High School Grad/GED or Equivalent	no	10721.9	no	never	never	[0,4]	9	0	2007-2008	2	71	no
100	41574	5	25.16	Yes	No	No	No	57	Male	Non-Hispanic White	Married	Some College or AA degree		117092	no	now	mild	[0,4]	9	1	2007-2008	2	63	yes
101	41575	3.43	27.77	Yes	No	No	No	76	Male	Mexican American	Divorced	Less Than 9th Grade		7069.39	no	former	former	[0,4]	9	0	2007-2008	2	71	no
102	41576	3	34.2	Yes	Yes	Yes	No	68	Male	Non-Hispanic Black	Married	9-11th Grade (Includes 12th grade with no diploma)		8305.51	no	now	mild	[0,4]	9	0	2007-2008	2	67	yes
103	41577	2.62		Yes	No	No	No	27	Female	Mexican American	Married	Some College or AA degree	no		no	never			0		2007-2008	2	61	yes
104	41578	5	19.69	Yes	No	Yes	Yes	67	Female	Non-Hispanic White	Married	College Graduate or above		72013.9	no	never	moderate	[0,4]	9	3	2007-2008	1	60	no
105	41579	3	19.12	Yes	No	No	No	71	Female	Non-Hispanic White	Married	High School Grad/GED or Equivalent		52370.3	no	former	mild	[0,4]	9	0	2007-2008	2	60	no
107	41581	2.77	26.16	Yes	No	No	No	60	Male	Non-Hispanic Black	Married	High School Grad/GED or Equivalent		4656.87	no	now			0		2007-2008	1	59	no
109	41583		35.87	Yes	No	No	No	66	Female	Other Hispanic	Married	Less Than 9th Grade		3153.3	no	never	never	[5,9]	9	8	2007-2008	2	69	no
113	41587	0.86	26.34	Yes	No	No	No	44	Female	Non-Hispanic Black	Never married	Some College or AA degree	no	23354	no	never	mild	[0,4]	9	3	2007-2008	2	68	no
115	41589	1.4	29.83	Yes	No	No	No	76	Male	Mexican American	Married	College Graduate or above		9489.22	no	former	mild	[0,4]	9	2	2007-2008	1	66	no
116	41590	2.33	24.39	No	No	No	No	25	Male	Mexican American	Married	Some College or AA degree		21036.1	no	never	heavy	[0,4]	9	0	2007-2008	1	66	no
118	41592	1.75	28.53	Yes	No	No	No	33	Female	Mexican American	Never married		no		no	never			0		2007-2008	1	70	no
120	41594	5	29.26	Yes	No	No	No	38	Male	Non-Hispanic White	Never married	Some College or AA degree		66964.4	no	former	heavy	[0,4]	9	1	2007-2008	2	69	no
121	41595	1.03	18.49	Yes	No	No	No	76	Female	Non-Hispanic White	Widowed	9-11th Grade (Includes 12th grade with no diploma)		33101.8	no	now	mild	[0,4]	9	0	2007-2008	1	60	no
123	41597	0.47	23.6	Yes	No	No	No	61	Male	Other Hispanic	Married	Less Than 9th Grade			no	now			0		2007-2008	1	62	no
125	41599	2.64	31.63	Yes	No	No	Yes	52	Female	Other Hispanic	Married	Some College or AA degree		39935.2	yes	never	former	[0,4]	9	0	2007-2008	2	65	no
126	41600	1.45	28.05	Yes	No	No	No	29	Male	Other Hispanic	Married	9-11th Grade (Includes 12th grade with no diploma)		49814.1	no	now	moderate	[0,4]	9	0	2007-2008	2	67	no
131	41605	0.6	29.69	No	No	No	No	36	Female	Non-Hispanic White	Married	Some College or AA degree	no	29595.2	no	never	mild	[0,4]	9	0	2007-2008	2	59	no
133	41607	5	26.7	Yes	No	No	No	46	Female	Non-Hispanic White	Married	High School Grad/GED or Equivalent		151382	no	former	heavy	[0,4]	9	4	2007-2008	2	64	no
136	41610	0.63	26.31	Yes	No	Yes	No	67	Female	Other Hispanic	Married	High School Grad/GED or Equivalent		5033.1	no	former			0		2007-2008	1	69	no
137	41611	0.8	25.23	Yes	Yes	Yes	Yes	75	Female	Non-Hispanic White	Widowed	High School Grad/GED or Equivalent		26793.4	no	former	never	[0,4]	9	1	2007-2008	1	65	no
138	41612	2.14	28.65	Yes	No	No	No	80	Female	Non-Hispanic White	Married	9-11th Grade (Includes 12th grade with no diploma)		31429.7	yes	never	never	[0,4]	9	0	2007-2008	2	60	no
139	41613	5	32.42	Yes	Yes	No	No	71	Male	Non-Hispanic Black	Married	College Graduate or above		5746.61	no	former	former	[0,4]	9	3	2007-2008	2	70	no
142	41616	1.11	33.37	Yes	No	No	Yes	67	Female	Non-Hispanic Black	Divorced	9-11th Grade (Includes 12th grade with no diploma)		9506.47	no	former	former	[0,4]	9	3	2007-2008	2	67	no
143	41617	1.47	23.74	Yes	No		Yes	80	Female	Non-Hispanic White	Widowed	High School Grad/GED or Equivalent			no	former	former		0		2007-2008	1	68	no
144	41618	5	37.79	Yes	Yes	No	No	46	Female	Non-Hispanic White	Married	Some College or AA degree		138706	no	never	mild	[5,9]	9	8	2007-2008	2	64	yes
145	41619	0.62	40.58	Yes	No	No	Yes	20	Male	Mexican American	Never married	9-11th Grade (Includes 12th grade with no diploma)		12737.8	no	never	never	[10,14]	9	14	2007-2008	1	62	yes
148	41622	1.04	42.69	Yes	No	No	No	41	Female	Non-Hispanic White	Married	High School Grad/GED or Equivalent	no	48341.4	no	never	former	[0,4]	9	0	2007-2008	1	61	no
149	41623	2.91	36.17	Yes	No	No	No	29	Male	Non-Hispanic Black	Married	College Graduate or above		17111.4	no	never	mild	[0,4]	9	0	2007-2008	1	68	no
150	41624	2.71	25.83	Yes	Yes	No	Yes	68	Female	Other Hispanic	Married	Less Than 9th Grade		8387.98	no	never	heavy	[0,4]	9	0	2007-2008	2	66	no
151	41625	0.4	32.37	No	No	No	No	26	Female	Mexican American	Separated	Less Than 9th Grade	no	11874.3	no	never	never	[0,4]	9	3	2007-2008	1	66	no
152	41626	4.44	27	Yes	No	No	No	24	Male	Other Hispanic	Never married	Some College or AA degree		42298.4	no	now	mild	[0,4]	9	4	2007-2008	2	68	no
153	41627	5	24.04	Yes	No	Yes	No	80	Female	Non-Hispanic White	Married	High School Grad/GED or Equivalent		48726.5	yes	former	former	[0,4]	9	0	2007-2008	1	68	yes
154	41628	0.79	23.35	Yes	No	No	No	23	Female	Non-Hispanic White	Divorced	Some College or AA degree	no	49998.4	no	former	mild	[0,4]	9	0	2007-2008	2	59	no
155	41629		20.8	Yes	No	No	No	23	Female	Other Hispanic	Never married	9-11th Grade (Includes 12th grade with no diploma)	no	13483.3	no	never	never	[0,4]	9	1	2007-2008	1	72	no
162	41636	1.81	26.44	No	No	No	No	61	Female	Mexican American	Married	High School Grad/GED or Equivalent		6141.92	no	never	former	[0,4]	9	0	2007-2008	2	70	no
163	41637		29.37	No	No	No	No	27	Male	Mexican American	Never married	High School Grad/GED or Equivalent		12917	no	never	heavy	[0,4]	9	2	2007-2008	1	64	no
165	41639	2.21	30.2	Yes	No	No	No	37	Male	Mexican American	Separated	College Graduate or above		22367.7	no	never	moderate	[0,4]	9	0	2007-2008	1	66	no
167	41641		34.1	Yes	No	No	Yes	80	Female	Non-Hispanic White	Widowed	Some College or AA degree		38905.5	no	never	mild	[0,4]	9	0	2007-2008	1	69	no
168	41642	1.57	27.16	Yes	No	No	No	73	Female	Non-Hispanic White	Widowed	High School Grad/GED or Equivalent		32678.6	no	never	mild	[0,4]	9	1	2007-2008	1	63	no
174	41648	5	28.51	Yes	No	No	Yes	58	Male	Non-Hispanic White	Married	High School Grad/GED or Equivalent		96647.5	no	never	never	[0,4]	9	3	2007-2008	2	61	yes
178	41652	3.21	26.43	Yes	No	No	Yes	70	Female	Other Race - Including Multi-Racial	Married	College Graduate or above		38748.5	no	never	never	[0,4]	9	4	2007-2008	2	67	no
180	41654	3.93	24.56	Yes	No	No	No	80	Female	Non-Hispanic White	Widowed	Less Than 9th Grade		28798.8	yes	never	mild		0		2007-2008	2	74	no
189	41663	1.57	29.89	No	No	No	No	32	Female	Mexican American	Married	9-11th Grade (Includes 12th grade with no diploma)	no	54259.1	no	never	never	[0,4]	9	3	2007-2008	1	66	no
190	41664	1.27	29.12	Yes	No	No	No	64	Male	Non-Hispanic White	Divorced	Some College or AA degree		45558.8	no	now			0		2007-2008	1	61	no
192	41666	2.9	32.41	Yes	No	No	Yes	43	Female	Non-Hispanic White	Married	Some College or AA degree	no	125745	no	former	former	[5,9]	9	9	2007-2008	1	59	yes
194	41668	5	28.28	Yes	No	No	No	66	Male	Non-Hispanic Black	Married	College Graduate or above		9316.24	no	never	mild	[0,4]	9	0	2007-2008	2	62	no
195	41669	4.31		Yes	No	No	No	22	Male	Non-Hispanic Black	Never married	Some College or AA degree			no	never			0		2007-2008	1	59	yes
196	41670	1.37	30.43	No	No	No	No	27	Male	Non-Hispanic Black	Living with partner	9-11th Grade (Includes 12th grade with no diploma)		30061.7	no	now	moderate	[10,14]	9	13	2007-2008	1	65	no
197	41671	1.92	25.76	Yes	No	Yes	Yes	80	Male	Non-Hispanic White	Divorced	High School Grad/GED or Equivalent		25945.1	yes	never	never	[0,4]	9	3	2007-2008	2	60	no
198	41672	2.56	23.42	Yes	No	No	Yes	63	Female	Mexican American	Married	9-11th Grade (Includes 12th grade with no diploma)		7556.11	no	never	mild	[0,4]	9	3	2007-2008	2	70	yes
200	41674	2.69	23.05	No	No	No	No	25	Male	Non-Hispanic Black	Married	Some College or AA degree		15119.5	no	never	former	[0,4]	9	0	2007-2008	2	74	no
201	41675	1.15	24.53	Yes	Yes	Yes	No	71	Female	Non-Hispanic White	Widowed	High School Grad/GED or Equivalent		20906.5	yes	now	former	[15,19]	9	16	2007-2008	2	59	no
202	41676	1.96	23.31	Yes	No	No	No	61	Female	Non-Hispanic White	Living with partner	Some College or AA degree		50294.4	no	former	moderate	[0,4]	9	1	2007-2008	2	63	no
203	41677	3.02	36.98	Yes	No	No	Yes	71	Male	Non-Hispanic White	Married	High School Grad/GED or Equivalent		27224.5	no	never	never	[0,4]	9	0	2007-2008	2	68	no
205	41679	1.97	21.33	No	No	No	No	21	Male	Non-Hispanic White	Never married	9-11th Grade (Includes 12th grade with no diploma)		55315.2	no	former	heavy	[0,4]	9	1	2007-2008	1	61	no
206	41680	1.24	51.91	Yes	Yes	No	Yes	63	Male	Non-Hispanic Black	Married	High School Grad/GED or Equivalent		13151	no	never	mild	[0,4]	9	0	2007-2008	1	67	no
208	41682		29.41	Yes	No	No	No	44	Female	Non-Hispanic White	Married	College Graduate or above	no	57634	no	former	moderate	[0,4]	9	0	2007-2008	1	63	no
209	41683	5	27.19	Yes	No	Yes	Yes	72	Male	Non-Hispanic White	Married	Some College or AA degree		38237.5	no	never	mild	[0,4]	9	1	2007-2008	2	62	yes
211	41685	0.94	18.44	No	No	No	No	25	Male	Non-Hispanic White	Never married	High School Grad/GED or Equivalent		26146.7	no	never	former	[0,4]	9	2	2007-2008	1	61	no
213	41687	1.81	24.21	No	No	No	No	31	Male	Mexican American	Married	9-11th Grade (Includes 12th grade with no diploma)		86481.9	no	never	heavy	[5,9]	9	7	2007-2008	2	70	no
214	41688	1.9	29.28	No	No	No	No	49	Male	Non-Hispanic White	Married	9-11th Grade (Includes 12th grade with no diploma)		55874.4	no	now	heavy	[0,4]	9	3	2007-2008	1	67	yes
216	41690	5	30.95	Yes	No	No	Yes	52	Male	Mexican American	Married	College Graduate or above		20704.6	no	former	former	[0,4]	9	1	2007-2008	2	65	no
217	41691	5	31.98	Yes	No	No	Yes	60	Male	Non-Hispanic White	Married	High School Grad/GED or Equivalent		80731.5	no	never	moderate	[0,4]	9	0	2007-2008	2	63	no
219	41693	5	35.12	Yes	No	No	No	50	Male	Non-Hispanic Black	Widowed	Some College or AA degree		10700.2	no	now	mild	[0,4]	9	0	2007-2008	1	74	no
220	41694		26.06	No	No	No	Yes	60	Female	Other Hispanic	Divorced	Some College or AA degree		8866.76	no	former	mild	[0,4]	9	2	2007-2008	2	61	no
223	41697		29.98	Yes	No	No	No	28	Female	Other Hispanic	Married	Less Than 9th Grade	no	7502	no	never	mild	[0,4]	9	1	2007-2008	2	69	no
224	41698	4.14	34.52	Yes	No	No	No	42	Male	Non-Hispanic White	Married	Some College or AA degree		102299	no	never	heavy	[5,9]	9	7	2007-2008	1	69	yes
225	41699	4.75	41.12	Yes	Yes	No	Yes	51	Male	Non-Hispanic Black	Married	Some College or AA degree		15863.5	no	former	former	[0,4]	9	0	2007-2008	1	65	no
226	41700	1.28	26.47	Yes	No	No	Yes	55	Male	Non-Hispanic White	Living with partner	9-11th Grade (Includes 12th grade with no diploma)		13365.1	yes	now	heavy	[5,9]	9	5	2007-2008	1	67	no
228	41702	3.43	45.13	Yes	No	No	No	55	Female	Non-Hispanic Black	Divorced	High School Grad/GED or Equivalent		32574.3	no	never	former	[5,9]	9	6	2007-2008	1	59	no
231	41705	2.42	23.29	Yes	No	No	No	62	Male	Non-Hispanic Black	Married	High School Grad/GED or Equivalent		13459.6	no	now	moderate	[0,4]	9	3	2007-2008	2	59	yes
233	41707			Yes	No	No	No	51	Male	Mexican American		High School Grad/GED or Equivalent			no	never					2007-2008	2	72	no
234	41708	4.72	26.15	Yes	No	No	No	37	Female	Non-Hispanic White	Married	Some College or AA degree	no	141025	no	never	mild	[10,14]	9	10	2007-2008	2	63	no
236	41710	1.47	20.59	No	No	No	No	23	Male	Mexican American	Married	Some College or AA degree		20325	no	never	heavy	[0,4]	9	0	2007-2008	1	70	no
237	41711	3.65	29.08	Yes	No	No	Yes	73	Female	Non-Hispanic White	Married	High School Grad/GED or Equivalent		43783.5	yes	never	mild	[0,4]	9	2	2007-2008	1	71	no
239	41713	1.28	17.89	No	No	No	No	42	Male	Non-Hispanic White	Married	Some College or AA degree		13353.2	no	now	former	[0,4]	9	3	2007-2008	1	60	no
241	41715	1.46	24.33	Yes	No	No	Yes	74	Female	Non-Hispanic White	Married	High School Grad/GED or Equivalent		34621.2	no	never	mild	[0,4]	9	0	2007-2008	1	62	yes
243	41717	2.34	23.87	Yes	Yes	No	Yes	72	Female	Non-Hispanic White	Married	9-11th Grade (Includes 12th grade with no diploma)		44296.9	no	former	never	[0,4]	9	2	2007-2008	1	67	yes
244	41718	0.64	35.28	No	No	No	No	50	Female	Mexican American	Married	Less Than 9th Grade		9565.13	no	never	never	[0,4]	9	0	2007-2008	1	66	no
247	41721	0.84	25.32	No	No	No	No	37	Male	Non-Hispanic White	Married	9-11th Grade (Includes 12th grade with no diploma)		13540.5	no	now	former	[0,4]	9	0	2007-2008	1	64	no
250	41724	1.63	31.09	Yes	No	No	No	27	Male	Non-Hispanic Black	Never married	College Graduate or above		45127.9	no	never	never	[0,4]	9	1	2007-2008	2	68	no
251	41725	1.05	26.36	Yes	No	No	No	77	Female	Non-Hispanic White	Widowed	High School Grad/GED or Equivalent		25250.8	no	never	never	[5,9]	9	5	2007-2008	1	66	no
253	41727	4.95	31.44	Yes	No	No	No	22	Female	Non-Hispanic White	Never married	College Graduate or above	no	212011	no	never	mild	[10,14]	9	11	2007-2008	1	69	no
254	41728	5	18.2	Yes	No	No	No	47	Female	Non-Hispanic White	Married	College Graduate or above		87517.3	no	never	mild	[0,4]	9	0	2007-2008	2	65	no
255	41729	5	38.63	Yes	No	No	Yes	53	Male	Non-Hispanic White	Married	9-11th Grade (Includes 12th grade with no diploma)		77380.2	no	former	mild	[0,4]	9	3	2007-2008	2	63	no
256	41730	1.16	28.49	No	No	No	No	35	Male	Mexican American	Married	9-11th Grade (Includes 12th grade with no diploma)		22797.2	no	now	heavy	[10,14]	9	11	2007-2008	1	70	no
257	41731	0.51	31.91	Yes	No	No	No	46	Female	Mexican American	Never married	High School Grad/GED or Equivalent		37209.9	no	never	mild	[15,19]	9	17	2007-2008	2	71	no
259	41733	5	34	Yes	No	No	Yes	38	Male	Non-Hispanic White	Never married	High School Grad/GED or Equivalent		73615.7	no	never	moderate	[0,4]	9	0	2007-2008	1	61	no
261	41735	5	25.4	Yes	No	Yes	Yes	64	Female	Non-Hispanic White	Married	College Graduate or above		68681.7	no	never	mild	[0,4]	9	0	2007-2008	2	62	no
263	41737	3.79	24.93	Yes	No	No	No	28	Female	Non-Hispanic Black	Separated	9-11th Grade (Includes 12th grade with no diploma)	no	52526.4	no	never	heavy	[10,14]	9	10	2007-2008	1	69	yes
265	41739	0.99	30.93	Yes	Yes	No	Yes	69	Male	Non-Hispanic Black	Never married	Less Than 9th Grade		7467.24	yes	never	former	[0,4]	9	0	2007-2008	1	72	yes
266	41740	2.88	28.18	Yes	No	Yes	Yes	79	Male	Non-Hispanic Black	Separated	College Graduate or above		7462.92	no	never	never	[0,4]	9	4	2007-2008	2	68	no
267	41741	2.45		Yes	No	No	Yes	67	Female	Non-Hispanic White	Widowed	College Graduate or above			yes	never					2007-2008	1	69	no
269	41743	2.52	28.25	No	No	No	No	28	Male	Mexican American	Never married	High School Grad/GED or Equivalent		21599.9	no	never	heavy	[0,4]	9	3	2007-2008	1	62	no
274	41748	0.73	28.91	Yes	Yes	Yes	No	62	Female	Mexican American	Divorced	High School Grad/GED or Equivalent			yes	never			0		2007-2008	1	66	no
275	41749	2.1	27.84	Yes	No	No	No	28	Female	Mexican American	Married	Some College or AA degree	no	8369.07	no	never	moderate	[0,4]	9	2	2007-2008	1	65	no
276	41750	5	30.06	Yes	No	No	No	34	Male	Non-Hispanic Black	Never married	Some College or AA degree		20586.4	no	never			0		2007-2008	2	73	no
277	41751	2.56	40.45	Yes	Yes	No	Yes	73	Female	Non-Hispanic White	Married	High School Grad/GED or Equivalent		20157.7	no	never	never	[0,4]	9	1	2007-2008	2	59	no
279	41753	2.88	37.68	Yes	No	No	No	78	Male	Non-Hispanic White	Widowed	Some College or AA degree		59676.8	no	former	former	[5,9]	9	6	2007-2008	2	60	no
280	41754	3.77	24.45	Yes	No	No	No	32	Male	Non-Hispanic White	Married	9-11th Grade (Includes 12th grade with no diploma)		16053.5	no	now	mild	[0,4]	9	1	2007-2008	2	63	no
281	41755	1.76	25.79	Yes	No	No	Yes	79	Female	Non-Hispanic White	Widowed	9-11th Grade (Includes 12th grade with no diploma)		29441.9	no	former	never	[5,9]	9	6	2007-2008	1	67	no
282	41756	2.27	29.56	Yes	No	No	No	60	Female	Mexican American	Married	Less Than 9th Grade		5806.65	no	never	never	[0,4]	9	1	2007-2008	2	65	no
284	41758		23.09	No	No	No	No	28	Male	Mexican American	Never married	Less Than 9th Grade		13430.2	no	now	former	[0,4]	9	0	2007-2008	2	64	no
285	41759	1.01	24	No	No	No	No	41	Male	Non-Hispanic White	Married	9-11th Grade (Includes 12th grade with no diploma)		43024	no	now	heavy	[0,4]	9	0	2007-2008	2	59	no
286	41760	1.57	28.2	Yes	No	No	Yes	73	Female	Non-Hispanic White	Widowed	High School Grad/GED or Equivalent		52495.2	no	never	mild	[0,4]	9	4	2007-2008	1	67	no
287	41761	5	23.05	Yes	No	No	Yes	54	Female	Non-Hispanic White	Married	College Graduate or above		69666.8	no	never	mild	[0,4]	9	2	2007-2008	2	70	no
288	41762	5	34.96	Yes	No	No	No	32	Male	Non-Hispanic White	Never married	College Graduate or above		133653	no	never	heavy	[5,9]	9	6	2007-2008	2	68	yes
290	41764	4.84	26.09	Yes	No	No	Yes	54	Male	Non-Hispanic White	Married	College Graduate or above		113019	no	former	mild	[0,4]	9	0	2007-2008	1	60	no
291	41765	2.66		Yes	No	No	No	23	Female	Mexican American	Married	College Graduate or above	no		no	never					2007-2008	1	66	no
293	41767	0.48	20.83	No	No	No	No	21	Male	Mexican American	Never married	9-11th Grade (Includes 12th grade with no diploma)		58107.8	no	never	never	[0,4]	9	0	2007-2008	2	71	no
294	41768	5	28.5	Yes	No	No	Yes	57	Female	Mexican American	Married	College Graduate or above		12456.5	no	never	never	[0,4]	9	2	2007-2008	1	65	no
296	41770	1.24	31.13	Yes	No	No	Yes	71	Female	Other Hispanic	Widowed	Less Than 9th Grade		6211.94	no	never	never	[0,4]	9	1	2007-2008	1	72	no
297	41771	2.45	26.75	Yes	No	No	No	80	Female	Other Hispanic	Widowed	9-11th Grade (Includes 12th grade with no diploma)		8082.61	no	never	mild	[0,4]	9	0	2007-2008	1	62	no
298	41772	2.86	25.95	Yes	No	No	No	69	Male	Other Hispanic	Married	9-11th Grade (Includes 12th grade with no diploma)		15197.8	no	former	former	[0,4]	9	0	2007-2008	2	61	no
301	41775	1.39	34.75	No	No	No	Yes	61	Female	Non-Hispanic Black	Never married	9-11th Grade (Includes 12th grade with no diploma)		8981.56	no	never	moderate	[0,4]	9	4	2007-2008	1	68	no
302	41776	1.64	24.24	Yes	No	No	No	48	Female	Mexican American	Married	Some College or AA degree		12051.6	no	never	heavy	[0,4]	9	3	2007-2008	2	71	no
306	41780	0.98	47.06	Yes	Yes	Yes	Yes	64	Female	Non-Hispanic White	Divorced	9-11th Grade (Includes 12th grade with no diploma)		22049.8	no	never	former	[15,19]	9	15	2007-2008	1	67	no
308	41782	4.38	32.03	Yes	No	No	No	66	Male	Non-Hispanic White	Married	High School Grad/GED or Equivalent		44804.9	yes	now	former	[0,4]	9	3	2007-2008	1	61	yes
309	41783	1.57	26.65	Yes	No	Yes	No	80	Female	Non-Hispanic White	Widowed	College Graduate or above		31361.8	no	never	former	[0,4]	9	0	2007-2008	1	67	no
311	41785	1.25	35.31	Yes	No	Yes	No	34	Female	Non-Hispanic White	Divorced	9-11th Grade (Includes 12th grade with no diploma)	no	20655.3	no	now	moderate	[0,4]	9	2	2007-2008	2	60	no
312	41786	0.71		No	No	No	No	43	Male	Mexican American	Married	Less Than 9th Grade			no	never					2007-2008	1	69	no
314	41788	1.79	20.45	Yes	No	No	Yes	38	Female	Non-Hispanic White	Never married	9-11th Grade (Includes 12th grade with no diploma)	no	179211	no	never	never	[5,9]	9	8	2007-2008	2	62	no
317	41791	2.56	35.68	Yes	No	Yes	Yes	78	Male	Non-Hispanic White	Married	9-11th Grade (Includes 12th grade with no diploma)		26153.3	no	former	former	[0,4]	9	0	2007-2008	1	67	yes
319	41793	1.18	39.23	Yes	No	No	Yes	43	Male	Non-Hispanic White	Never married	High School Grad/GED or Equivalent		25827	no	never	former	[0,4]	9	3	2007-2008	1	65	no
320	41794	1.61	30.29	No	No	No	No	44	Male	Non-Hispanic White	Married	High School Grad/GED or Equivalent		29537.3	no	now	former	[0,4]	9	3	2007-2008	1	61	no
322	41796	1.35		Yes	Yes	No	Yes	60	Female	Non-Hispanic Black	Widowed	High School Grad/GED or Equivalent		14015.8	yes	never	never	[10,14]	9	10	2007-2008	2	60	no
323	41797	2.08	28.15	Yes	No	Yes	Yes	69	Male	Non-Hispanic White	Married	High School Grad/GED or Equivalent		48500.2	no	former	mild	[0,4]	9	1	2007-2008	1	60	no
328	41802	2.82	23.64	Yes	No	No	No	30	Female	Non-Hispanic White	Married	High School Grad/GED or Equivalent	no	45298.6	no	never	heavy	[0,4]	9	2	2007-2008	2	60	no
329	41803	1.02		Yes	Borderline	Yes	Yes	74	Male	Non-Hispanic Black	Married	High School Grad/GED or Equivalent			yes	former					2007-2008	1	72	no
332	41806	5	24.2	Yes	No	Yes	Yes	61	Male	Non-Hispanic Black	Separated	Some College or AA degree		7573.55	no	former			0		2007-2008	2	67	no
334	41808	3.65	23.48	Yes	No	No	No	68	Female	Non-Hispanic White	Married	High School Grad/GED or Equivalent		58237.7	no	never	never	[0,4]	9	2	2007-2008	1	60	no
335	41809	1.09	41.09	Yes	No	No	Yes	35	Male	Mexican American	Married	High School Grad/GED or Equivalent		19408.8	no	now	heavy	[5,9]	9	8	2007-2008	2	70	no
336	41810	2.02		Yes	No	No	Yes	80	Female	Other Race - Including Multi-Racial	Widowed	Less Than 9th Grade			no	never					2007-2008	2	69	no
337	41811	3.2	25.14	Yes	No	No	No	36	Female	Mexican American	Married	College Graduate or above	no	14022	no	never	moderate	[0,4]	9	0	2007-2008	1	66	no
339	41813	0.47	23.49	No	No	No	No	28	Male	Mexican American	Living with partner	Less Than 9th Grade		24501.8	no	never	former	[5,9]	9	9	2007-2008	2	68	no
340	41814	1.44	27.97	Yes	No	No	No	80	Male	Non-Hispanic White	Widowed	9-11th Grade (Includes 12th grade with no diploma)		13903.9	no	former	never		8	2	2007-2008	2	60	no
345	41819	0.61	29.69	No	No	No	No	25	Male	Non-Hispanic Black	Never married	High School Grad/GED or Equivalent		49624.9	no	now	heavy	[0,4]	9	1	2007-2008	2	68	no
346	41820	1.33	29.97	Yes	Yes	No	No	79	Female	Mexican American	Widowed	Less Than 9th Grade		5538.21	yes	never	never	[15,19]	9	15	2007-2008	1	70	no
348	41822	2.82	35.58	Yes	No	No	No	21	Male	Other Hispanic	Never married	Some College or AA degree		15449.8	no	never	never	[0,4]	9	0	2007-2008	2	71	no
351	41825	2.06	24.65	Yes	No	No	Yes	63	Female	Non-Hispanic Black	Widowed	College Graduate or above		7110.55	no	now	moderate	[0,4]	9	2	2007-2008	1	63	no
353	41827	4.38	25.65	Yes	No	Yes	No	78	Male	Non-Hispanic White	Married	College Graduate or above		26666.7	no	never	mild	[0,4]	9	4	2007-2008	1	63	no
360	41834	5	27.36	Yes	No	No	No	43	Male	Non-Hispanic White	Married	College Graduate or above		46350.1	no	now	mild	[0,4]	9	0	2007-2008	1	70	no
364	41838	1.18	36.21	No	No	No	Yes	58	Female	Non-Hispanic White	Married	Less Than 9th Grade		54826.9	no	never	never	[0,4]	9	3	2007-2008	2	62	no
365	41839	0.63	28.36	Yes	No	No	No	43	Female	Mexican American	Never married	9-11th Grade (Includes 12th grade with no diploma)	no	11625	no	never	never	[0,4]	9	0	2007-2008	2	70	yes
366	41840	1.2	30.19	Yes	Yes	No	Yes	75	Female	Non-Hispanic White	Married	9-11th Grade (Includes 12th grade with no diploma)		46336.1	no	never	former	[5,9]	9	9	2007-2008	2	63	no
367	41841	4.38		Yes	Yes	No	No	70	Female	Non-Hispanic White	Married	College Graduate or above		50551.3	yes	former			0		2007-2008	1	61	yes
368	41842	4.24	28.69	Yes	No	No	No	21	Male	Mexican American	Never married	Some College or AA degree		66255	no	never	mild	[0,4]	9	1	2007-2008	1	69	yes
369	41843	1.03	38.13	No	No	No	No	25	Female	Mexican American	Married	9-11th Grade (Includes 12th grade with no diploma)	no	11957.1	no	never	mild	[0,4]	9	1	2007-2008	1	69	no
370	41844	1.14	33.06	Yes	No	No	Yes	36	Female	Non-Hispanic White	Never married	High School Grad/GED or Equivalent	no	20074.8	yes	now	former	[15,19]	9	18	2007-2008	2	60	no
374	41848	2.14		Yes	No	Yes	No	76	Male	Non-Hispanic White	Married	Some College or AA degree		42359.9	no	never	never		0		2007-2008	2	63	no
378	41852	1.79	25.09	Yes	No	No	No	65	Male	Non-Hispanic White	Married	High School Grad/GED or Equivalent		14932.5	no	former	former	[0,4]	9	0	2007-2008	2	59	no
379	41853		24.26	Yes	No	No	No	52	Male	Non-Hispanic White	Never married	Some College or AA degree		169710	no	never	mild	[0,4]	9	0	2007-2008	1	61	no
381	41855	0.38	24.26	Yes	No	No	No	21	Male	Non-Hispanic White	Never married	Some College or AA degree		26642.7	no	never	heavy	[0,4]	9	4	2007-2008	2	67	no
382	41856	3.32	28.12	Yes	No	No	Yes	69	Male	Non-Hispanic Black	Married	High School Grad/GED or Equivalent		11413	yes	former			0		2007-2008	2	64	no
383	41857	4.84	26.92	Yes	No	No	No	30	Female	Non-Hispanic White	Married	Some College or AA degree	no	131507	no	now	mild	[0,4]	9	2	2007-2008	2	62	yes
384	41858	0.19	20.83	Yes	No	Yes	No	60	Male	Non-Hispanic White	Never married	Some College or AA degree		57545	no	now	moderate	[5,9]	9	7	2007-2008	2	60	yes
389	41863	3.22	29.9	Yes	No	No	No	48	Female	Non-Hispanic Black	Divorced	High School Grad/GED or Equivalent		32148.4	no	former	heavy	[0,4]	9	0	2007-2008	2	65	no
390	41864	2.95	32.64	Yes	No	No	Yes	44	Male	Mexican American	Divorced	Some College or AA degree		23403.9	no	never	heavy	[0,4]	9	3	2007-2008	2	71	no
391	41865	5	28.03	Yes	No	No	Yes	76	Male	Non-Hispanic Black	Married	College Graduate or above		16264.3	no	former	mild	[5,9]	9	7	2007-2008	2	69	no
393	41867	1.94	37.11	No	Yes	No	Yes	35	Male	Non-Hispanic White	Married	9-11th Grade (Includes 12th grade with no diploma)		11540.2	yes	never	former	[5,9]	9	6	2007-2008	2	59	no
394	41868	1.61	29.9	Yes	No	No	No	78	Male	Non-Hispanic White	Married	Less Than 9th Grade		46874.8	yes	former	former	[0,4]	9	1	2007-2008	2	60	yes
395	41869	5	31.45	Yes	No	No	No	28	Male	Non-Hispanic White	Married	College Graduate or above		173540	no	never	mild	[0,4]	9	1	2007-2008	1	59	yes
396	41870	0.91		Yes	Yes	No	Yes	59	Male	Mexican American	Divorced	9-11th Grade (Includes 12th grade with no diploma)		32872	yes	former	former	[0,4]	9	0	2007-2008	1	71	no
397	41871		19.65	Yes	No	No	No	65	Female	Non-Hispanic White	Married	Some College or AA degree		53434.9	no	never	never	[0,4]	9	2	2007-2008	2	62	no
399	41873	5	24.31	Yes	No	No	Yes	78	Female	Non-Hispanic White	Married	High School Grad/GED or Equivalent		40593.5	no	never	former	[0,4]	9	0	2007-2008	2	70	no
401	41875	2.34	30.82	No	Yes	No	No	51	Female	Other Hispanic	Married	9-11th Grade (Includes 12th grade with no diploma)		8722.27	no	never	former	[5,9]	9	6	2007-2008	1	72	yes
402	41876	1.47		No	No	No	No	44	Male	Non-Hispanic Black	Divorced	9-11th Grade (Includes 12th grade with no diploma)			no	now					2007-2008	1	68	no
403	41877	2.19	21.87	No	No	No	No	42	Female	Non-Hispanic Black	Never married	Some College or AA degree	no	23138.2	no	never	mild	[0,4]	9	4	2007-2008	1	59	no
404	41878	1.19	27.03	Yes	No	Yes	No	46	Female	Non-Hispanic White	Separated	High School Grad/GED or Equivalent		20265.8	no	now	heavy	[0,4]	9	1	2007-2008	2	60	no
405	41879	1.31	31.63	Yes	Yes	Yes	No	80	Female	Non-Hispanic White	Married	Some College or AA degree		25419.2	yes	former	mild	[0,4]	9	1	2007-2008	1	60	no
407	41881	5	29.87	Yes	No	Yes	Yes	70	Male	Non-Hispanic White	Married	High School Grad/GED or Equivalent		30773.5	no	former	heavy	[0,4]	9	0	2007-2008	2	60	no
408	41882	1.58	34.91	Yes	No	No	Yes	59	Female	Mexican American	Never married	Less Than 9th Grade		6828.57	no	former	heavy	[0,4]	9	1	2007-2008	2	71	no
409	41883	2.84	59.13	Yes	No	No	No	42	Female	Other Hispanic	Never married	Some College or AA degree	no	8014.84	no	never	mild	[0,4]	9	0	2007-2008	2	69	yes
414	41888	1.18	28.65	Yes	No	No	No	71	Male	Non-Hispanic White	Living with partner	High School Grad/GED or Equivalent		55150.6	no	now	heavy	[5,9]	9	6	2007-2008	1	66	yes
415	41889	1.56	22.25	No	No	No	No	32	Male	Mexican American	Divorced	High School Grad/GED or Equivalent		67369.5	no	never	mild	[0,4]	9	0	2007-2008	2	66	no
421	41895	0.92	19.03	No	No	No	No	47	Female	Mexican American	Married	College Graduate or above		15606	no	former	mild	[0,4]	9	0	2007-2008	2	65	no
422	41896	0.48	20.41	Yes	No	Yes	No	53	Male	Non-Hispanic White	Married	High School Grad/GED or Equivalent		19314.3	no	now	former	[5,9]	9	8	2007-2008	2	59	no
423	41897	1.65	30.81	Yes	No	Yes	Yes	77	Male	Non-Hispanic White	Married	College Graduate or above		47256	no	former	mild	[0,4]	9	0	2007-2008	2	66	no
424	41898	5	29.9	Yes	Yes	No	No	54	Female	Non-Hispanic Black	Divorced	College Graduate or above		30013.1	no	never	mild	[0,4]	9	3	2007-2008	2	65	no
425	41899	0.71	27.5	No	No	No	No	35	Male	Mexican American	Married	Less Than 9th Grade		19290.4	no	never	mild	[0,4]	9	0	2007-2008	1	71	no
427	41901	1.43	25.95	Yes	No	No	Yes	68	Male	Non-Hispanic Black	Widowed	Less Than 9th Grade			no	never			0		2007-2008	2	68	no
428	41902	1.14	47.54	No	No	No	No	36	Male	Non-Hispanic Black	Married	High School Grad/GED or Equivalent		13187.7	no	never	former	[0,4]	9	0	2007-2008	1	63	no
429	41903	3.22	33.62	Yes	No	No	No	33	Male	Non-Hispanic Black	Living with partner	High School Grad/GED or Equivalent		19009.2	no	never			0		2007-2008	2	65	no
430	41904	3.71	38.48	Yes	Yes	Yes	Yes	70	Female	Non-Hispanic White	Married	High School Grad/GED or Equivalent		38127.2	yes	former	mild	[0,4]	9	0	2007-2008	2	62	no
433	41907	0.66	31.24	Yes	No	No	No	23	Female	Other Hispanic	Living with partner	9-11th Grade (Includes 12th grade with no diploma)	no		no	now	former	[10,14]	9	10	2007-2008	2	61	yes
434	41908	2.56	33.64	Yes	Yes	No	No	55	Female	Mexican American	Married	Less Than 9th Grade		18432.2	no	never	never	[0,4]	9	0	2007-2008	1	66	no
435	41909	0.8	36.04	Yes	Yes	Yes	No	69	Male	Mexican American	Married	Less Than 9th Grade		4423.18	no	never			0		2007-2008	1	59	yes
438	41912	4.13	46.52	Yes	No	No	No	56	Female	Non-Hispanic Black	Divorced	College Graduate or above		20118	no	never	heavy	[5,9]	9	7	2007-2008	2	65	no
440	41914	0.52	23.68	Yes	No	No	No	25	Male	Non-Hispanic White	Married	9-11th Grade (Includes 12th grade with no diploma)		25830.9	no	now	heavy	[5,9]	9	9	2007-2008	2	59	no
441	41915	3.93	26.65	Yes	No	No	No	63	Female	Non-Hispanic White	Married	College Graduate or above		75680.4	no	former	moderate	[0,4]	9	0	2007-2008	2	62	no
444	41918	0.9	24.18	No	No	No	Yes	53	Female	Non-Hispanic White	Married	9-11th Grade (Includes 12th grade with no diploma)		18165	yes	now	moderate	[10,14]	9	11	2007-2008	1	67	yes
445	41919	4.09	24.88	Yes	No	No	No	53	Female	Mexican American	Married	Some College or AA degree		28356.8	no	never	moderate	[0,4]	9	3	2007-2008	1	66	no
447	41921	0	27.65	No	No	No	Yes	60	Male	Other Hispanic	Separated	Less Than 9th Grade		9272.46	no	never	moderate	[0,4]	9	4	2007-2008	1	73	no
448	41922	5	23.34	Yes	No	No	No	33	Female	Non-Hispanic White	Married	College Graduate or above	no	43485.3	no	never	mild	[0,4]	9	2	2007-2008	2	63	no
449	41923	3.92	25.77	Yes	No		Yes	60	Female	Non-Hispanic White	Divorced	College Graduate or above		51794.4	no	never	former	[0,4]	9	0	2007-2008	1	63	no
450	41924	2.45	21.13	No	No	No	No	35	Male	Non-Hispanic Black		Some College or AA degree		12807.4	no	now	mild	[0,4]	9	2	2007-2008	2	68	no
452	41926	5	28.44	Yes	No	No	No	49	Male	Non-Hispanic White	Divorced	High School Grad/GED or Equivalent		72282.1	no	now	moderate	[0,4]	9	0	2007-2008	1	70	no
453	41927	3.57	19.24	No	No	No	No	38	Male	Non-Hispanic White	Married	Some College or AA degree		65570.4	no	never	mild	[5,9]	9	7	2007-2008	2	62	yes
455	41929	5	40.25	No	No	No	Yes	44	Female	Non-Hispanic Black	Divorced	Some College or AA degree	no	57052.1	no	now	former	[0,4]	9	2	2007-2008	2	68	no
459	41933			No	No	No	No	50	Female	Mexican American	Married	Some College or AA degree			no	former					2007-2008	2	72	no
460	41934	0.88	24.52	No	No	No	No	41	Male	Non-Hispanic Black	Never married	Some College or AA degree		19919.1	no	now			0		2007-2008	1	61	no
468	41942	3.77	23.66	Yes	No	No	No	44	Female	Non-Hispanic White	Married	Some College or AA degree	no	51232.4	no	now	former	[0,4]	9	0	2007-2008	2	63	no
470	41944	0	27.86	No	No	No	No	39	Female	Non-Hispanic White	Living with partner	9-11th Grade (Includes 12th grade with no diploma)	no	121880	no	now	heavy	[0,4]	9	0	2007-2008	1	67	yes
472	41946	1.83	32.26	Yes	No	No	Yes	65	Female	Non-Hispanic Black	Widowed	High School Grad/GED or Equivalent		7557.97	no	former	mild	[0,4]	9	0	2007-2008	2	64	no
473	41947	0.73	25.28	Yes	No	No	Yes	31	Male	Non-Hispanic White	Divorced	High School Grad/GED or Equivalent		13432.4	no	now	heavy	[0,4]	9	1	2007-2008	1	61	yes
474	41948	0.62	38.15	Yes	No	No	No	27	Male	Non-Hispanic White	Never married	High School Grad/GED or Equivalent			no	never			0		2007-2008	2	62	no
478	41952	5	34.22	Yes	No	Yes	No	71	Female	Non-Hispanic White	Married	College Graduate or above		21247.1	no	former	mild	[0,4]	9	2	2007-2008	1	70	no
479	41953	5	32.25	Yes	No	No	No	80	Female	Non-Hispanic White	Married	Some College or AA degree		41084.7	no	never			0		2007-2008	2	65	no
484	41958		24.54	No	No	No	No	26	Male	Mexican American	Never married	High School Grad/GED or Equivalent		12917	no	never	mild	[5,9]	9	5	2007-2008	1	64	yes
486	41960	5	25.8	Yes	No	No	No	80	Female	Non-Hispanic White	Widowed	High School Grad/GED or Equivalent		44628.7	no	never	heavy	[0,4]	9	1	2007-2008	2	62	no
487	41961	4.72	30.45	Yes	Yes	No	No	46	Male	Non-Hispanic White	Married	High School Grad/GED or Equivalent		69661.4	no	never	mild	[0,4]	9	3	2007-2008	2	66	no
488	41962	5	29.51	Yes	No	No	Yes	48	Male	Non-Hispanic White	Married	High School Grad/GED or Equivalent		53646	no	never	moderate	[0,4]	9	0	2007-2008	1	63	no
489	41963	0.06	24.84	Yes	No	No	Yes	66	Male	Mexican American	Married	9-11th Grade (Includes 12th grade with no diploma)		12906.3	yes	former	former		0		2007-2008	1	66	no
490	41964	1.96	36.47	Yes	No	No	No	42	Male	Non-Hispanic White	Separated	Some College or AA degree		21863.8	no	former	mild	[0,4]	9	3	2007-2008	1	69	no
491	41965	2.17	26.08	Yes	No	No	No	37	Female	Other Race - Including Multi-Racial	Married	High School Grad/GED or Equivalent	yes	32812.1	no	never			0		2007-2008	1	70	no
492	41966	2.05	21.36	Yes	No	No	Yes	62	Male	Other Race - Including Multi-Racial	Married	High School Grad/GED or Equivalent		59798	yes	former	never	[0,4]	9	1	2007-2008	2	69	no
494	41968	0.77	19.88	No	No	No	No	26	Male	Non-Hispanic White	Living with partner	9-11th Grade (Includes 12th grade with no diploma)		21999.4	no	now	heavy	[0,4]	9	1	2007-2008	2	59	yes
495	41969	2.71	32.58	Yes	No	No	Yes	61	Female	Non-Hispanic White	Married	High School Grad/GED or Equivalent		67996.8	no	never	former	[0,4]	9	3	2007-2008	2	62	no
497	41971	0.88	19.93	Yes	Borderline	No	Yes	66	Male	Non-Hispanic Black	Married	High School Grad/GED or Equivalent		5939.25	yes	now	former	[0,4]	9	2	2007-2008	1	67	no
498	41972	1.18	36.47	Yes	No	No	No	26	Female	Non-Hispanic White	Living with partner	Some College or AA degree	no		no	former			0		2007-2008	2	63	yes
499	41973	2.35	32.71	Yes	Yes	No	Yes	71	Male	Non-Hispanic White	Divorced	Some College or AA degree		28178.8	yes	now	mild	[0,4]	9	0	2007-2008	1	60	no
507	41981	5	48.47	Yes	No	No	Yes	55	Female	Mexican American	Divorced	College Graduate or above		6128.55	no	never	never	[0,4]	9	0	2007-2008	1	65	no
508	41982		33.48	Yes	No	No	No	34	Female	Non-Hispanic White	Married	High School Grad/GED or Equivalent	no	119222	no	never	mild	[10,14]	9	14	2007-2008	2	62	no
509	41983	1.02	23.48	Yes	No	No	No	71	Female	Non-Hispanic White	Married	High School Grad/GED or Equivalent		19972.8	no	never			0		2007-2008	1	59	no
510	41984	0.8	34.91	Yes	No	No	Yes	78	Female	Other Hispanic	Never married	Some College or AA degree		13050.6	no	never			0		2007-2008	1	72	no
514	41988	0.97	23.95	Yes	No	No	No	52	Female	Non-Hispanic White	Married	9-11th Grade (Includes 12th grade with no diploma)		50429.2	no	now	former	[0,4]	9	3	2007-2008	2	64	no
516	41990	1.99	37.86	No	No	No	No	45	Male	Mexican American	Never married	Less Than 9th Grade		16735.5	no	former	heavy	[0,4]	9	2	2007-2008	2	65	no
517	41991	0.35	27.24	No	No	No	No	66	Male	Mexican American	Married	Less Than 9th Grade		13826.7	no	former	heavy	[0,4]	9	1	2007-2008	2	66	no
519	41993	5	19.67	Yes	No	No	No	59	Female	Non-Hispanic White	Married	College Graduate or above		158176	no	now	mild	[0,4]	9	2	2007-2008	2	62	yes
524	41998	1.24	24.84	No	No	No	No	20	Male	Non-Hispanic Black	Never married	High School Grad/GED or Equivalent		15706.5	no	now	moderate	[10,14]	9	11	2007-2008	1	63	yes
526	42000	5	22.48	Yes	No	No	Yes	51	Male	Non-Hispanic White	Married	College Graduate or above		60223.2	no	former	former	[0,4]	9	1	2007-2008	1	68	no
527	42001	3.69	25.62	Yes	No	No	No	22	Male	Non-Hispanic White	Never married	High School Grad/GED or Equivalent		52619.4	no	never	heavy	[5,9]	9	7	2007-2008	2	62	no
528	42002	5	31.25	Yes	No	No	Yes	52	Male	Non-Hispanic Black	Divorced	College Graduate or above		11627	no	never	mild	[5,9]	9	7	2007-2008	1	63	no
529	42003	0.33	25.31	Yes	No	No	Yes	68	Male	Mexican American	Widowed	Less Than 9th Grade		15094.6	no	never	former	[5,9]	9	6	2007-2008	1	66	no
530	42004	5	33.05	Yes	No	No	Yes	52	Male	Mexican American	Married	High School Grad/GED or Equivalent		9217.23	no	never	heavy	[0,4]	9	2	2007-2008	1	71	no
531	42005	4.9	29.44	Yes	No	Yes	Yes	80	Male	Non-Hispanic White	Widowed	Some College or AA degree		26605.6	yes	now	former	[0,4]	9	0	2007-2008	1	67	no
535	42009	0.57	31.84	Yes	No	No	Yes	38	Female	Non-Hispanic White	Divorced	High School Grad/GED or Equivalent	no	18116.4	no	former	former	[0,4]	9	3	2007-2008	2	59	yes
536	42010	1.43	23.47	Yes	No	No	No	24	Male	Mexican American	Never married	9-11th Grade (Includes 12th grade with no diploma)			no	never	heavy	[0,4]	9	3	2007-2008	2	64	no
540	42014	1.46		Yes	No	No	Yes	50	Male	Non-Hispanic White	Never married	Some College or AA degree			yes	now					2007-2008	1	68	yes
541	42015	3.75	20.31	Yes	No	No	Yes	79	Female	Non-Hispanic White	Married	Some College or AA degree		24291.3	no	never	never	[0,4]	9	4	2007-2008	2	60	no
542	42016	2.64	25.61	No	No	No	No	24	Male	Non-Hispanic White	Living with partner	College Graduate or above		79389.4	no	never	mild	[0,4]	9	1	2007-2008	1	73	no
544	42018	1.01	27.64	No	No	No	No	62	Male	Mexican American	Living with partner	Less Than 9th Grade		5839.22	no	former	mild	[5,9]	9	5	2007-2008	1	70	no
547	42021	1.74	26.03	Yes	No	No	Yes	44	Male	Mexican American	Married	Less Than 9th Grade		29698.9	no	former	never	[0,4]	9	2	2007-2008	1	73	yes
549	42023	0.3	24.31	Yes	No	No	No	30	Female	Mexican American	Separated	9-11th Grade (Includes 12th grade with no diploma)	no	47099.6	no	now	heavy	[0,4]	9	2	2007-2008	1	71	no
550	42024	3.15	23.49	Yes	No	No	No	36	Male	Non-Hispanic White	Married	9-11th Grade (Includes 12th grade with no diploma)		44988.8	no	former	heavy	[0,4]	9	0	2007-2008	1	61	no
551	42025	1.93	29.95	Yes	No	No	No	43	Female	Non-Hispanic Black	Never married	High School Grad/GED or Equivalent	no	22904.7	no	now	heavy	[10,14]	9	13	2007-2008	1	64	no
552	42026	4.37	35.84	Yes	No	No	Yes	71	Male	Non-Hispanic White	Married	Less Than 9th Grade		31059.9	no	never	never	[0,4]	9	0	2007-2008	1	62	no
554	42028	3.38	17.96	Yes	No	No	Yes	45	Male	Non-Hispanic Black	Never married	High School Grad/GED or Equivalent		16801.1	no	never	mild	[0,4]	9	3	2007-2008	2	72	yes
555	42029	1.25	27.94	Yes	No	No	Yes	71	Female	Non-Hispanic White	Widowed	9-11th Grade (Includes 12th grade with no diploma)		29733.7	no	never	never	[10,14]	9	11	2007-2008	2	62	no
556	42030	5	20.63	Yes	No	No	No	33	Female	Non-Hispanic White	Married	Some College or AA degree	no	42313.9	no	never			0		2007-2008	1	67	no
559	42033	0.1	39.98	Yes	No	No	Yes	63	Male	Non-Hispanic Black	Widowed	Less Than 9th Grade		6549.06	no	never	mild	[0,4]	9	1	2007-2008	2	68	no
560	42034		21.8	No	No	No	No	29	Male	Other Race - Including Multi-Racial	Married	9-11th Grade (Includes 12th grade with no diploma)		20289.8	no	never			1	0	2007-2008	1	62	no
561	42035	1.13	34.4	Yes	No	No	No	51	Male	Other Hispanic	Married	College Graduate or above		9590.61	no	never	never	[0,4]	9	0	2007-2008	2	61	no
563	42037			Yes	Yes	Yes	Yes	75	Male	Non-Hispanic White	Never married	College Graduate or above		42634.9	no	never	former	[5,9]	9	6	2007-2008	1	61	no
567	42041	1.31	22.62	Yes	No	No	No	80	Male	Non-Hispanic White	Married	Less Than 9th Grade		11254.8	yes	never	former	[0,4]	9	0	2007-2008	2	70	no
568	42042	1.7	23.6	Yes	No	No	Yes	76	Male	Other Hispanic	Widowed	Less Than 9th Grade		11650.3	yes	never	former	[15,19]	9	16	2007-2008	2	62	no
569	42043	0.96	32.02	Yes	No		No	38	Male	Mexican American	Married	9-11th Grade (Includes 12th grade with no diploma)		21517.8			heavy	[0,4]	9	4	2007-2008	2	61
571	42045	5	26.3	Yes	No	No	No	53	Male	Non-Hispanic White	Divorced	Some College or AA degree		190494	no	former	former	[0,4]	9	0	2007-2008	1	69	no
573	42047	3.69	36.27	Yes	No	No	No	52	Female	Non-Hispanic White	Married	High School Grad/GED or Equivalent		68736.7	no	never	moderate	[10,14]	9	14	2007-2008	2	62	no
574	42048	0.98	32.97	No	No	No	No	50	Male	Other Race - Including Multi-Racial	Married	High School Grad/GED or Equivalent			no	now			0		2007-2008	1	62	no
575	42049	5	28.09	Yes	No	No	No	44	Male	Non-Hispanic White	Married	Some College or AA degree		160628	no	never	heavy	[0,4]	9	1	2007-2008	2	64	yes
576	42050	5	26.49	Yes	Yes	No	No	52	Male	Non-Hispanic White	Divorced	College Graduate or above		101290	no	never	never	[0,4]	9	0	2007-2008	1	71	no
578	42052	0.39	44.68	Yes	No	No	No	33	Female	Mexican American	Separated	High School Grad/GED or Equivalent	no	8534.36	no	never			0		2007-2008	1	70	no
579	42053	5	23.38	Yes	No	No	No	38	Female	Mexican American	Married	College Graduate or above	no	16947.7	no	never	mild	[0,4]	9	0	2007-2008	2	65	no
581	42055	0.18	40.54	Yes	No	No	No	27	Female	Mexican American	Living with partner	Less Than 9th Grade	no	50146.5	no	now	mild	[10,14]	9	13	2007-2008	1	71	no
582	42056	1.29	33.81	Yes	No	No	No	57	Female	Non-Hispanic White	Married	Some College or AA degree		26396.7	no	former	moderate	[0,4]	9	0	2007-2008	2	64	no
583	42057	0.58	40.5	Yes	No	No	No	37	Male	Non-Hispanic White	Married	High School Grad/GED or Equivalent		22406.4	no	now	heavy	[5,9]	9	9	2007-2008	1	61	yes
584	42058	0.74	50.74	No	No	No	No	33	Female	Non-Hispanic White	Never married	Some College or AA degree	no	20588	no	former	mild	[0,4]	9	2	2007-2008	2	59	no
585	42059	5	24.76	Yes	No	No	No	46	Male	Non-Hispanic White	Married	Some College or AA degree		111766	no	never	mild	[5,9]	9	6	2007-2008	1	69	no
587	42061	0.41	36.47	No	No	No	No	23	Female	Mexican American	Divorced	9-11th Grade (Includes 12th grade with no diploma)	no	7327.63	no	now	moderate	[10,14]	9	12	2007-2008	2	69	yes
588	42062	5	24.32	Yes	No	No	No	30	Male	Non-Hispanic White	Married	High School Grad/GED or Equivalent		148688	no	now	moderate	[0,4]	9	1	2007-2008	1	61	no
590	42064	1.71	31.02	Yes	No	No	Yes	48	Female	Non-Hispanic Black	Never married	Some College or AA degree		24764.9	no	never	former	[0,4]	9	0	2007-2008	2	67	no
591	42065	5	28.02	Yes	No	No	No	59	Female	Mexican American	Married	High School Grad/GED or Equivalent		28356.8	no	never	mild	[0,4]	9	4	2007-2008	1	66	no
592	42066	0.99	25.36	Yes	No	No	No	38	Female	Non-Hispanic White	Married	Some College or AA degree	no	19241.6	no	now	heavy	[0,4]	9	0	2007-2008	1	74	no
593	42067	1	31.66	Yes	No	No	No	63	Male	Non-Hispanic White	Married	Some College or AA degree		32957.4	no	former			0		2007-2008	2	60	no
595	42069	0.91	24.39	Yes	No	No	No	36	Female	Non-Hispanic White	Married	Some College or AA degree	no	17742.1	no	now	heavy	[5,9]	9	5	2007-2008	1	59	no
597	42071	1.99	27.06	Yes	No	No	Yes	44	Female	Non-Hispanic White	Married	High School Grad/GED or Equivalent	no	54528.8	no	now	heavy	[20,27]	9	20	2007-2008	1	67	yes
599	42073	1.93	28.13	Yes	No	No	No	42	Male	Mexican American	Living with partner	9-11th Grade (Includes 12th grade with no diploma)		40072.3	no	never	former	[0,4]	9	1	2007-2008	2	71	no
600	42074		25.47	Yes	Yes	Yes	No	77	Male	Non-Hispanic White	Married	College Graduate or above		28617.5	no	former	mild	[0,4]	9	0	2007-2008	1	60	no
601	42075	3.77	33.09	Yes	No	No	Yes	46	Male	Non-Hispanic White	Married	High School Grad/GED or Equivalent		61597.4	no	now	mild	[5,9]	9	5	2007-2008	2	63	yes
603	42077	5	28.05	Yes	No	No	No	49	Male	Non-Hispanic White	Never married	High School Grad/GED or Equivalent		18009.1	no	now	former	[0,4]	9	0	2007-2008	1	59	no
605	42079	3.65	20.71	Yes	No	No	Yes	80	Male	Non-Hispanic White	Married	College Graduate or above		18631	yes	former	mild	[0,4]	9	2	2007-2008	1	65	yes
607	42081	2.27	19.48	No	No	No	No	39	Male	Non-Hispanic White	Never married	Some College or AA degree		153287	no	now	moderate	[0,4]	9	0	2007-2008	2	71	no
608	42082	0.67	23.14	Yes	No	No	No	33	Male	Non-Hispanic Black	Living with partner	Some College or AA degree		51332.1	no	now	mild	[0,4]	9	2	2007-2008	2	68	no
609	42083	1.47	30.86	No	No	No	No	34	Male	Non-Hispanic Black	Separated	High School Grad/GED or Equivalent		21257.6	no	former	moderate	[0,4]	9	1	2007-2008	1	68	no
611	42085	0.43	17.85	No	No	No	No	57	Female	Non-Hispanic White	Divorced	9-11th Grade (Includes 12th grade with no diploma)		22001.6	no	now	mild	[5,9]	9	9	2007-2008	2	71	no
613	42087	3.37	48.34	Yes	No	No	Yes	32	Female	Non-Hispanic Black	Never married	College Graduate or above	no	16377.3	no	never	mild	[0,4]	9	0	2007-2008	2	67	no
617	42091	3.18	21.14	Yes	No	No	No	22	Male	Non-Hispanic White	Married	High School Grad/GED or Equivalent		133955	no	never	never	[0,4]	9	2	2007-2008	2	62	no
620	42094	0.77	31.09	Yes	No	No	Yes	55	Female	Non-Hispanic Black	Divorced	9-11th Grade (Includes 12th grade with no diploma)		29378.5	no	never	mild	[0,4]	9	3	2007-2008	1	65	yes
622	42096	3.3	28.66	Yes	No	No	No	35	Male	Other Race - Including Multi-Racial	Married	College Graduate or above		127079	no	never	mild	[0,4]	9	0	2007-2008	2	67	no
625	42099	4.38	36.66	Yes	No	No	Yes	66	Male	Non-Hispanic White	Married	College Graduate or above		37037.1	no	former	moderate	[0,4]	9	0	2007-2008	1	67	no
626	42100	1.93	31.37	Yes	No	No	No	32	Male	Other Hispanic	Never married	Less Than 9th Grade			no	never	heavy	[10,14]	9	13	2007-2008	1	62	no
628	42102	2.43	33.63	No	No	No	No	58	Female	Non-Hispanic Black	Married	9-11th Grade (Includes 12th grade with no diploma)		14854.6	no	never	former	[0,4]	9	1	2007-2008	2	67	no
629	42103	3.07	29.17	Yes	No	No	Yes	67	Female	Non-Hispanic Black	Married	High School Grad/GED or Equivalent		7079.92	no	former	former	[0,4]	9	0	2007-2008	1	63	no
630	42104	2.14	29.04	Yes	No	No	No	71	Female	Non-Hispanic White	Widowed	Some College or AA degree		37614.4	no	never	mild	[0,4]	9	3	2007-2008	2	69	no
632	42106	5	33.97	Yes	No	No	No	46	Male	Non-Hispanic Black	Married	College Graduate or above		23376	no	never	mild	[0,4]	9	0	2007-2008	2	71	no
633	42107	4.38	25.7	Yes	No	Yes	Yes	78	Male	Non-Hispanic White	Married	College Graduate or above		49806.6	no	former	mild	[0,4]	9	0	2007-2008	1	69	no
634	42108	0.79	34.99	Yes	Yes	No	Yes	44	Female	Non-Hispanic White	Married	High School Grad/GED or Equivalent	no	41578	no	now	former	[5,9]	9	9	2007-2008	2	62	yes
635	42109	3.57	19.96	No	No	No	No	29	Female	Other Race - Including Multi-Racial	Married	Some College or AA degree	no	81745.1	no	never	mild	[0,4]	9	1	2007-2008	2	62	yes
636	42110	3.57	35.28	Yes	No	No	No	52	Female	Other Hispanic	Married	9-11th Grade (Includes 12th grade with no diploma)		15328.1	no	never			0		2007-2008	2	69	no
637	42111	2.45	26.95	Yes	No	No	No	30	Male	Non-Hispanic White	Married	High School Grad/GED or Equivalent		49392.8	no	now	former	[0,4]	9	2	2007-2008	2	59	no
644	42118	2.5	21.73	No	No	No	No	23	Female	Non-Hispanic White	Married	Less Than 9th Grade	no	59904.2	no	never	never	[0,4]	9	1	2007-2008	2	62	no
645	42119	0.46	37.42	No	No	No	No	38	Female	Non-Hispanic White	Divorced	9-11th Grade (Includes 12th grade with no diploma)	no	92870.6	no	now	mild	[5,9]	9	7	2007-2008	1	61	no
646	42120	5	23.57	Yes	No	No	No	72	Male	Other Race - Including Multi-Racial	Widowed	College Graduate or above		12423	no	never	never	[0,4]	9	0	2007-2008	1	62	no
649	42123	1.25	26.51	Yes	No	No	Yes	61	Male	Other Hispanic	Married	Some College or AA degree		5011.18	no	never	former	[0,4]	9	0	2007-2008	1	71	no
650	42124	5	28.14	Yes	Yes	No	Yes	66	Male	Non-Hispanic Black	Divorced	Some College or AA degree		7086.55	no	former	mild	[0,4]	9	0	2007-2008	2	71	no
651	42125	2.36	31.14	Yes	No	No	Yes	80	Male	Non-Hispanic Black	Married	Less Than 9th Grade		11151.9	yes	never	former		0		2007-2008	2	67	no
652	42126	5	31.38	Yes	No	No	No	50	Male	Non-Hispanic White	Married	Some College or AA degree		80678.2	no	now	mild	[0,4]	9	1	2007-2008	1	63	no
653	42127	1.26	28.77	Yes	No	No	Yes	60	Female	Other Hispanic	Married	9-11th Grade (Includes 12th grade with no diploma)		5558.4	no	never	never	[10,14]	9	12	2007-2008	1	60	yes
656	42130	5	23.33	Yes	No	No	No	41	Female	Non-Hispanic White	Married	High School Grad/GED or Equivalent	no	130135	no	never			0		2007-2008	2	62	no
657	42131	1.06	22.11	No	No	No	No	28	Male	Non-Hispanic White	Separated	High School Grad/GED or Equivalent		62187.4	no	now	heavy	[0,4]	9	4	2007-2008	2	62	no
658	42132	1.08	45.48	Yes	No	No	No	37	Female	Non-Hispanic White	Divorced	College Graduate or above	no	140414	no	never	former	[0,4]	9	2	2007-2008	2	72	no
659	42133	5	31.03	No	No	No	Yes	63	Female	Mexican American	Married	Some College or AA degree		9548.79	no	never	moderate	[0,4]	9	0	2007-2008	1	73	no
660	42134	1.31	22.74	No	No	No	No	27	Female	Mexican American	Married	High School Grad/GED or Equivalent	yes	9617.06	no	never	former	[0,4]	9	2	2007-2008	1	64	no
661	42135	2.88	23.72	No	Yes	No	Yes	50	Male	Non-Hispanic White	Divorced	9-11th Grade (Includes 12th grade with no diploma)		46264.6	no	former	former	[0,4]	9	2	2007-2008	1	64	no
663	42137	5	24.96	Yes	No	No	No	39	Male	Non-Hispanic White	Married	Some College or AA degree		58330.9	no	never	mild	[5,9]	9	5	2007-2008	1	62	no
669	42143	4.64	28.82	Yes	No	No	No	53	Female	Non-Hispanic White	Married	9-11th Grade (Includes 12th grade with no diploma)		89175	no	now	mild	[10,14]	9	10	2007-2008	2	63	no
670	42144	0.58	23.74	Yes	No	No	No	51	Female	Mexican American	Separated	9-11th Grade (Includes 12th grade with no diploma)		34830.6	no	now	former	[0,4]	9	4	2007-2008	1	71	no
672	42146		24.4	No	No	No	No	55	Male	Mexican American	Married	Less Than 9th Grade		4959.03	no	former	former	[10,14]	9	14	2007-2008	1	70	no
673	42147	0.61	42.03	No	No	No	No	72	Female	Mexican American	Widowed	Less Than 9th Grade		23675.3	no	never	never	[0,4]	9	1	2007-2008	1	66	no
677	42151	4.26	31.03	No	No	No	No	32	Female	Other Hispanic	Married	9-11th Grade (Includes 12th grade with no diploma)	no	43478.9	no	never	former	[0,4]	9	3	2007-2008	2	72	no
678	42152	1.51	32.06	No	No	No	No	49	Female	Non-Hispanic Black	Separated	9-11th Grade (Includes 12th grade with no diploma)		19159.3	no	never	former	[5,9]	9	6	2007-2008	2	68	no
680	42154		25.31	Yes	Yes	No	Yes	75	Male	Non-Hispanic White	Married	Less Than 9th Grade		25496.4	no	never	never	[0,4]	9	0	2007-2008	2	59	yes
683	42157	5	28.42	Yes	No	No	No	67	Female	Non-Hispanic White	Widowed	College Graduate or above		57925	no	never	mild	[0,4]	9	0	2007-2008	1	61	no
685	42159	5	24.19	Yes	No	No	No	43	Female	Non-Hispanic White	Married	College Graduate or above	no	64129.7	no	never	mild	[5,9]	9	5	2007-2008	2	61	no
686	42160	0.03	30.47	No	No	Yes	No	43	Female	Mexican American	Divorced	Less Than 9th Grade	no	9517.23	no	never	moderate	[5,9]	9	8	2007-2008	2	72	no
687	42161	0.81	28.9	Yes	No	Yes	No	72	Male	Non-Hispanic White	Divorced	High School Grad/GED or Equivalent		9094.73	yes	never	mild	[0,4]	9	3	2007-2008	2	59	no
689	42163	1.34	43.36	Yes	No	No	No	24	Male	Other Hispanic	Living with partner	High School Grad/GED or Equivalent			no	now	heavy	[0,4]	9	0	2007-2008	2	61	yes
690	42164	1.18	29.11	No	No	No	No	60	Male	Mexican American	Divorced	Some College or AA degree		5676.71	no	former	mild	[0,4]	9	0	2007-2008	1	60	no
691	42165	0.71	36.16	Yes	No	No	Yes	67	Male	Non-Hispanic Black	Living with partner	Less Than 9th Grade		7776.04	no	now	former	[5,9]	9	9	2007-2008	1	59	no
692	42166	3.32	24.89	No	No	No	No	22	Male	Non-Hispanic Black	Never married	Some College or AA degree		53103.7	no	never	moderate	[10,14]	9	10	2007-2008	1	68	yes
693	42167	2.84		Yes	No	Yes	Yes	80	Female	Non-Hispanic White	Divorced	High School Grad/GED or Equivalent		37728.1	no	former	mild	[5,9]	9	6	2007-2008	1	60	no
694	42168	0	18.58	No	No	No	No	23	Female	Other Hispanic	Never married	High School Grad/GED or Equivalent	no	10055.8	no	now	heavy	[0,4]	9	0	2007-2008	2	68	no
696	42170	1.2	28.96	Yes	No	No	No	79	Male	Non-Hispanic White	Married	9-11th Grade (Includes 12th grade with no diploma)		39079.8	yes	never	former	[0,4]	9	3	2007-2008	2	63	no
697	42171	2.36	37.71	No	No	No	No	41	Male	Other Hispanic	Married	High School Grad/GED or Equivalent			no	never	heavy	[0,4]	9	1	2007-2008	2	72	no
698	42172	3.65	34.31	Yes	Yes	No	Yes	71	Female	Non-Hispanic Black	Widowed	High School Grad/GED or Equivalent		13517	no	never	former	[0,4]	9	2	2007-2008	2	67	no
699	42173	5	27.14	Yes	No	No	No	50	Male	Other Race - Including Multi-Racial	Married	College Graduate or above		69997	no	never	mild	[0,4]	9	0	2007-2008	2	66	no
701	42175	5	20.3	Yes	No	No	No	31	Female	Non-Hispanic White	Married	Some College or AA degree	no	70017.6	no	former	heavy	[0,4]	9	2	2007-2008	1	61	no
703	42177	3.69	34.85	Yes	No	No	No	34	Female	Mexican American	Married	Some College or AA degree	no	12162.2	no	never	mild	[0,4]	9	1	2007-2008	2	72	no
705	42179	1.26	41.67	Yes	No	No	Yes	30	Male	Non-Hispanic White	Married	Some College or AA degree		13800.6	no	now	former	[0,4]	9	1	2007-2008	1	61	yes
706	42180	3.57	37.21	Yes	Yes	No	No	74	Male	Non-Hispanic White	Married	High School Grad/GED or Equivalent		32406.1	no	never	former	[0,4]	9	0	2007-2008	2	61	no
707	42181		25.47	Yes	No	Yes	No	80	Male	Non-Hispanic White	Married	Less Than 9th Grade		20666.5	yes	never	former	[0,4]	9	1	2007-2008	2	62	no
709	42183	4.38	26.91	Yes	No	No	No	41	Female	Non-Hispanic White	Never married	High School Grad/GED or Equivalent	no	143984	no	now	heavy	[0,4]	9	3	2007-2008	1	63	no
711	42185	1.96	29.78	Yes	No	Yes	No	57	Male	Non-Hispanic White	Never married	Some College or AA degree		41170.2	no	former	former	[5,9]	9	7	2007-2008	1	63	no
713	42187	1.96	24.33	Yes	No	No	No	52	Female	Non-Hispanic Black	Widowed	High School Grad/GED or Equivalent		32476.2	no	now	mild	[5,9]	9	8	2007-2008	1	64	no
715	42189	1.41	25.76	Yes	No	No	No	50	Male	Mexican American	Married	Less Than 9th Grade		24149.7	no	never	mild	[0,4]	9	0	2007-2008	1	69	no
716	42190	1.31	28.6	Yes	Yes	Yes	Yes	80	Male	Non-Hispanic White	Married	High School Grad/GED or Equivalent		12208.2	no	never	former	[5,9]	9	6	2007-2008	2	59	no
719	42193	5	37.8	Yes	No	No	Yes	61	Male	Non-Hispanic White	Married	Some College or AA degree		81442.2	no	former	mild	[10,14]	9	11	2007-2008	2	60	no
723	42197	2.19	28.47	Yes	No	No	Yes	65	Male	Mexican American	Married	Some College or AA degree		6774.61	yes	never	former	[0,4]	9	0	2007-2008	1	71	no
724	42198	2.28	37.94	No	No	No	No	26	Female	Mexican American	Married	Some College or AA degree	no	55025.9	no	never	former	[0,4]	9	0	2007-2008	1	66	no
725	42199	0.24	19.08	No	No	No	No	20	Female	Non-Hispanic White	Never married	Some College or AA degree	no	97176	no	never	heavy	[5,9]	9	8	2007-2008	2	67	no
726	42200	1.71	33.45	Yes	Yes	No	No	65	Male	Non-Hispanic White	Married	High School Grad/GED or Equivalent		58136.1	no	never	mild	[0,4]	9	0	2007-2008	1	64	no
727	42201			Yes	No	No	No	34	Male	Other Race - Including Multi-Racial	Married	College Graduate or above		47272	no	never	never	[0,4]	9	0	2007-2008	2	72	no
728	42202	5	19.39	Yes	No	No	No	30	Female	Non-Hispanic White	Married	College Graduate or above	no	58437	no	never	mild	[0,4]	9	0	2007-2008	1	69	no
732	42206	1.24	31.78	No	Yes	No	No	56	Female	Mexican American	Married	Some College or AA degree		8704.95	no	now	former	[0,4]	9	0	2007-2008	1	66	no
736	42210	0.23	31.47	Yes	No	No	No	25	Female	Non-Hispanic White	Living with partner	9-11th Grade (Includes 12th grade with no diploma)	no	166849	no	now	heavy	[0,4]	9	1	2007-2008	1	61	yes
737	42211	3.65	25.57	Yes	No	No	No	61	Female	Non-Hispanic White	Married	College Graduate or above		50532.5	no	former	mild	[0,4]	9	2	2007-2008	1	67	yes
738	42212	5	32.02	Yes	No	No	Yes	50	Male	Non-Hispanic White	Married	Some College or AA degree		56494.8	no	never	heavy	[0,4]	9	2	2007-2008	2	63	no
741	42215	0.18	30.89	Yes	No	No	No	77	Male	Other Hispanic	Married	9-11th Grade (Includes 12th grade with no diploma)		4769.58	no	former	mild	[5,9]	9	7	2007-2008	1	62	yes
743	42217	3.37	26.5	Yes	No	No	Yes	80	Female	Non-Hispanic White	Widowed	High School Grad/GED or Equivalent			no	never			0		2007-2008	2	67	no
746	42220	1.61	28.57	Yes	Yes	Yes	Yes	69	Male	Non-Hispanic White	Married	Some College or AA degree		54648.5	no	former	mild	[0,4]	9	1	2007-2008	1	60	no
750	42224	0.58	25.38	Yes	No	No	No	23	Male	Non-Hispanic White	Never married	Some College or AA degree		48472.4	no	never	heavy	[0,4]	9	0	2007-2008	2	68	no
755	42229	3.3	22.9	Yes	No	No	No	25	Male	Non-Hispanic Black	Never married	High School Grad/GED or Equivalent		53480.7	no	never	heavy	[0,4]	9	4	2007-2008	2	67	no
758	42232	1.36	31.77	Yes	No	No	No	61	Female	Other Hispanic	Married	Some College or AA degree		4204.19	no	never	former	[5,9]	9	6	2007-2008	1	62	no
759	42233	3.23		No	No	No	No	52	Male	Other Hispanic	Never married	Less Than 9th Grade			no	never					2007-2008	1	73	no
760	42234	5		Yes	No	No	Yes	56	Male	Non-Hispanic White	Married	College Graduate or above			no	never			0		2007-2008	1	61	no
763	42237	2.92	23.77	Yes	No	No	No	63	Male	Other Race - Including Multi-Racial	Married	College Graduate or above		65882.9	no	never			0		2007-2008	1	68	no
764	42238	3.52	22.78	Yes	Yes	No	No	30	Male	Non-Hispanic White	Married	Some College or AA degree		51407.8	no	never	mild	[5,9]	9	8	2007-2008	2	61	no
765	42239	5	31.55	Yes	No	No	No	58	Male	Non-Hispanic White	Married	College Graduate or above		72303.2	no	never	mild	[0,4]	9	0	2007-2008	2	61	no
766	42240	5	29.06	Yes	No	No	No	46	Female	Non-Hispanic White	Married	College Graduate or above			no	never	moderate	[5,9]	9	5	2007-2008	1	63	no
770	42244	2.04	25.05	No	No	No	No	40	Male	Other Hispanic	Married	High School Grad/GED or Equivalent		9174.67	no	never	heavy	[0,4]	9	0	2007-2008	1	62	no
772	42246	0.96	35.39	Yes	No	No	No	36	Female	Mexican American	Married	Less Than 9th Grade	no	14248.6	no	never	mild	[5,9]	9	8	2007-2008	2	61	no
774	42248	5	30.33	Yes	No	No	No	27	Female	Non-Hispanic White	Married	College Graduate or above	no	176251	no	never	moderate	[0,4]	9	2	2007-2008	1	59	no
775	42249	2.04	26.56	Yes	No	No	No	35	Male	Non-Hispanic Black	Married	Some College or AA degree		8455.75	no	never			0		2007-2008	2	70	no
777	42251		27.23	Yes	No	No	No	43	Male	Mexican American	Married	Less Than 9th Grade		10119	no	never	moderate	[0,4]	9	2	2007-2008	2	72	no
778	42252	1.16	32.06	Yes	No	No	No	21	Female	Non-Hispanic Black	Never married	Some College or AA degree	yes	39236.3	no	former	former	[0,4]	9	3	2007-2008	1	59	yes
781	42255	1	25.03	Yes	No	No	No	68	Male	Non-Hispanic White	Divorced	High School Grad/GED or Equivalent		21606.3	no	former	former	[0,4]	9	0	2007-2008	1	61	no
785	42259	2.1		Yes	No	No	No	80	Female	Mexican American	Widowed	Less Than 9th Grade			no	never					2007-2008	1	71	no
786	42260		31.96	Yes	No	Yes	Yes	59	Male	Non-Hispanic White	Married	Less Than 9th Grade		53669.8	yes	former	former	[20,27]	9	27	2007-2008	2	60	yes
788	42262	5	29.78	Yes	No	Yes	No	50	Male	Non-Hispanic White	Married	High School Grad/GED or Equivalent		201183	no	never	mild	[0,4]	9	4	2007-2008	2	61	no
789	42263	5	42.86	Yes	No	Yes	No	50	Female	Non-Hispanic White	Living with partner	Some College or AA degree		103684	no	never	former	[0,4]	9	4	2007-2008	2	63	yes
791	42265	5	31.22	Yes	No	No	No	60	Male	Other Hispanic	Married	High School Grad/GED or Equivalent		6723.21	no	former	mild	[0,4]	9	1	2007-2008	2	70	no
794	42268	1.41	28.67	No	No	No	No	31	Male	Non-Hispanic White	Married	High School Grad/GED or Equivalent		20181.9	no	former	mild	[0,4]	9	1	2007-2008	2	64	no
795	42269	2.43	27.88	Yes	Yes	No	Yes	69	Female	Other Hispanic	Widowed	Less Than 9th Grade		8620.61	no	never	never	[0,4]	9	0	2007-2008	1	65	no
799	42273	0.57	20.79	No	No	No	No	37	Male	Other Race - Including Multi-Racial	Never married	Some College or AA degree		26767.2	no	now	mild	[15,19]	9	15	2007-2008	2	69	no
800	42274	1.73	24.16	Yes	No	No	No	22	Female	Other Hispanic	Never married	Some College or AA degree	no	16142.1	no	now	heavy	[5,9]	9	8	2007-2008	2	69	no
801	42275	1.02	25.41	No	No	No	Yes	63	Female	Other Hispanic	Never married	College Graduate or above		6789.19	no	never	mild	[0,4]	9	0	2007-2008	1	72	no
802	42276	1.06	27.76	Yes	Yes	No	No	67	Female	Non-Hispanic White	Widowed	9-11th Grade (Includes 12th grade with no diploma)			no	never	never	[0,4]	9	3	2007-2008	2	72	no
806	42280	3.65	19.81	Yes	No	No	No	58	Female	Non-Hispanic White	Never married	High School Grad/GED or Equivalent		167371	no	never	never	[0,4]	9	1	2007-2008	2	60	yes
807	42281	5	21.61	Yes	No	No	No	24	Female	Mexican American	Married	College Graduate or above	no	12037.8	no	never	heavy	[0,4]	9	2	2007-2008	2	72	no
809	42283		34.91	No	No	No	No	41	Female	Mexican American	Separated	High School Grad/GED or Equivalent	no	29446.8	no	former	heavy	[5,9]	9	7	2007-2008	1	62	no
810	42284	3.4	24.13	No	No	No	No	51	Female	Mexican American	Married	Less Than 9th Grade		10404.8	no	now	heavy	[5,9]	9	8	2007-2008	2	65	no
811	42285	1.66	27.04	No	No	No	No	61	Female	Other Hispanic	Divorced	College Graduate or above		4410.2	no	never	moderate	[0,4]	9	4	2007-2008	1	72	no
813	42287	2.6	24.83	Yes	No	No	No	66	Female	Non-Hispanic Black	Divorced	Some College or AA degree		9857.59	no	now	mild	[5,9]	9	5	2007-2008	1	74	no
814	42288	5	20.88	Yes	No	No	No	51	Female	Other Hispanic	Married	9-11th Grade (Includes 12th grade with no diploma)		22797.4	no	now	heavy	[0,4]	9	1	2007-2008	1	62	no
817	42291	4.64	38.2	Yes	No	Yes	No	70	Female	Non-Hispanic White	Married	College Graduate or above		39332.9	no	never	mild	[0,4]	9	0	2007-2008	2	66	no
818	42292	5	29.79	Yes	No	No	No	60	Female	Non-Hispanic White	Married	College Graduate or above			no	now			0		2007-2008	1	70	no
820	42294	1.71	22.56	Yes	No	Yes	No	63	Male	Mexican American	Divorced	Some College or AA degree		13058.8	yes	former	moderate	[15,19]	9	18	2007-2008	2	72	no
821	42295	4.09	27.52	Yes	No	Yes	Yes	75	Female	Non-Hispanic Black	Married	High School Grad/GED or Equivalent		10553.1	yes	former			0		2007-2008	1	64	no
822	42296		21.55	Yes	No	No	No	80	Female	Non-Hispanic White	Widowed	High School Grad/GED or Equivalent		31371.1	no	never	mild	[0,4]	9	0	2007-2008	2	67	no
823	42297	4.67	26.59	Yes	Borderline	No	Yes	65	Female	Non-Hispanic White	Married	High School Grad/GED or Equivalent		53243.9	no	never	never	[0,4]	9	3	2007-2008	1	61	yes
824	42298	1.71	23.83	Yes	No	No	No	57	Female	Mexican American	Married	High School Grad/GED or Equivalent		30702.3	no	never	moderate	[5,9]	9	6	2007-2008	2	59	no
825	42299	2.19	28.47	No	No	No	No	40	Male	Non-Hispanic Black	Living with partner	High School Grad/GED or Equivalent		29271.6	no	now	moderate	[0,4]	9	0	2007-2008	2	61	no
826	42300	0.58	27.46	Yes	No	No	No	75	Female	Other Race - Including Multi-Racial	Separated	College Graduate or above		33881.8	no	never	former	[0,4]	9	0	2007-2008	2	69	no
830	42304	0.62	34.21	Yes	No	No	No	26	Female	Non-Hispanic White	Never married	9-11th Grade (Includes 12th grade with no diploma)	no		no	never			0		2007-2008	2	62	no
833	42307	1.71	33.36	Yes	Yes	No	No	66	Female	Non-Hispanic White	Married	High School Grad/GED or Equivalent		67750.8	no	former	former	[10,14]	9	10	2007-2008	2	60	yes
834	42308	1.39	20.44	No	No	No	No	23	Female	Non-Hispanic Black	Never married	High School Grad/GED or Equivalent	no	17817.4	no	never	never	[0,4]	9	0	2007-2008	2	64	no
835	42309	3.13	33.16	No	Yes	No	Yes	58	Female	Mexican American	Married	High School Grad/GED or Equivalent		6090.54	no	never	mild	[10,14]	9	14	2007-2008	2	74	no
836	42310	5	29.62	Yes	No	Yes	Yes	53	Male	Non-Hispanic White	Married	College Graduate or above		62129.6	no	former	mild	[0,4]	9	0	2007-2008	2	70	no
837	42311	5	25.48	Yes	No	No	No	67	Female	Non-Hispanic White	Divorced	Some College or AA degree		93330.6	no	former	moderate	[0,4]	9	2	2007-2008	1	60	no
838	42312	5	43.96	Yes	No	No	No	35	Female	Non-Hispanic Black	Married	High School Grad/GED or Equivalent	no	16906.3	no	never	mild	[5,9]	9	6	2007-2008	1	69	no
841	42315	1.84	19.95	No	No	No	No	33	Female	Non-Hispanic White	Married	Some College or AA degree	no		no	now	heavy	[0,4]	9	3	2007-2008	1	67	no
842	42316	0.46		Yes	Yes	No	No	59	Male	Non-Hispanic Black	Married	9-11th Grade (Includes 12th grade with no diploma)			no	now					2007-2008	1	59	yes
844	42318	0.93	22.61	No	No	No	No	38	Male	Non-Hispanic White	Never married	High School Grad/GED or Equivalent		12266	no	now	heavy	[0,4]	9	4	2007-2008	1	61	yes
845	42319	0.99	24.92	Yes	No	No	Yes	79	Male	Non-Hispanic Black	Widowed	Less Than 9th Grade			no	now	former	[0,4]	9	0	2007-2008	1	67	no
847	42321	4.95	29.21	Yes	Yes	No	Yes	62	Female	Non-Hispanic White	Widowed	Some College or AA degree		51483.6	no	never	never	[0,4]	9	2	2007-2008	1	65	no
854	42328	4.01	27.23	Yes	No	No	No	35	Male	Non-Hispanic White	Married	9-11th Grade (Includes 12th grade with no diploma)		42892.6	no	never	moderate	[0,4]	9	2	2007-2008	2	60	no
855	42329	0.96	22.77	Yes	No	No	No	80	Male	Non-Hispanic White	Widowed	High School Grad/GED or Equivalent		12602.4	no	never	former	[0,4]	9	0	2007-2008	2	59	no
856	42330	5	25.07	Yes	No	No	Yes	80	Female	Non-Hispanic White	Widowed	9-11th Grade (Includes 12th grade with no diploma)		24804.8	yes	former	former	[5,9]	9	8	2007-2008	1	62	yes
857	42331	2.45	32.66	Yes	No	No	No	31	Female	Mexican American	Married	Some College or AA degree	no	53311.8	no	never			0		2007-2008	1	66	no
858	42332	5	28.04	Yes	No	No	Yes	61	Female	Non-Hispanic Black	Married	Some College or AA degree		20297.7	no	never	mild	[0,4]	9	1	2007-2008	1	68	no
859	42333	2.42	24.07	Yes	No	No	No	31	Female	Non-Hispanic White	Married	Some College or AA degree	yes	18207.5	no	former	heavy	[0,4]	9	0	2007-2008	2	60	no
861	42335		23.75	Yes	No	No	No	28	Male	Non-Hispanic White	Married	High School Grad/GED or Equivalent		79383.5	no	former	heavy	[0,4]	9	1	2007-2008	2	65	no
864	42338	2.14	47.09	Yes	Yes	No	Yes	64	Male	Non-Hispanic Black	Married	Some College or AA degree		4604.77	yes	former	former	[0,4]	9	4	2007-2008	2	68	yes
866	42340	0.87	32.35	No	No	No	Yes	60	Female	Mexican American	Separated	Less Than 9th Grade		7297.83	no	never	mild	[5,9]	9	7	2007-2008	1	66	no
868	42342	2.23	29.27	Yes	No	No	Yes	80	Male	Non-Hispanic White	Married	Some College or AA degree		33775.7	no	former	former	[0,4]	9	2	2007-2008	1	69	yes
870	42344	5	21.97	No	No	No	No	20	Male	Non-Hispanic White	Never married	High School Grad/GED or Equivalent		68695.8	no	never	heavy	[0,4]	9	2	2007-2008	1	70	no
871	42345	1.45	27.6	Yes	No	No	No	35	Female	Non-Hispanic Black	Divorced	College Graduate or above	no	53959.4	no	never	never	[0,4]	9	0	2007-2008	1	65	no
872	42346	5	30.3	Yes	Borderline	No	Yes	54	Male	Non-Hispanic White	Never married	High School Grad/GED or Equivalent		46069.4	no	never	former	[0,4]	9	0	2007-2008	2	62	no
874	42348	2.88		Yes	No	No	No	23	Male	Non-Hispanic Black	Never married	College Graduate or above			no	never					2007-2008	2	69	no
876	42350	1.75	21.86	Yes	No	No	No	47	Female	Non-Hispanic White	Separated	Some College or AA degree		17688.7	no	now	mild	[0,4]	9	0	2007-2008	1	73	yes
877	42351	3.77	28.07	Yes	No	No	Yes	42	Female	Non-Hispanic White	Married	College Graduate or above	no	61057.9	no	never	mild	[0,4]	9	3	2007-2008	2	59	no
878	42352			Yes	No	No	No	60	Male	Mexican American	Married	9-11th Grade (Includes 12th grade with no diploma)			no	never					2007-2008	2	70	no
882	42356	5	24.6	Yes	No	No	No	35	Female	Non-Hispanic Black	Married	Some College or AA degree	no	26829.2	no	former	mild	[0,4]	9	0	2007-2008	2	65	no
883	42357	4.38	24.56	Yes	No	No	No	25	Female	Non-Hispanic White	Married	Some College or AA degree	no	53416.5	no	never	mild	[0,4]	9	1	2007-2008	1	59	no
884	42358		30.6	Yes	No	No	No	64	Female	Mexican American	Married	Less Than 9th Grade		5543.05	no	former	former	[10,14]	9	10	2007-2008	2	70	no
887	42361	1.16	19.74	Yes	No	No	No	38	Female	Non-Hispanic White	Divorced	Some College or AA degree	no	85294.8	no	now	moderate	[10,14]	9	10	2007-2008	1	69	no
890	42364	1.81	27.91	Yes	No	No	Yes	77	Male	Mexican American	Married	Less Than 9th Grade		11669.5	no	never	mild	[0,4]	9	2	2007-2008	2	69	no
891	42365	3.86	33.98	Yes	No	Yes	No	58	Female	Non-Hispanic White	Married	Some College or AA degree		181414	no	never	former	[0,4]	9	2	2007-2008	2	72	yes
892	42366	5	24.18	Yes	No	No	Yes	47	Female	Non-Hispanic White	Married	College Graduate or above		55096.4	no	never	mild	[5,9]	9	5	2007-2008	2	71	no
894	42368	1.67	27.7	Yes	No	No	No	60	Male	Other Hispanic	Married	Less Than 9th Grade		2679.45	no	former	former	[0,4]	9	0	2007-2008	1	70	no
895	42369	0.75	24.85	Yes	No	Yes	Yes	80	Female	Non-Hispanic Black	Widowed	Less Than 9th Grade		11607.8	no	never	moderate	[0,4]	9	3	2007-2008	1	59	no
898	42372	2.86		Yes	No	No	Yes	62	Female	Non-Hispanic Black	Married	High School Grad/GED or Equivalent			no	now					2007-2008	2	59	yes
899	42373	1.07	26.49	Yes	No	No	No	25	Female	Mexican American	Divorced	Some College or AA degree	no		no	never			0		2007-2008	2	69	no
901	42375	2.46	25.2	No	No	No	No	21	Male	Non-Hispanic White	Never married	High School Grad/GED or Equivalent		84632.6	no	never	heavy	[0,4]	9	2	2007-2008	2	67	no
902	42376	0.52	24.27	Yes	No	No	No	21	Female	Other Race - Including Multi-Racial	Never married	High School Grad/GED or Equivalent	no	99402.5	no	never	heavy	[0,4]	9	4	2007-2008	1	68	no
903	42377	5	29.28	Yes	No	No	No	36	Male	Non-Hispanic White	Married	High School Grad/GED or Equivalent		45560.7	no	former	heavy	[0,4]	9	3	2007-2008	2	67	no
904	42378		26.84	Yes	Yes	No	Yes	78	Female	Other Hispanic	Widowed	Less Than 9th Grade			no	now			0		2007-2008	1	72	no
905	42379	1.23	28.57	No	No	No	No	62	Female	Other Hispanic	Married	Some College or AA degree		4573.24	no	never	never	[0,4]	9	0	2007-2008	2	68	no
907	42381	0.46	26.49	Yes	No	No	No	24	Male	Non-Hispanic White	Never married	9-11th Grade (Includes 12th grade with no diploma)		25407.2	no	now	moderate	[0,4]	9	0	2007-2008	1	61	yes
908	42382	3.69	27.56	Yes	No	No	No	46	Female	Non-Hispanic White	Married	High School Grad/GED or Equivalent		54277.5	no	never	former	[0,4]	9	3	2007-2008	2	62	no
909	42383	0.48	23.34	No	No	No	No	23	Male	Non-Hispanic White	Never married	College Graduate or above		38695.6	no	never	heavy	[0,4]	9	2	2007-2008	2	68	no
910	42384	4.64	29.44	Yes	No	No	Yes	23	Male	Non-Hispanic White	Never married	Some College or AA degree		77368.4	no	now	heavy	[0,4]	9	0	2007-2008	2	62	no
913	42387	2.92	27.57	Yes	No	No	No	33	Male	Non-Hispanic White	Never married	High School Grad/GED or Equivalent		18022.8	no	never	never	[0,4]	9	1	2007-2008	1	64	no
915	42389		22.11	Yes	No	No	No	64	Female	Non-Hispanic White	Married	High School Grad/GED or Equivalent		82745.8	no	now	moderate	[0,4]	9	0	2007-2008	2	63	no
917	42391	0.85	22.72	No	No	No	No	25	Male	Non-Hispanic Black	Never married	High School Grad/GED or Equivalent		61697.4	no	now	heavy	[0,4]	9	0	2007-2008	2	61	yes
918	42392	0.81	49.76	Yes	No	No	Yes	65	Female	Non-Hispanic Black	Divorced	9-11th Grade (Includes 12th grade with no diploma)		8930.56	no	never	former	[5,9]	9	9	2007-2008	1	64	yes
919	42393	1.84	28.44	No	No	No	No	37	Male	Non-Hispanic White	Married	High School Grad/GED or Equivalent		34663.1	no	former	heavy	[0,4]	9	2	2007-2008	1	67	no
920	42394	1.71		Yes	No	Yes	No	80	Female	Non-Hispanic White	Widowed	High School Grad/GED or Equivalent			no	former					2007-2008	2	60	yes
921	42395		35.87	Yes	No	No	No	25	Female	Non-Hispanic Black	Never married	Some College or AA degree	no	21271.8	no	never	heavy	[0,4]	9	1	2007-2008	2	72	no
922	42396	2.14	31.16	Yes	No	No	Yes	56	Male	Other Hispanic	Divorced	High School Grad/GED or Equivalent		6115.37	no	never	mild	[0,4]	9	0	2007-2008	2	62	no
925	42399		27.99	No	No	No	No	54	Male	Other Race - Including Multi-Racial	Married	Less Than 9th Grade		13383.9	no	now	mild		0		2007-2008	1	62	no
926	42400	5	25.77	Yes	No	No	No	39	Male	Non-Hispanic White	Married	High School Grad/GED or Equivalent		50853.2	no	former	moderate	[0,4]	9	0	2007-2008	2	63	no
928	42402	2.5	24.28	No	No	No	No	61	Female	Mexican American	Married	Some College or AA degree		5625.42	no	never	never	[0,4]	9	3	2007-2008	2	72	no
930	42404	5	23.67	Yes	Yes	No	Yes	79	Male	Non-Hispanic White	Married	High School Grad/GED or Equivalent		30318.5	no	former	former	[0,4]	9	0	2007-2008	2	59	no
931	42405	1.31	29.05	Yes	No	Yes	Yes	71	Female	Non-Hispanic White	Married	High School Grad/GED or Equivalent		20771.6	yes	former	never	[0,4]	9	1	2007-2008	2	64	no
932	42406	0.65	26.26	Yes	Yes	No	Yes	62	Male	Non-Hispanic Black	Married	High School Grad/GED or Equivalent		10450.9	yes	former	mild	[0,4]	9	4	2007-2008	1	68	yes
933	42407	1.15	18.66	No	No	No	Yes	62	Female	Non-Hispanic Black	Widowed	9-11th Grade (Includes 12th grade with no diploma)			no	former	former	[0,4]	9	0	2007-2008	2	68	yes
937	42411		19.46	Yes	No	No	Yes	28	Female	Other Hispanic	Never married	High School Grad/GED or Equivalent	no	10461.1	no	never	never	[15,19]	9	18	2007-2008	2	73	no
939	42413		27.96	Yes	No	No	No	31	Female	Non-Hispanic Black	Married	College Graduate or above	no	11265.9	no	never			0		2007-2008	2	68	no
941	42415	4.84	35.18	Yes	No	No	No	37	Male	Non-Hispanic White	Married	High School Grad/GED or Equivalent		122790	no	now	heavy	[0,4]	9	3	2007-2008	2	62	no
942	42416	2.29	35.07	Yes	No	No	No	62	Male	Non-Hispanic Black	Divorced	Some College or AA degree		9474.68	no	former	former	[0,4]	9	0	2007-2008	2	65	no
946	42420	5	22.16	Yes	No	No	No	57	Male	Non-Hispanic White	Married	High School Grad/GED or Equivalent		140765	no	now	heavy	[0,4]	9	0	2007-2008	1	63	yes
947	42421	1.83	29.61	No	Yes	No	Yes	55	Male	Mexican American	Married	High School Grad/GED or Equivalent		32461.9	yes	never	mild	[0,4]	9	0	2007-2008	1	65	no
948	42422	2.26	23.68	No	Yes	No	Yes	51	Male	Mexican American	Divorced	Less Than 9th Grade		5938.24	yes	former	heavy	[0,4]	9	2	2007-2008	2	74	no
950	42424	1.07	30.81	Yes	Yes	No	Yes	64	Female	Non-Hispanic Black	Married	Some College or AA degree		17256.6	yes	former	former	[0,4]	9	0	2007-2008	2	71	no
951	42425	4.12	33.21	Yes	No	No	No	46	Female	Non-Hispanic White	Married	Some College or AA degree		76193.8	no	never	mild	[0,4]	9	1	2007-2008	1	64	no
952	42426	1.86	22.19	Yes	No	No	No	73	Female	Non-Hispanic White	Married	Some College or AA degree		41156.8	no	former	mild	[0,4]	9	0	2007-2008	2	71	no
953	42427	5		Yes	No	No	No	44	Female	Non-Hispanic White	Married	9-11th Grade (Includes 12th grade with no diploma)	no		no	now			0		2007-2008	2	63	no
954	42428		28.31	Yes	No	No	Yes	53	Male	Non-Hispanic White	Married	Some College or AA degree		61974.2	no	now	mild	[0,4]	9	4	2007-2008	2	61	no
955	42429	3.29	25.1	Yes	No	No	Yes	29	Male	Other Hispanic	Married	High School Grad/GED or Equivalent		29777.3	no	never	mild	[0,4]	9	1	2007-2008	1	72	yes
956	42430	0.71	23.88	No	No	No	No	28	Male	Non-Hispanic White	Married	High School Grad/GED or Equivalent		26582.7	no	never	former	[0,4]	9	3	2007-2008	1	67	yes
957	42431	0.96	29.28	Yes	No	No	No	42	Male	Non-Hispanic White	Never married	Less Than 9th Grade		42898.3	yes	never			0		2007-2008	1	70	no
958	42432	1.14	41.87	No	No	No	No	23	Female	Mexican American	Married	9-11th Grade (Includes 12th grade with no diploma)	no	7731.42	no	never	never	[0,4]	9	0	2007-2008	2	69	no
959	42433	0.73	27.31	Yes	No	No	Yes	53	Male	Mexican American	Married	Less Than 9th Grade		9617.44	yes	now	mild	[5,9]	9	9	2007-2008	1	66	no
960	42434		23.53	Yes	No	No	No	22	Male	Mexican American	Never married	9-11th Grade (Includes 12th grade with no diploma)		11513.1	no	now	heavy	[0,4]	9	1	2007-2008	1	62	no
961	42435	1.18	21.2	No	No	No	No	34	Male	Mexican American	Married	9-11th Grade (Includes 12th grade with no diploma)		21737.6	no	now	heavy	[0,4]	9	0	2007-2008	1	71	no
962	42436		22.71	Yes	No	No	No	38	Female	Other Hispanic	Married	High School Grad/GED or Equivalent	no	10132	no	never	heavy	[5,9]	9	5	2007-2008	2	72	no
963	42437	0.55	44.17	Yes	No	No	No	52	Male	Non-Hispanic White	Married	High School Grad/GED or Equivalent		40809.2	no	never	never	[0,4]	9	2	2007-2008	1	64	no
964	42438	1.14	28.48	Yes	No	No	Yes	67	Female	Mexican American	Divorced	High School Grad/GED or Equivalent		12235.6	no	former	moderate	[0,4]	9	1	2007-2008	2	72	no
965	42439	0.39	27.47	No	No	No	No	28	Male	Mexican American	Separated	Some College or AA degree		44550.9	no	never	moderate	[0,4]	9	3	2007-2008	1	62	no
966	42440	5	24.38	Yes	No	No	No	31	Male	Non-Hispanic White	Never married	College Graduate or above		32683.4	no	now	heavy	[0,4]	9	3	2007-2008	2	69	yes
967	42441	2.9	30.77	Yes	No	No	No	64	Male	Other Race - Including Multi-Racial	Married	High School Grad/GED or Equivalent		50804.3	no	now	mild	[0,4]	9	0	2007-2008	2	70	yes
970	42444		26.37	Yes	No	Yes	Yes	68	Female	Non-Hispanic White	Married	High School Grad/GED or Equivalent		45834.4	no	never	former	[0,4]	9	4	2007-2008	1	60	no
971	42445	4.01	30.63	Yes	No	No	No	36	Female	Non-Hispanic White	Married	Some College or AA degree	no	51384.2	no	never	moderate	[15,19]	9	18	2007-2008	2	67	no
972	42446	0.31	27.5	No	No	No	No	21	Male	Mexican American	Never married	9-11th Grade (Includes 12th grade with no diploma)		68018.4	no	never	heavy	[0,4]	9	0	2007-2008	2	65	no
975	42449	0.69	23.75	No	No	No	No	80	Male	Non-Hispanic White	Widowed	Less Than 9th Grade		20088.9	no	former	mild	[0,4]	9	3	2007-2008	1	59	yes
976	42450	1.59	30	Yes	No	No	Yes	80	Female	Non-Hispanic Black	Widowed	9-11th Grade (Includes 12th grade with no diploma)			no	former	never		8	17	2007-2008	1	68	no
978	42452	2.7	31.58	Yes	No	No	Yes	54	Male	Other Race - Including Multi-Racial	Married	Some College or AA degree		53278.4	no	former	former	[0,4]	9	2	2007-2008	1	67	yes
979	42453	1.06	35.15	Yes	No	No	Yes	74	Male	Non-Hispanic White	Living with partner	9-11th Grade (Includes 12th grade with no diploma)		7118.25	no	former	former	[0,4]	9	0	2007-2008	2	63	no
980	42454	1.15	21	Yes	No	No	No	80	Female	Non-Hispanic White	Widowed	9-11th Grade (Includes 12th grade with no diploma)		46114.5	no	never	never	[5,9]	9	7	2007-2008	2	63	no
983	42457	1.76	23.76	No	No	No	No	27	Male	Mexican American	Never married	High School Grad/GED or Equivalent		44084.5	no	never	heavy	[0,4]	9	4	2007-2008	1	62	no
985	42459	5	27	Yes	No	No	No	57	Female	Non-Hispanic White	Married	College Graduate or above		111379	no	never	former	[0,4]	9	1	2007-2008	2	61	no
986	42460	5	41.79	Yes	Yes	No	Yes	59	Male	Non-Hispanic Black	Married	College Graduate or above		10501	no	never	former	[0,4]	9	3	2007-2008	1	65	no
990	42464	4.24	30.24	No	No	No	No	52	Female	Mexican American	Living with partner	College Graduate or above		8404.38	no	former	former	[0,4]	9	0	2007-2008	1	69	no
993	42467	5	27.67	Yes	No	No	No	27	Female	Non-Hispanic White	Living with partner	Some College or AA degree	no	50031.2	no	never	heavy	[0,4]	9	0	2007-2008	1	73	yes
994	42468			Yes	No	No	Yes	72	Female	Other Hispanic	Divorced	Some College or AA degree			no	never					2007-2008	1	62	yes
997	42471	5	27.38	Yes	No	No	Yes	50	Male	Non-Hispanic White	Married	College Graduate or above		154131	no	never	mild	[0,4]	9	0	2007-2008	1	63	no
999	42473	5	20.86	Yes	No	No	No	53	Male	Non-Hispanic White	Divorced	College Graduate or above		40169.8	no	never	mild	[0,4]	9	4	2007-2008	1	70	no
1000	42474	2.5	39.49	Yes	No	No	No	47	Female	Mexican American	Living with partner	High School Grad/GED or Equivalent		30683	no	former	heavy	[0,4]	9	3	2007-2008	2	70	no
1001	42475	0.69	20.85	No	No	No	No	27	Male	Non-Hispanic White	Never married	College Graduate or above		18578.2	no	never	never	[0,4]	9	0	2007-2008	1	69	no
1003	42477	0.85	25.05	No	No	No	No	25	Male	Mexican American	Living with partner	Less Than 9th Grade		65616.1	no	now	mild	[0,4]	9	4	2007-2008	2	70	no
1005	42479	3.09	43.5	Yes	Yes	No	Yes	55	Female	Non-Hispanic Black	Divorced	High School Grad/GED or Equivalent		16558.2	yes	never	mild	[0,4]	9	1	2007-2008	1	72	yes
1007	42481	4.37	29.31	Yes	No	No	No	30	Female	Mexican American	Living with partner	College Graduate or above	no	23400.1	no	never	never	[0,4]	9	2	2007-2008	1	71	no
1008	42482	0.47	30.55	Yes	No	No	Yes	35	Female	Non-Hispanic Black	Never married	High School Grad/GED or Equivalent	no	47961.4	no	now	heavy	[10,14]	9	13	2007-2008	1	64	no
1009	42483	4.38	26.12	Yes	No	No	Yes	59	Male	Mexican American	Married	Some College or AA degree		9217.23	no	former	mild	[0,4]	9	1	2007-2008	1	71	no
1010	42484	5	42.44	Yes	Yes	No	Yes	72	Female	Non-Hispanic White	Married	Some College or AA degree		32867.4	yes	never	mild	[5,9]	9	8	2007-2008	2	61	no
1012	42486	0.68	29.21	No	No	No	Yes	32	Female	Mexican American	Separated	Some College or AA degree	no	13806.1	no	never	never	[0,4]	9	0	2007-2008	1	66	no
1015	42489	0.68	26.94	No	No	No	No	28	Female	Mexican American	Married	High School Grad/GED or Equivalent	no	9537.41	no	never	former	[0,4]	9	1	2007-2008	2	67	no
1016	42490	1.25	31.09	Yes	No	No	No	46	Male	Non-Hispanic White	Married	College Graduate or above		45454.1	no	never	never	[0,4]	9	0	2007-2008	2	60	no
1017	42491		34.31	No	No	No	No	60	Female	Other Hispanic	Divorced	Less Than 9th Grade		2997.82	no	never	never	[10,14]	9	10	2007-2008	2	69	no
1018	42492	1.51	29.62	Yes	No	No	Yes	71	Male	Non-Hispanic Black	Married	Less Than 9th Grade		9749.13	no	never	former	[0,4]	9	2	2007-2008	1	59	no
1019	42493	5	25.8	Yes	No	No	No	57	Male	Non-Hispanic White	Divorced	College Graduate or above		133179	no	now	mild	[0,4]	9	3	2007-2008	1	60	no
1021	42495	4.29	33.71	Yes	No	No	Yes	48	Male	Non-Hispanic Black	Divorced	High School Grad/GED or Equivalent		44865.5	no	now	heavy	[0,4]	9	1	2007-2008	2	67	no
1022	42496	2.5	30.12	No	No	No	No	43	Male	Mexican American	Living with partner	High School Grad/GED or Equivalent		8609.21	no	now	moderate	[0,4]	9	1	2007-2008	2	70	no
1023	42497	1.08	23.6	Yes	No	No	No	41	Male	Other Race - Including Multi-Racial	Divorced	Less Than 9th Grade		18754.2	no	now	heavy	[10,14]	9	13	2007-2008	1	67	yes
1028	42502	5	35.89	Yes	No	No	Yes	64	Male	Other Hispanic	Married	Some College or AA degree		14223.2	no	never	heavy	[0,4]	9	0	2007-2008	2	66	no
1029	42503	5	28.1	Yes	No	No	No	39	Male	Mexican American	Married	College Graduate or above		32630.8	no	never	mild	[0,4]	9	1	2007-2008	2	67	no
1030	42504	2.5	25.24	Yes	No	No	Yes	63	Male	Non-Hispanic White	Married	9-11th Grade (Includes 12th grade with no diploma)			no	now	mild	[0,4]	9	0	2007-2008	2	67
1032	42506	0.04	25.8	No	No	No	No	45	Female	Mexican American	Married	9-11th Grade (Includes 12th grade with no diploma)		20697.9	no	former	moderate	[5,9]	9	5	2007-2008	1	73	yes
1033	42507	0.71	25.56	No	No	No	No	31	Female	Non-Hispanic White	Married	9-11th Grade (Includes 12th grade with no diploma)	no	21187.2	no	now	heavy	[15,19]	9	15	2007-2008	1	67	no
1035	42509	3.63	44.52	Yes	No	No	No	39	Male	Mexican American	Married	High School Grad/GED or Equivalent		14792.6	no	former	heavy	[5,9]	9	9	2007-2008	2	74	no
1036	42510	1.89	31.4	Yes	No	No	Yes	38	Male	Non-Hispanic White	Married	Some College or AA degree		284667	no	now	mild	[0,4]	9	3	2007-2008	2	61	no
1042	42516	4.41	25.14	Yes	Yes	No	No	25	Male	Non-Hispanic White	Never married	Some College or AA degree		46998.9	no	now	heavy	[0,4]	9	0	2007-2008	1	65	yes
1043	42517	5	29.13	Yes	No	No	Yes	60	Female	Non-Hispanic Black	Divorced	College Graduate or above		10323	no	former	mild	[0,4]	9	2	2007-2008	1	68	no
1044	42518	1.99	48.86	Yes	No	No	Yes	35	Male	Mexican American	Married	High School Grad/GED or Equivalent		18167.2	no	now	heavy	[0,4]	9	0	2007-2008	1	66	no
1045	42519	2.5	23.92	No	No	No	No	62	Male	Mexican American	Married	Less Than 9th Grade		10100	no	now	heavy	[0,4]	9	0	2007-2008	2	72	no
1047	42521	4.29	28.06	No	No	No	No	43	Female	Mexican American	Married	College Graduate or above	no	29870.4	no	never	never	[10,14]	9	11	2007-2008	2	65	no
1049	42523	1.07	28.9	Yes	No	No	No	40	Female	Non-Hispanic Black	Married	Some College or AA degree	no	31313.1	no	never	former	[0,4]	9	0	2007-2008	2	70	no
1050	42524	4.67	28.03	Yes	No	No	Yes	64	Male	Non-Hispanic White	Married	High School Grad/GED or Equivalent		45927.5	yes	former	heavy	[0,4]	9	2	2007-2008	1	61	no
1052	42526	3.41	26.85	Yes	No	No	No	65	Male	Non-Hispanic White	Married	Some College or AA degree		102433	no	never	never	[0,4]	9	2	2007-2008	2	60	no
1053	42527		32.26	No	No	No	Yes	53	Female	Other Hispanic	Married	9-11th Grade (Includes 12th grade with no diploma)		5925.81	no	never	former	[0,4]	9	3	2007-2008	2	73	no
1054	42528	2.19	35.24	No	No	No	No	41	Female	Non-Hispanic White	Divorced	9-11th Grade (Includes 12th grade with no diploma)	no	35047.6	no	now	mild	[0,4]	9	4	2007-2008	1	71	yes
1055	42529	2.5	39.7	Yes	Yes	Yes	No	71	Male	Non-Hispanic White	Divorced	9-11th Grade (Includes 12th grade with no diploma)		33374.9	yes	now	mild	[0,4]	9	3	2007-2008	2	62	yes
1057	42531	0.98		Yes	Yes	No	Yes	63	Female	Non-Hispanic Black	Widowed	College Graduate or above		8981.18	yes	former		[5,9]	9	6	2007-2008	1	67	no
1058	42532	2.61	28.39	Yes	Yes	No	No	67	Female	Mexican American	Married	High School Grad/GED or Equivalent		6738.59	no	now	mild	[0,4]	9	0	2007-2008	2	72	no
1059	42533	4.65	24.8	Yes	No	No	Yes	66	Female	Non-Hispanic White	Divorced	9-11th Grade (Includes 12th grade with no diploma)		60328.7	no	never	moderate	[0,4]	9	3	2007-2008	1	68	yes
1061	42535	0	21.77	Yes	No	No	Yes	30	Female	Non-Hispanic Black	Living with partner	9-11th Grade (Includes 12th grade with no diploma)	no	39529.4	no	now	moderate	[10,14]	9	12	2007-2008	1	60	no
1062	42536	0.52	26.68	No	No	No	No	31	Male	Non-Hispanic White	Never married	Some College or AA degree		15599.5	no	now	mild	[0,4]	9	0	2007-2008	2	63	no
1063	42537	2.19	29.85	Yes	No	No	Yes	62	Female	Non-Hispanic Black	Married	Some College or AA degree		18025.5	no	never	former	[0,4]	9	0	2007-2008	1	59	yes
1065	42539	5	27.9	Yes	No	No	No	50	Male	Non-Hispanic White	Married	College Graduate or above		53684.8	no	never	mild	[0,4]	9	1	2007-2008	2	68	no
1067	42541	3.82	42.29	Yes	Yes	No	Yes	72	Female	Mexican American	Widowed	Less Than 9th Grade		11287.7	no	never	mild	[5,9]	9	5	2007-2008	2	65	yes
1068	42542	1.63	37.73	Yes	No	No	Yes	39	Female	Non-Hispanic Black	Divorced	Some College or AA degree	no	17225.6	no	never	moderate	[15,19]	9	18	2007-2008	1	61	yes
1069	42543	1.96	18.51	Yes	No	No	No	45	Male	Non-Hispanic White	Never married	College Graduate or above		209683	no	former			0		2007-2008	1	69	yes
1070	42544	2.19	35.99	Yes	Borderline	No	Yes	67	Female	Mexican American	Married	Less Than 9th Grade		6542.81	no	never	never	[0,4]	9	0	2007-2008	1	71	no
1071	42545	3.65	36.97	Yes	No	No	No	74	Female	Non-Hispanic White	Married	High School Grad/GED or Equivalent		32456.2	no	never	never	[5,9]	9	5	2007-2008	1	59	no
1072	42546	2.48	42.4	Yes	Borderline	No	Yes	51	Male	Non-Hispanic White	Married	9-11th Grade (Includes 12th grade with no diploma)		43764.1	yes	former	former	[20,27]	9	21	2007-2008	1	67	yes
1073	42547	2.18	21.34	Yes	No	No	Yes	79	Female	Non-Hispanic White	Widowed	High School Grad/GED or Equivalent		26678	no	never	moderate	[0,4]	9	3	2007-2008	1	62	no
1080	42554	5	35.5	Yes	No	No	No	20	Female	Non-Hispanic Black	Never married	Some College or AA degree	no	51386.6	no	never	moderate	[0,4]	9	1	2007-2008	1	63	no
1083	42557	1.1	46.97	Yes	Yes	No	Yes	68	Female	Non-Hispanic White	Married	High School Grad/GED or Equivalent		91615.3	yes	never	former	[0,4]	9	4	2007-2008	1	61	yes
1084	42558	5	27.97	Yes	No	No	No	79	Male	Non-Hispanic White	Married	Some College or AA degree		17919.8	no	former	former	[0,4]	9	1	2007-2008	1	70	no
1085	42559	2.56	20.91	No	No	No	No	41	Female	Non-Hispanic White	Married	College Graduate or above	no	56428.2	no	never	moderate	[5,9]	9	7	2007-2008	1	67	no
1086	42560	1.76	21.94	Yes	No	No	Yes	59	Male	Non-Hispanic White	Never married	Some College or AA degree		48946	no	now	mild	[5,9]	9	6	2007-2008	1	60	no
1089	42563	1.08	26.67	No	No	No	No	48	Female	Other Race - Including Multi-Racial	Married	9-11th Grade (Includes 12th grade with no diploma)		21516.4	no	never			0		2007-2008	2	67	no
1092	42566	5	31.76	Yes	No	No	Yes	32	Male	Non-Hispanic White	Married	Some College or AA degree		116131	no	former	heavy	[0,4]	9	1	2007-2008	1	63	no
1093	42567	4.55	32.22	Yes	No	No	Yes	62	Male	Non-Hispanic White	Married	9-11th Grade (Includes 12th grade with no diploma)		60900.3	no	never	mild	[0,4]	9	1	2007-2008	2	59	no
1094	42568	2.12	30.56	Yes	Yes	No	Yes	42	Male	Other Hispanic	Living with partner	Some College or AA degree			no	never	heavy	[0,4]	9	1	2007-2008	2	61	no
1097	42571	1.24	37.74	No	No	No	No	24	Female	Mexican American	Never married	High School Grad/GED or Equivalent	no	14034.1	no	never	moderate	[10,14]	9	14	2007-2008	1	66	no
1101	42575	3.77	26.88	Yes	No	No	No	41	Female	Non-Hispanic White	Married	High School Grad/GED or Equivalent	no	142028	no	now	heavy	[10,14]	9	11	2007-2008	2	62	no
1102	42576	1.13	31.38	No	No	No	No	28	Male	Mexican American	Living with partner	Less Than 9th Grade		13009.4	no	former	moderate		8	8	2007-2008	2	67	no
1103	42577	1.85	38.74	Yes	No	No	Yes	29	Female	Non-Hispanic Black	Married	Some College or AA degree	no	45210.8	no	never	moderate	[0,4]	9	4	2007-2008	2	74	no
1104	42578	1.28	31.84	Yes	Yes	No	Yes	69	Female	Non-Hispanic Black	Never married	Less Than 9th Grade		13403.3	no	never	never	[0,4]	9	0	2007-2008	1	62	no
1106	42580	2.35	22.79	Yes	No	No	Yes	80	Female	Non-Hispanic White	Widowed	High School Grad/GED or Equivalent		32661.4	no	never	never	[0,4]	9	3	2007-2008	1	63	no
1107	42581		25.22	Yes	No	No	No	44	Female	Non-Hispanic Black	Separated	High School Grad/GED or Equivalent	no	35155.8	no	former	former	[0,4]	9	1	2007-2008	1	74	no
1108	42582	2.67		Yes	No	No	No	61	Female	Non-Hispanic White	Divorced	High School Grad/GED or Equivalent			no	former					2007-2008	1	62	no
1110	42584	5	29.12	No	No	No	No	48	Male	Non-Hispanic White	Divorced	High School Grad/GED or Equivalent		60969.8	no	former	heavy	[10,14]	9	12	2007-2008	1	61	no
1112	42586	4.48	29.31	Yes	No	No	Yes	52	Male	Non-Hispanic White	Married	College Graduate or above		127771	no	former	mild	[0,4]	9	2	2007-2008	2	62	no
1113	42587		20.92	Yes	No	No	No	48	Female	Non-Hispanic White	Married	College Graduate or above		42698	no	never	mild	[0,4]	9	0	2007-2008	1	62	no
1116	42590	1.46	42.61	Yes	Yes	No	Yes	59	Male	Non-Hispanic White	Married	Some College or AA degree		53352.5	yes	now	former	[5,9]	9	8	2007-2008	1	71	yes
1117	42591	4.38	23.65	Yes	No	No	Yes	68	Female	Non-Hispanic Black	Divorced	College Graduate or above		8671.71	no	never	moderate	[0,4]	9	1	2007-2008	1	72	no
1118	42592	2.04	28.44	No	No	No	No	53	Female	Mexican American	Married	High School Grad/GED or Equivalent		9469.56	no	now	former	[0,4]	9	4	2007-2008	1	66	no
1120	42594	4.64	33.64	Yes	No	No	Yes	64	Male	Non-Hispanic White	Married	High School Grad/GED or Equivalent		70202.9	no	former	heavy	[0,4]	9	1	2007-2008	2	63	no
1122	42596	1.47	31.8	No	No	No	No	59	Female	Other Hispanic	Widowed	Less Than 9th Grade		7120.39	no	never	never	[0,4]	9	3	2007-2008	2	72	no
1125	42599	2.14	29.61	Yes	No	No	No	67	Female	Non-Hispanic White	Married	High School Grad/GED or Equivalent		65186.5	no	former	mild	[0,4]	9	1	2007-2008	2	60	no
1126	42600	0.91	25.27	No	No	No	No	44	Female	Other Hispanic	Married	Less Than 9th Grade	no	10470.5	no	never	former	[0,4]	9	0	2007-2008	2	66	no
1129	42603	3.43	34.74	Yes	Yes	No	Yes	80	Male	Non-Hispanic White	Widowed	Some College or AA degree		18876.9	yes	former	mild	[0,4]	9	3	2007-2008	1	63	no
1130	42604	3.57	25.57	Yes	No	No	No	43	Female	Non-Hispanic White	Married	College Graduate or above	no	73972.6	no	former	former	[0,4]	9	0	2007-2008	2	70	no
1131	42605	5	30.8	Yes	No	No	No	53	Male	Mexican American	Married	College Graduate or above		9521.35	no	never	mild	[0,4]	9	2	2007-2008	1	66	no
1133	42607	2.33	16.67	Yes	No	No	No	32	Female	Non-Hispanic Black	Divorced	Some College or AA degree	no	12919.2	no	never	mild	[0,4]	9	3	2007-2008	1	64	no
1135	42609	4.1	24.25	Yes	No	No	No	33	Male	Non-Hispanic Black	Married	9-11th Grade (Includes 12th grade with no diploma)		30844.6	no	never			0		2007-2008	2	66	no
1138	42612	1.25	27.95	No	No	No	No	36	Male	Other Hispanic	Never married	Less Than 9th Grade		27482	no	never	never	[0,4]	9	0	2007-2008	2	68	no
1139	42613	5	38.61	No	Yes	No	No	52	Male	Mexican American	Married	Less Than 9th Grade		32589.6	no	now	heavy	[0,4]	9	0	2007-2008	1	66	no
1143	42617	3.21	23.43	Yes	No	Yes	No	71	Male	Other Race - Including Multi-Racial	Married	College Graduate or above		32680.4	no	never	former	[5,9]	9	7	2007-2008	2	67	no
1147	42621	0.71	34.62	Yes	Yes	No	Yes	54	Male	Non-Hispanic White	Married	High School Grad/GED or Equivalent		44586.2	yes	never	mild	[10,14]	9	13	2007-2008	1	67	yes
1152	42626	4.29	42.1	Yes	No	No	Yes	55	Female	Non-Hispanic Black	Married	9-11th Grade (Includes 12th grade with no diploma)		12510.7	no	former	former	[10,14]	9	14	2007-2008	2	68	no
1153	42627	0.94		Yes	Yes	No	Yes	80	Male	Mexican American	Never married	Less Than 9th Grade		9517.04	yes	former	former		0		2007-2008	1	66	yes
1154	42628	5	26.74	Yes	No	No	No	41	Male	Non-Hispanic White	Married	College Graduate or above		71668.6	no	never	mild	[0,4]	9	3	2007-2008	1	69	no
1155	42629	1.02	36.06	No	Yes	No	Yes	60	Female	Mexican American	Separated	Less Than 9th Grade		5281.43	no	never	former	[15,19]	9	16	2007-2008	1	66	no
1158	42632	5	27.38	Yes	No	No	Yes	65	Female	Non-Hispanic White	Married	Some College or AA degree		72013.9	yes	never	mild	[0,4]	9	3	2007-2008	1	60	no
1160	42634	0.32	26.21	No	No	No	No	22	Female	Non-Hispanic Black	Never married	High School Grad/GED or Equivalent	no	15450.5	no	now	mild	[5,9]	9	6	2007-2008	1	68	no
1162	42636	5	34.17	Yes	No	No	Yes	55	Male	Other Hispanic	Married	Some College or AA degree		14484.1	no	never	mild	[0,4]	9	0	2007-2008	2	71	yes
1164	42638	1.16	67.27	Yes	Yes	No	Yes	48	Female	Non-Hispanic Black	Never married	High School Grad/GED or Equivalent			yes	former	never	[0,4]	9	4	2007-2008	1	74	yes
1165	42639	5	30.35	Yes	No	No	No	64	Male	Non-Hispanic White	Divorced	High School Grad/GED or Equivalent		44804.9	no	now	moderate	[0,4]	9	0	2007-2008	1	61	yes
1166	42640	1.57	25.28	Yes	No	Yes	No	79	Female	Non-Hispanic White	Widowed	Some College or AA degree		54377.5	no	never	former	[0,4]	9	0	2007-2008	1	60	no
1168	42642	1.64	35.22	Yes	No	No	Yes	58	Female	Non-Hispanic White	Divorced	Some College or AA degree		53094.2	no	never			0		2007-2008	2	67	no
1169	42643	4.81	23.43	Yes	No	No	No	31	Female	Non-Hispanic White	Never married	College Graduate or above	no	184424	no	never	moderate	[0,4]	9	2	2007-2008	2	61	no
1172	42646	1.36	31.02	Yes	No	No	No	30	Female	Mexican American	Married	High School Grad/GED or Equivalent	yes	44998	no	former	former	[0,4]	9	1	2007-2008	1	74	no
1173	42647	5	26.45	Yes	No	No	No	48	Male	Mexican American	Living with partner	Some College or AA degree		52692.9	no	never	mild	[0,4]	9	0	2007-2008	2	65	no
1174	42648	0.58	24.24	Yes	No	No	No	44	Male	Non-Hispanic White	Married	9-11th Grade (Includes 12th grade with no diploma)		135573	no	never	mild	[0,4]	9	0	2007-2008	1	60	no
1175	42649	1.24	42.05	Yes	Yes	No	Yes	49	Female	Non-Hispanic Black	Divorced	Some College or AA degree		22717.5	no	former	moderate	[0,4]	9	2	2007-2008	1	65	yes
1176	42650	5		Yes	No	No	No	34	Male	Non-Hispanic White	Married	College Graduate or above			no	never					2007-2008	1	65	no
1177	42651	1.18	30	Yes	No	No	No	76	Male	Non-Hispanic White	Widowed	High School Grad/GED or Equivalent		11152.7	no	former	moderate	[5,9]	9	5	2007-2008	1	60	yes
1178	42652	3.92	34.72	No	No	No	Yes	49	Male	Non-Hispanic White	Married	9-11th Grade (Includes 12th grade with no diploma)		63437.2	no	former	mild	[0,4]	9	4	2007-2008	2	67	no
1180	42654	0.7	20.61	No	No	No	No	25	Female	Mexican American	Never married	9-11th Grade (Includes 12th grade with no diploma)	no	10610.5	no	never	never	[5,9]	9	5	2007-2008	2	72	no
1181	42655	1.42	29.37	Yes	No	No	No	29	Male	Non-Hispanic White	Separated	9-11th Grade (Includes 12th grade with no diploma)		23550.9	no	now	heavy	[0,4]	9	0	2007-2008	2	64	no
1182	42656	5	35.94	Yes	No	No	Yes	55	Female	Mexican American	Married	High School Grad/GED or Equivalent		14587.6	no	never	mild	[0,4]	9	0	2007-2008	2	71	no
1183	42657	4.08	30.67	Yes	No	No	No	44	Female	Other Hispanic	Divorced	Some College or AA degree	no	11759.9	no	never	heavy	[5,9]	9	8	2007-2008	1	72	no
1184	42658	1.61	28.44	Yes	No	No	No	60	Female	Other Hispanic	Separated	College Graduate or above		6178.45	no	former	never	[15,19]	9	17	2007-2008	1	72	no
1185	42659	1.94	28.69	No	No	No	No	40	Male	Mexican American	Living with partner	Less Than 9th Grade		13483.7	no	never	heavy	[10,14]	9	11	2007-2008	1	69	no
1186	42660		29.5	No	No	No	No	29	Female	Mexican American	Living with partner	High School Grad/GED or Equivalent	no	7733.01	no	never	mild	[0,4]	9	4	2007-2008	1	70	no
1190	42664	1.55	22.24	Yes	No	No	Yes	53	Male	Non-Hispanic Black	Married	Some College or AA degree		12109.9	yes	now	mild	[0,4]	9	4	2007-2008	1	68	no
1191	42665	1.43	33.2	Yes	Yes	No	Yes	75	Female	Non-Hispanic White	Married	Less Than 9th Grade		31387.9	no	never	never	[5,9]	9	5	2007-2008	2	60	no
1192	42666	0.69	38.48	Yes	Yes	Yes	Yes	78	Male	Non-Hispanic Black	Widowed	9-11th Grade (Includes 12th grade with no diploma)		9172.78	yes	former	never	[0,4]	9	0	2007-2008	2	72	no
1194	42668	5	21.93	Yes	No	No	Yes	65	Female	Non-Hispanic White	Married	High School Grad/GED or Equivalent		60314.7	no	never	moderate	[0,4]	9	1	2007-2008	2	63	no
1196	42670	2.92	29.29	Yes	No	No	Yes	62	Female	Non-Hispanic White	Married	High School Grad/GED or Equivalent		74368.7	no	now	never	[0,4]	9	4	2007-2008	1	63	no
1198	42672	1.45	22.15	Yes	No	No	Yes	64	Female	Non-Hispanic Black	Widowed	9-11th Grade (Includes 12th grade with no diploma)		8772.94	no	former	mild	[0,4]	9	0	2007-2008	2	60	no
1199	42673	3.86	27.57	Yes	No	No	Yes	65	Female	Non-Hispanic Black	Married	9-11th Grade (Includes 12th grade with no diploma)		19618.8	no	never	never	[0,4]	9	0	2007-2008	2	67	no
1200	42674	4.38	27.62	Yes	No	Yes	Yes	80	Male	Non-Hispanic White	Married	College Graduate or above		18631	yes	former	mild	[0,4]	9	0	2007-2008	1	65	yes
1202	42676	5	27.16	Yes	No	No	No	38	Female	Non-Hispanic White	Married	College Graduate or above	no	35895.9	no	former	moderate	[0,4]	9	1	2007-2008	1	70	no
1204	42678	1.08	27.28	Yes	No	No	No	50	Female	Other Race - Including Multi-Racial	Married	9-11th Grade (Includes 12th grade with no diploma)		14039.5	no	never	never	[0,4]	9	0	2007-2008	1	65	no
1205	42679	0.6	41.44	Yes	No	No	Yes	37	Female	Other Hispanic	Married	High School Grad/GED or Equivalent	no	13570.1	no	now	moderate	[10,14]	9	12	2007-2008	2	61	no
1206	42680	0.7	26.47	No	No	No	No	39	Female	Mexican American	Married	9-11th Grade (Includes 12th grade with no diploma)	no	13799.4	no	never	heavy	[0,4]	9	1	2007-2008	1	71	no
1207	42681	0	30.08	Yes	No	No	Yes	59	Male	Non-Hispanic Black	Divorced	High School Grad/GED or Equivalent		37440.7	no	never	mild	[15,19]	9	15	2007-2008	2	67	no
1208	42682	2.06	26.09	Yes	No	No	No	80	Male	Non-Hispanic White	Married	Less Than 9th Grade		25183.4	yes	never	former	[0,4]	9	0	2007-2008	2	62	no
1209	42683	5	33.98	Yes	No	No	No	75	Male	Non-Hispanic White	Married	College Graduate or above		20466.9	no	former	mild	[5,9]	9	8	2007-2008	1	70	no
1211	42685	1.54	34.24	Yes	No	No	No	23	Male	Non-Hispanic Black	Never married	Some College or AA degree		47389.4	no	now	moderate	[0,4]	9	0	2007-2008	2	67	no
1212	42686	5	32.65	Yes	Borderline	No	No	49	Female	Non-Hispanic White	Married	College Graduate or above		63864.8	no	former	mild	[5,9]	9	5	2007-2008	2	66	no
1213	42687	4.8	22.87	Yes	No	No	No	46	Female	Non-Hispanic Black	Married	College Graduate or above		41558.3	no	never	mild	[0,4]	9	1	2007-2008	1	68	no
1215	42689	2.15	25.58	Yes	No	No	No	39	Female	Non-Hispanic Black	Married	High School Grad/GED or Equivalent	no	15044.1	no	never			0		2007-2008	2	67	no
1218	42692	1.83	31.09	No	No	No	No	63	Female	Mexican American	Married	Less Than 9th Grade		11261.5	no	never	heavy	[0,4]	9	0	2007-2008	1	65	no
1219	42693	5	23.8	Yes	No	Yes	No	49	Male	Non-Hispanic White	Married	Some College or AA degree		86490.5	no	never	mild	[0,4]	9	0	2007-2008	1	60	no
1221	42695	5	23.37	Yes	No	No	No	50	Male	Other Race - Including Multi-Racial	Married	High School Grad/GED or Equivalent		102185	no	never	mild	[0,4]	9	0	2007-2008	2	69	no
1222	42696	2.24	28.82	Yes	Yes	No	No	78	Male	Non-Hispanic White	Married	High School Grad/GED or Equivalent		11687.7	no	former	mild	[0,4]	9	3	2007-2008	2	61	yes
1224	42698	3.79		No	Yes	No	No	57	Female	Other Hispanic	Married	High School Grad/GED or Equivalent		27859	no	former			0		2007-2008	1	68	yes
1225	42699	0.96	36.94	Yes	Borderline	No	Yes	62	Male	Non-Hispanic White	Never married	Less Than 9th Grade		28811	yes	never	never	[0,4]	9	0	2007-2008	2	63	no
1226	42700	1.44	28.25	Yes	No	No	No	64	Male	Other Race - Including Multi-Racial	Divorced	College Graduate or above		56531.9	no	never	mild	[0,4]	9	0	2007-2008	2	69	no
1227	42701	0.69	20.25	Yes	No	No	No	25	Female	Other Hispanic	Never married	College Graduate or above	no	50263.7	no	never	heavy	[0,4]	9	4	2007-2008	1	68	no
1228	42702	1.1	35.76	Yes	No	No	Yes	70	Female	Non-Hispanic White	Widowed	High School Grad/GED or Equivalent		24926	no	now	moderate	[0,4]	9	0	2007-2008	1	67	no
1229	42703	2.02	25.76	Yes	No	No	No	42	Female	Other Hispanic	Married	Less Than 9th Grade	no		no	never			0		2007-2008	2	71	no
1230	42704	2.18	25.4	Yes	No	No	No	45	Male	Mexican American	Married	9-11th Grade (Includes 12th grade with no diploma)		10123.6	no	never	never	[0,4]	9	0	2007-2008	1	65	no
1231	42705	5	40.85	Yes	No	No	Yes	54	Female	Non-Hispanic Black	Married	College Graduate or above		12395.1	no	never	former	[0,4]	9	0	2007-2008	1	59	no
1236	42710	4.33	29.24	Yes	No	No	No	29	Male	Non-Hispanic White	Never married	Some College or AA degree		91483.9	no	never	former	[0,4]	9	1	2007-2008	2	71	no
1238	42712	5	26.98	Yes	No	No	No	63	Female	Non-Hispanic Black	Married	Some College or AA degree		9900.68	no	never	never	[0,4]	9	3	2007-2008	1	59	no
1239	42713	5	36.96	Yes	No	No	No	39	Female	Non-Hispanic Black	Married	College Graduate or above	no	47914.2	no	never	never	[0,4]	9	0	2007-2008	1	59	no
1240	42714	1.92	33.42	Yes	Yes	No	Yes	80	Female	Non-Hispanic White	Widowed	College Graduate or above			yes	never			0		2007-2008	2	61	yes
1241	42715	5	37.6	Yes	No	No	No	51	Male	Non-Hispanic White	Married	College Graduate or above		54387	no	former	moderate	[0,4]	9	0	2007-2008	2	62	no
1242	42716	3.79		Yes	No	No	Yes	65	Male	Other Hispanic	Married	9-11th Grade (Includes 12th grade with no diploma)			no	former			0		2007-2008	1	68	no
1243	42717	1.13	24.47	No	Yes	No	Yes	47	Male	Non-Hispanic White	Married	9-11th Grade (Includes 12th grade with no diploma)		22616.5	no	now	former	[0,4]	9	3	2007-2008	2	60	no
1249	42723	1.36	26.55	No	No	No	No	24	Male	Mexican American	Married	Less Than 9th Grade		60338.7	no	never	heavy	[0,4]	9	1	2007-2008	1	65	no
1250	42724	5	20.14	Yes	No	No	No	32	Female	Non-Hispanic White	Living with partner	College Graduate or above	no	34880.7	no	never	moderate	[0,4]	9	1	2007-2008	1	70	no
1251	42725		26.16	Yes	No	No	Yes	35	Female	Non-Hispanic White	Never married	Some College or AA degree	no	285116	no	never	moderate	[0,4]	9	0	2007-2008	2	61	no
1252	42726	0.96	25.45	No	No	No	No	32	Female	Mexican American	Married	9-11th Grade (Includes 12th grade with no diploma)	no	15405.4	no	never	never	[0,4]	9	3	2007-2008	1	65	no
1253	42727	1.76	21.71	Yes	No	No	No	26	Male	Other Hispanic	Never married	High School Grad/GED or Equivalent		19305.1	no	now	heavy	[5,9]	9	8	2007-2008	1	71	yes
1254	42728	4.84	43.27	No	No	No	Yes	43	Female	Non-Hispanic Black	Married	Some College or AA degree	no	19295.3	no	never	moderate	[0,4]	9	1	2007-2008	2	67	no
1259	42733	2.83	44.78	Yes	Borderline	No	Yes	68	Male	Non-Hispanic Black	Married	9-11th Grade (Includes 12th grade with no diploma)		11700.8	no	never	heavy	[0,4]	9	0	2007-2008	2	65	no
1262	42736	1.02	28.19	Yes	No	No	Yes	61	Male	Mexican American	Married	Less Than 9th Grade		6775.54	yes	never	former	[0,4]	9	0	2007-2008	1	66	no
1264	42738	0.73	22.67	Yes	No	No	No	75	Male	Mexican American	Divorced	High School Grad/GED or Equivalent		6780.59	no	never	never	[0,4]	9	2	2007-2008	1	66	no
1266	42740	2.14	27.93	Yes	No	No	Yes	73	Male	Non-Hispanic White	Married	College Graduate or above		28060.7	no	never	mild	[0,4]	9	3	2007-2008	2	62	no
1267	42741	5	22.5	Yes	No	No	Yes	58	Male	Mexican American	Married	Some College or AA degree		6245.31	no	now	moderate	[0,4]	9	0	2007-2008	2	64	yes
1269	42743	0.58	30.81	No	No	No	No	34	Male	Other Hispanic	Married	9-11th Grade (Includes 12th grade with no diploma)		12913.5	no	never	heavy	[0,4]	9	0	2007-2008	1	62	no
1270	42744	1.5	26.06	Yes	No	No	No	23	Male	Mexican American	Living with partner	9-11th Grade (Includes 12th grade with no diploma)		69283.4	no	now	heavy	[5,9]	9	5	2007-2008	1	71	no
1271	42745	2.68	40.53	No	Yes	Yes	Yes	51	Female	Mexican American	Married	College Graduate or above		9420.2	yes	never	never	[0,4]	9	3	2007-2008	1	66	yes
1272	42746	4.75	21.22	Yes	No	Yes	No	69	Female	Non-Hispanic White	Married	College Graduate or above		94202.5	no	never	former	[0,4]	9	0	2007-2008	1	60	no
1274	42748	1.25	23.1	Yes	No	No	No	80	Female	Mexican American	Divorced	Less Than 9th Grade			no	never	former	[0,4]	9	1	2007-2008	2	72	no
1275	42749	1.18	21.56	Yes	Yes	No	Yes	77	Female	Non-Hispanic White	Widowed	High School Grad/GED or Equivalent			yes	never			0		2007-2008	2	60	no
1276	42750	1.34	25.51	Yes	No	No	No	23	Female	Non-Hispanic White	Never married	High School Grad/GED or Equivalent	no	107348	no	never			0		2007-2008	1	60	no
1277	42751	5	34.52	Yes	Yes	Yes	Yes	76	Male	Non-Hispanic White	Married	High School Grad/GED or Equivalent		21790.4	yes	former			0		2007-2008	1	67	no
1278	42752		36.65	Yes	Yes	No	Yes	63	Female	Non-Hispanic Black	Widowed	Less Than 9th Grade		9544.78	yes	former	former	[0,4]	9	2	2007-2008	1	64	no
1279	42753	4.38	28.51	Yes	No	No	Yes	43	Female	Non-Hispanic Black	Never married	Some College or AA degree	no	14571.2	no	now	former	[0,4]	9	3	2007-2008	1	65	no
1285	42759	5		Yes	No	No	Yes	80	Male	Non-Hispanic White	Widowed	College Graduate or above			yes	never			0		2007-2008	1	70	no
1286	42760	2.14	27.58	Yes	No	No	No	43	Male	Non-Hispanic White	Living with partner	9-11th Grade (Includes 12th grade with no diploma)		65503.8	no	now	former	[0,4]	9	0	2007-2008	2	71	no
1287	42761	1.36	35.1	Yes	No	No	No	62	Male	Other Hispanic	Married	High School Grad/GED or Equivalent		4606.06	no	former	mild	[5,9]	9	5	2007-2008	1	62	no
1289	42763	3.49	20.19	Yes	No	No	Yes	46	Male	Non-Hispanic Black	Living with partner	9-11th Grade (Includes 12th grade with no diploma)		15377.7	no	now	former	[0,4]	9	2	2007-2008	1	67	yes
1290	42764	0.71	23.56	Yes	No	No	Yes	68	Female	Non-Hispanic Black	Divorced	9-11th Grade (Includes 12th grade with no diploma)		18217.6	no	now	heavy	[0,4]	9	3	2007-2008	2	64	no
1292	42766	1.5	25.38	Yes	No	No	No	51	Male	Non-Hispanic White	Married	College Graduate or above		133614	no	never	mild	[0,4]	9	3	2007-2008	1	60	no
1294	42768	1.92	43.28	Yes	No	No	No	80	Male	Non-Hispanic White	Widowed	9-11th Grade (Includes 12th grade with no diploma)		37429.2	no	never	mild	[0,4]	9	0	2007-2008	2	62	no
1295	42769	3.27	26.7	Yes	No	Yes	Yes	73	Female	Non-Hispanic White	Widowed	Some College or AA degree		56094.6	no	former	mild	[0,4]	9	0	2007-2008	2	62	no
1296	42770	0.65	24.68	No	No	No	No	24	Male	Other Hispanic	Never married	High School Grad/GED or Equivalent		11892.4	no	never	mild	[5,9]	9	5	2007-2008	1	62	no
1297	42771	1.57	22.57	Yes	No	No	No	54	Male	Non-Hispanic Black	Married	9-11th Grade (Includes 12th grade with no diploma)		11141.2	no	now	mild	[5,9]	9	8	2007-2008	1	63	no
1298	42772	1.43	36.37	Yes	No	No	No	65	Female	Non-Hispanic White	Married	High School Grad/GED or Equivalent		21550.7	no	never			0		2007-2008	1	64	no
1305	42779	1.57	25.02	Yes	No	No	No	35	Male	Mexican American	Married	9-11th Grade (Includes 12th grade with no diploma)		14320.9	no	former	heavy	[0,4]	9	3	2007-2008	1	59	no
1307	42781	4.46	30.2	No	No	No	No	39	Male	Non-Hispanic White	Living with partner	Some College or AA degree		68316	no	now	heavy	[0,4]	9	4	2007-2008	2	60	no
1308	42782	5	25.34	Yes	No	No	No	36	Male	Non-Hispanic White	Married	College Graduate or above		54946.1	no	never			0		2007-2008	2	69	no
1311	42785	1.86	27.71	No	No	No	No	22	Female	Other Hispanic	Married	Some College or AA degree	no	59770.9	no	now	heavy	[0,4]	9	2	2007-2008	1	69	no
1313	42787	1.86	27.34	Yes	No	No	No	35	Female	Non-Hispanic White	Never married	Some College or AA degree	no	99826.9	no	never	mild	[0,4]	9	0	2007-2008	1	71	no
1314	42788	5	34.06	Yes	No	Yes	Yes	71	Female	Non-Hispanic White	Married	College Graduate or above		26736	no	former	mild	[0,4]	9	0	2007-2008	1	70	no
1316	42790	1.44	21.55	No	No	No	No	32	Male	Non-Hispanic White	Divorced	9-11th Grade (Includes 12th grade with no diploma)		142544	no	now	heavy	[0,4]	9	1	2007-2008	2	59	no
1317	42791	2.84		Yes	No	No	No	60	Male	Other Hispanic	Married	Some College or AA degree			no	former					2007-2008	2	69	no
1318	42792		26.4	Yes	No	No	No	66	Male	Non-Hispanic White	Married	High School Grad/GED or Equivalent		44470.3	yes	former	former	[0,4]	9	1	2007-2008	2	64	no
1320	42794	5	24.46	No	No	No	No	26	Male	Non-Hispanic White	Never married	High School Grad/GED or Equivalent		208534	no	now	heavy	[0,4]	9	2	2007-2008	2	66	no
1321	42795	1.08	24.51	Yes	Yes	No	Yes	76	Female	Non-Hispanic Black	Widowed	High School Grad/GED or Equivalent		11810.2	no	never	never	[0,4]	9	1	2007-2008	1	59	no
1323	42797	1.61	26.59	Yes	No	No	No	35	Female	Non-Hispanic White	Married	College Graduate or above	no	62005.1	no	never	former	[0,4]	9	3	2007-2008	2	60	no
1325	42799	0.69	27.69	No	No	No	Yes	63	Male	Mexican American	Married	Less Than 9th Grade		9182.55	no	former	former	[0,4]	9	0	2007-2008	2	64	no
1327	42801	2.14	26.01	Yes	No	No	No	50	Female	Non-Hispanic White	Married	High School Grad/GED or Equivalent		65106.1	no	now	former	[0,4]	9	2	2007-2008	2	63	yes
1328	42802	4.55	36.8	Yes	No	No	Yes	62	Male	Mexican American	Married	High School Grad/GED or Equivalent		6271.53	no	never	mild	[0,4]	9	0	2007-2008	2	70	no
1332	42806	4.38	26.36	Yes	No	No	No	36	Female	Other Hispanic	Married	Some College or AA degree	no	9867.44	no	never	moderate	[0,4]	9	0	2007-2008	1	60	yes
1334	42808	1.75	33.97	Yes	No	No	No	58	Female	Mexican American	Living with partner	Less Than 9th Grade			yes	never			0		2007-2008	1	70	no
1335	42809	1.73	29.95	No	No	No	No	27	Male	Mexican American	Married	Less Than 9th Grade		43191.8	no	never			0		2007-2008	2	69	no
[truncated: 43,229 more rows]

## Sheet: 43540
	seqn	PIR	BMI	insurance	DM	cancer	H	age	sex	eth	marry	edu	Pregnant	wtdrd1	CVD	smoke	alcohol.user	PHQ9	answer	score	Year	sdmvpsu	sdmvstra	hx
[truncated: 43,540 more rows]

## Sheet: 39172
	seqn	PIR	BMI	insurance	DM	cancer	H	age	sex	eth	marry	edu	Pregnant	wtdrd1	CVD	smoke	alcohol.user	PHQ9	answer	score	Year	sdmvpsu	sdmvstra	hx
[truncated: 39,172 more rows]
