# Supplementary material for: Moderating role of live microbe between chronic inflammatory airway disease and depressive symptoms
Source: Front Nutr. 2025 Apr 28;12:1572178. doi: 10.3389/fnut.2025.1572178 (PMC12066434; doi:10.3389/fnut.2025.1572178)
Supplement: Supplementary file 2 [file Table_2.xlsx]

## Sheet: 23072
	seqn	PIR	BMI	insurance	DM	H	age	sex	eth	marry	edu	CVD	smoke	alcohol.user	PHQ9	answer	score	Year	sdmvpsu	sdmvstra	hx	nhs_wt
1	41475	1.83	58.04	No	No	Yes	62	Female	Other Race - Including Multi-Racial	Married	High School Grad/GED or Equivalent	yes	never	former	[5,9]	9	5	2007-2008	1	60	yes	7706.04
3	41477	1.5	30.05	Yes	Yes	Yes	71	Male	Non-Hispanic White	Married	High School Grad/GED or Equivalent	no	former	former	[0,4]	9	0	2007-2008	1	67	no	1292.88
5	41479	2.2	27.56	No	No	No	52	Male	Mexican American	Married	Less Than 9th Grade	no	never	heavy	[0,4]	9	0	2007-2008	1	70	no	725.492
7	41481	1.63	23.34	No	No	No	21	Male	Non-Hispanic Black	Never married	High School Grad/GED or Equivalent	no	never	heavy	[0,4]	9	2	2007-2008	2	68	no	1838.71
9	41483	1.14	44.06	Yes	Yes	Yes	66	Male	Non-Hispanic Black	Married	Some College or AA degree	no	never	former	[0,4]	9	0	2007-2008	2	66	no	1025.8
11	41485	1.01	25.99	No	No	No	30	Female	Other Hispanic	Married	9-11th Grade (Includes 12th grade with no diploma)	no	never	never	[0,4]	9	3	2007-2008	2	71	no	5520.7
13	41487	5	23.44	Yes	No	Yes	27	Male	Other Race - Including Multi-Racial	Never married	College Graduate or above	no	never	mild	[0,4]	9	0	2007-2008	1	59	no	7513.58
15	41489	2.15	36.59	Yes	No	No	40	Female	Mexican American	Married	High School Grad/GED or Equivalent	no	never	heavy	[0,4]	9	1	2007-2008	1	66	no	2035.69
16	41490	4.09	27.69	Yes	No	No	66	Female	Non-Hispanic Black	Married	Some College or AA degree	no	former	moderate	[0,4]	9	0	2007-2008	1	63	no	1365.53
18	41492	1.02	29.02	Yes	No	Yes	72	Male	Non-Hispanic White	Married	Less Than 9th Grade	no	never	mild	[0,4]	9	0	2007-2008	1	62	no	1194.45
20	41494	1.3	25.46	No	No	No	40	Male	Mexican American	Married	High School Grad/GED or Equivalent	no	now	heavy	[0,4]	9	0	2007-2008	1	65	no	1186.49
21	41495	5	25.53	Yes	Borderline	No	61	Male	Non-Hispanic White	Married	College Graduate or above	no	former	mild	[15,19]	9	17	2007-2008	2	66	no	13743.7
22	41496	0.59	28.37	Yes	Yes	No	64	Female	Mexican American	Separated	Less Than 9th Grade	no	never	never	[5,9]	9	8	2007-2008	1	71	no	1153.88
24	41498	1.63	28.16	Yes	No	Yes	68	Male	Non-Hispanic Black	Living with partner	Less Than 9th Grade	no	never	never	[0,4]	9	1	2007-2008	1	72	yes	1078.77
28	41502	3.41	29.13	No	No	No	29	Male	Mexican American	Married	High School Grad/GED or Equivalent	no	now	heavy	[5,9]	9	6	2007-2008	2	71	no	2167.92
30	41504	3.29	23.32	Yes	No	Yes	63	Male	Non-Hispanic White	Married	College Graduate or above	yes	former	mild	[0,4]	9	4	2007-2008	1	68	no	7425.32
35	41509	1.14	34.28	Yes	No	No	48	Male	Other Hispanic	Married	Some College or AA degree	no	now	heavy	[5,9]	9	5	2007-2008	2	67	no	6843.82
37	41511	5	26.15	No	No	No	35	Male	Mexican American	Married	College Graduate or above	no	now	heavy	[0,4]	9	0	2007-2008	1	65	no	1829.18
40	41514	4.33	29.65	Yes	Yes	Yes	70	Male	Non-Hispanic White	Never married	College Graduate or above	yes	former	mild	[0,4]	9	0	2007-2008	2	63	no	4200.04
44	41518	5	29.12	Yes	No	No	50	Male	Non-Hispanic White	Married	College Graduate or above	no	never	mild	[0,4]	9	0	2007-2008	2	60	no	7600.35
48	41522	1.21	26.28	Yes	No	Yes	72	Male	Non-Hispanic White	Married	Some College or AA degree	no	never	mild	[0,4]	9	0	2007-2008	2	72	no	2408.58
49	41523	4.48	31.23	Yes	No	Yes	28	Male	Non-Hispanic Black	Married	High School Grad/GED or Equivalent	no	never	moderate	[0,4]	9	3	2007-2008	2	65	no	2956.76
51	41525	2.84	25.22	Yes	No	No	51	Male	Non-Hispanic Black	Married	High School Grad/GED or Equivalent	no	former	former	[0,4]	9	3	2007-2008	2	68	yes	2147.31
53	41527	0.82	26.89	No	No	Yes	44	Male	Non-Hispanic White	Married	High School Grad/GED or Equivalent	no	never	former	[5,9]	9	6	2007-2008	1	60	yes	5207.41
57	41531	1.81	26.2	Yes	No	No	43	Male	Other Hispanic	Married	9-11th Grade (Includes 12th grade with no diploma)	no	never	former	[0,4]	9	1	2007-2008	2	61	no	5972.21
62	41536	5	28.83	Yes	No	Yes	44	Female	Non-Hispanic White	Married	Some College or AA degree	no	never	former	[0,4]	9	1	2007-2008	2	60	yes	10022.3
65	41539	3.85	24.13	Yes	No	No	37	Male	Non-Hispanic White	Never married	College Graduate or above	no	never	heavy	[0,4]	9	1	2007-2008	2	68	no	16106.7
67	41541	4.72	35.7	Yes	No	Yes	43	Female	Non-Hispanic White	Married	College Graduate or above	no	never	mild	[0,4]	9	1	2007-2008	2	63	no	8413.11
68	41542	1.16	32.83	Yes	Yes	Yes	60	Female	Non-Hispanic Black	Married	High School Grad/GED or Equivalent	no	never	never	[0,4]	9	0	2007-2008	1	59	no	2438.09
71	41545	1.27	28.36	No	No	Yes	40	Female	Mexican American	Married	Less Than 9th Grade	no	now	heavy	[5,9]	9	9	2007-2008	2	70	no	6450.89
72	41546	4.95	30.81	Yes	No	No	45	Female	Non-Hispanic White	Divorced	Some College or AA degree	no	never	mild	[0,4]	9	3	2007-2008	1	69	no	24498.8
73	41547	4.24	32.7	Yes	No	Yes	49	Male	Non-Hispanic White	Married	Some College or AA degree	no	never	former	[0,4]	9	4	2007-2008	1	60	no	24989.3
75	41549	0.29	35.01	Yes	No	Yes	61	Female	Non-Hispanic Black	Divorced	High School Grad/GED or Equivalent	no	never	mild	[0,4]	9	2	2007-2008	2	65	no	2399.26
76	41550	0.47	23.26	Yes	No	No	45	Male	Mexican American	Never married	High School Grad/GED or Equivalent	no	former	heavy	[5,9]	9	7	2007-2008	2	61	no	1880
81	41555	0.6	37.82	Yes	No	No	78	Female	Non-Hispanic Black	Widowed	Less Than 9th Grade	no	never	former	[0,4]	9	0	2007-2008	1	71	no	3995.09
82	41556	1.24	35.45	Yes	No	Yes	38	Male	Non-Hispanic White	Married	9-11th Grade (Includes 12th grade with no diploma)	no	now	former	[0,4]	9	1	2007-2008	1	61	no	1903.99
88	41562	5	36.8	Yes	No	No	50	Male	Non-Hispanic White	Never married	Some College or AA degree	no	never	heavy	[0,4]	9	2	2007-2008	2	66	no	24512.9
91	41565	1.46	24.46	Yes	No	No	72	Male	Non-Hispanic White	Married	High School Grad/GED or Equivalent	no	now	heavy	[0,4]	9	0	2007-2008	1	60	no	1288.46
93	41567	2.92	25.47	Yes	No	No	51	Male	Other Hispanic	Married	Some College or AA degree	no	now	mild	[0,4]	9	0	2007-2008	1	68	no	2112.46
99	41573	1.69	23.94	Yes	No	No	32	Female	Mexican American	Married	High School Grad/GED or Equivalent	no	never	never	[0,4]	9	0	2007-2008	2	71	no	1531.71
100	41574	5	25.16	Yes	No	No	57	Male	Non-Hispanic White	Married	Some College or AA degree	no	now	mild	[0,4]	9	1	2007-2008	2	63	yes	16727.5
101	41575	3.43	27.77	Yes	No	No	76	Male	Mexican American	Divorced	Less Than 9th Grade	no	former	former	[0,4]	9	0	2007-2008	2	71	no	1009.91
105	41579	3	19.12	Yes	No	No	71	Female	Non-Hispanic White	Married	High School Grad/GED or Equivalent	no	former	mild	[0,4]	9	0	2007-2008	2	60	no	7481.47
113	41587	0.86	26.34	Yes	No	No	44	Female	Non-Hispanic Black	Never married	Some College or AA degree	no	never	mild	[0,4]	9	3	2007-2008	2	68	no	3336.29
115	41589	1.4	29.83	Yes	No	No	76	Male	Mexican American	Married	College Graduate or above	no	former	mild	[0,4]	9	2	2007-2008	1	66	no	1355.6
116	41590	2.33	24.39	No	No	No	25	Male	Mexican American	Married	Some College or AA degree	no	never	heavy	[0,4]	9	0	2007-2008	1	66	no	3005.16
120	41594	5	29.26	Yes	No	No	38	Male	Non-Hispanic White	Never married	Some College or AA degree	no	former	heavy	[0,4]	9	1	2007-2008	2	69	no	9566.35
121	41595	1.03	18.49	Yes	No	No	76	Female	Non-Hispanic White	Widowed	9-11th Grade (Includes 12th grade with no diploma)	no	now	mild	[0,4]	9	0	2007-2008	1	60	no	4728.84
125	41599	2.64	31.63	Yes	No	Yes	52	Female	Other Hispanic	Married	Some College or AA degree	yes	never	former	[0,4]	9	0	2007-2008	2	65	no	5705.02
126	41600	1.45	28.05	Yes	No	No	29	Male	Other Hispanic	Married	9-11th Grade (Includes 12th grade with no diploma)	no	now	moderate	[0,4]	9	0	2007-2008	2	67	no	7116.3
131	41605	0.6	29.69	No	No	No	36	Female	Non-Hispanic White	Married	Some College or AA degree	no	never	mild	[0,4]	9	0	2007-2008	2	59	no	4227.89
133	41607	5	26.7	Yes	No	No	46	Female	Non-Hispanic White	Married	High School Grad/GED or Equivalent	no	former	heavy	[0,4]	9	4	2007-2008	2	64	no	21625.9
138	41612	2.14	28.65	Yes	No	No	80	Female	Non-Hispanic White	Married	9-11th Grade (Includes 12th grade with no diploma)	yes	never	never	[0,4]	9	0	2007-2008	2	60	no	4489.95
139	41613	5	32.42	Yes	Yes	No	71	Male	Non-Hispanic Black	Married	College Graduate or above	no	former	former	[0,4]	9	3	2007-2008	2	70	no	820.944
142	41616	1.11	33.37	Yes	No	Yes	67	Female	Non-Hispanic Black	Divorced	9-11th Grade (Includes 12th grade with no diploma)	no	former	former	[0,4]	9	3	2007-2008	2	67	no	1358.07
144	41618	5	37.79	Yes	Yes	No	46	Female	Non-Hispanic White	Married	Some College or AA degree	no	never	mild	[5,9]	9	8	2007-2008	2	64	yes	19815.1
145	41619	0.62	40.58	Yes	No	Yes	20	Male	Mexican American	Never married	9-11th Grade (Includes 12th grade with no diploma)	no	never	never	[10,14]	9	14	2007-2008	1	62	yes	1819.68
148	41622	1.04	42.69	Yes	No	No	41	Female	Non-Hispanic White	Married	High School Grad/GED or Equivalent	no	never	former	[0,4]	9	0	2007-2008	1	61	no	6905.91
149	41623	2.91	36.17	Yes	No	No	29	Male	Non-Hispanic Black	Married	College Graduate or above	no	never	mild	[0,4]	9	0	2007-2008	1	68	no	2444.49
150	41624	2.71	25.83	Yes	Yes	Yes	68	Female	Other Hispanic	Married	Less Than 9th Grade	no	never	heavy	[0,4]	9	0	2007-2008	2	66	no	1198.28
151	41625	0.4	32.37	No	No	No	26	Female	Mexican American	Separated	Less Than 9th Grade	no	never	never	[0,4]	9	3	2007-2008	1	66	no	1696.33
152	41626	4.44	27	Yes	No	No	24	Male	Other Hispanic	Never married	Some College or AA degree	no	now	mild	[0,4]	9	4	2007-2008	2	68	no	6042.63
154	41628	0.79	23.35	Yes	No	No	23	Female	Non-Hispanic White	Divorced	Some College or AA degree	no	former	mild	[0,4]	9	0	2007-2008	2	59	no	7142.63
162	41636	1.81	26.44	No	No	No	61	Female	Mexican American	Married	High School Grad/GED or Equivalent	no	never	former	[0,4]	9	0	2007-2008	2	70	no	877.417
165	41639	2.21	30.2	Yes	No	No	37	Male	Mexican American	Separated	College Graduate or above	no	never	moderate	[0,4]	9	0	2007-2008	1	66	no	3195.38
168	41642	1.57	27.16	Yes	No	No	73	Female	Non-Hispanic White	Widowed	High School Grad/GED or Equivalent	no	never	mild	[0,4]	9	1	2007-2008	1	63	no	4668.37
174	41648	5	28.51	Yes	No	Yes	58	Male	Non-Hispanic White	Married	High School Grad/GED or Equivalent	no	never	never	[0,4]	9	3	2007-2008	2	61	yes	13806.8
178	41652	3.21	26.43	Yes	No	Yes	70	Female	Other Race - Including Multi-Racial	Married	College Graduate or above	no	never	never	[0,4]	9	4	2007-2008	2	67	no	5535.5
189	41663	1.57	29.89	No	No	No	32	Female	Mexican American	Married	9-11th Grade (Includes 12th grade with no diploma)	no	never	never	[0,4]	9	3	2007-2008	1	66	no	7751.31
192	41666	2.9	32.41	Yes	No	Yes	43	Female	Non-Hispanic White	Married	Some College or AA degree	no	former	former	[5,9]	9	9	2007-2008	1	59	yes	17963.6
194	41668	5	28.28	Yes	No	No	66	Male	Non-Hispanic Black	Married	College Graduate or above	no	never	mild	[0,4]	9	0	2007-2008	2	62	no	1330.89
196	41670	1.37	30.43	No	No	No	27	Male	Non-Hispanic Black	Living with partner	9-11th Grade (Includes 12th grade with no diploma)	no	now	moderate	[10,14]	9	13	2007-2008	1	65	no	4294.53
198	41672	2.56	23.42	Yes	No	Yes	63	Female	Mexican American	Married	9-11th Grade (Includes 12th grade with no diploma)	no	never	mild	[0,4]	9	3	2007-2008	2	70	yes	1079.44
200	41674	2.69	23.05	No	No	No	25	Male	Non-Hispanic Black	Married	Some College or AA degree	no	never	former	[0,4]	9	0	2007-2008	2	74	no	2159.93
202	41676	1.96	23.31	Yes	No	No	61	Female	Non-Hispanic White	Living with partner	Some College or AA degree	no	former	moderate	[0,4]	9	1	2007-2008	2	63	no	7184.92
203	41677	3.02	36.98	Yes	No	Yes	71	Male	Non-Hispanic White	Married	High School Grad/GED or Equivalent	no	never	never	[0,4]	9	0	2007-2008	2	68	no	3889.21
205	41679	1.97	21.33	No	No	No	21	Male	Non-Hispanic White	Never married	9-11th Grade (Includes 12th grade with no diploma)	no	former	heavy	[0,4]	9	1	2007-2008	1	61	no	7902.17
206	41680	1.24	51.91	Yes	Yes	Yes	63	Male	Non-Hispanic Black	Married	High School Grad/GED or Equivalent	no	never	mild	[0,4]	9	0	2007-2008	1	67	no	1878.71
211	41685	0.94	18.44	No	No	No	25	Male	Non-Hispanic White	Never married	High School Grad/GED or Equivalent	no	never	former	[0,4]	9	2	2007-2008	1	61	no	3735.24
213	41687	1.81	24.21	No	No	No	31	Male	Mexican American	Married	9-11th Grade (Includes 12th grade with no diploma)	no	never	heavy	[5,9]	9	7	2007-2008	2	70	no	12354.6
214	41688	1.9	29.28	No	No	No	49	Male	Non-Hispanic White	Married	9-11th Grade (Includes 12th grade with no diploma)	no	now	heavy	[0,4]	9	3	2007-2008	1	67	yes	7982.05
216	41690	5	30.95	Yes	No	Yes	52	Male	Mexican American	Married	College Graduate or above	no	former	former	[0,4]	9	1	2007-2008	2	65	no	2957.8
217	41691	5	31.98	Yes	No	Yes	60	Male	Non-Hispanic White	Married	High School Grad/GED or Equivalent	no	never	moderate	[0,4]	9	0	2007-2008	2	63	no	11533.1
219	41693	5	35.12	Yes	No	No	50	Male	Non-Hispanic Black	Widowed	Some College or AA degree	no	now	mild	[0,4]	9	0	2007-2008	1	74	no	1528.61
224	41698	4.14	34.52	Yes	No	No	42	Male	Non-Hispanic White	Married	Some College or AA degree	no	never	heavy	[5,9]	9	7	2007-2008	1	69	yes	14614.2
225	41699	4.75	41.12	Yes	Yes	Yes	51	Male	Non-Hispanic Black	Married	Some College or AA degree	no	former	former	[0,4]	9	0	2007-2008	1	65	no	2266.22
226	41700	1.28	26.47	Yes	No	Yes	55	Male	Non-Hispanic White	Living with partner	9-11th Grade (Includes 12th grade with no diploma)	yes	now	heavy	[5,9]	9	5	2007-2008	1	67	no	1909.3
228	41702	3.43	45.13	Yes	No	No	55	Female	Non-Hispanic Black	Divorced	High School Grad/GED or Equivalent	no	never	former	[5,9]	9	6	2007-2008	1	59	no	4653.47
231	41705	2.42	23.29	Yes	No	No	62	Male	Non-Hispanic Black	Married	High School Grad/GED or Equivalent	no	now	moderate	[0,4]	9	3	2007-2008	2	59	yes	1922.8
234	41708	4.72	26.15	Yes	No	No	37	Female	Non-Hispanic White	Married	Some College or AA degree	no	never	mild	[10,14]	9	10	2007-2008	2	63	no	20146.4
236	41710	1.47	20.59	No	No	No	23	Male	Mexican American	Married	Some College or AA degree	no	never	heavy	[0,4]	9	0	2007-2008	1	70	no	2903.58
237	41711	3.65	29.08	Yes	No	Yes	73	Female	Non-Hispanic White	Married	High School Grad/GED or Equivalent	yes	never	mild	[0,4]	9	2	2007-2008	1	71	no	6254.78
239	41713	1.28	17.89	No	No	No	42	Male	Non-Hispanic White	Married	Some College or AA degree	no	now	former	[0,4]	9	3	2007-2008	1	60	no	1907.6
241	41715	1.46	24.33	Yes	No	Yes	74	Female	Non-Hispanic White	Married	High School Grad/GED or Equivalent	no	never	mild	[0,4]	9	0	2007-2008	1	62	yes	4945.88
243	41717	2.34	23.87	Yes	Yes	Yes	72	Female	Non-Hispanic White	Married	9-11th Grade (Includes 12th grade with no diploma)	no	former	never	[0,4]	9	2	2007-2008	1	67	yes	6328.13
244	41718	0.64	35.28	No	No	No	50	Female	Mexican American	Married	Less Than 9th Grade	no	never	never	[0,4]	9	0	2007-2008	1	66	no	1366.45
247	41721	0.84	25.32	No	No	No	37	Male	Non-Hispanic White	Married	9-11th Grade (Includes 12th grade with no diploma)	no	now	former	[0,4]	9	0	2007-2008	1	64	no	1934.36
250	41724	1.63	31.09	Yes	No	No	27	Male	Non-Hispanic Black	Never married	College Graduate or above	no	never	never	[0,4]	9	1	2007-2008	2	68	no	6446.84
251	41725	1.05	26.36	Yes	No	No	77	Female	Non-Hispanic White	Widowed	High School Grad/GED or Equivalent	no	never	never	[5,9]	9	5	2007-2008	1	66	no	3607.25
253	41727	4.95	31.44	Yes	No	No	22	Female	Non-Hispanic White	Never married	College Graduate or above	no	never	mild	[10,14]	9	11	2007-2008	1	69	no	30287.3
254	41728	5	18.2	Yes	No	No	47	Female	Non-Hispanic White	Married	College Graduate or above	no	never	mild	[0,4]	9	0	2007-2008	2	65	no	12502.5
255	41729	5	38.63	Yes	No	Yes	53	Male	Non-Hispanic White	Married	9-11th Grade (Includes 12th grade with no diploma)	no	former	mild	[0,4]	9	3	2007-2008	2	63	no	11054.3
256	41730	1.16	28.49	No	No	No	35	Male	Mexican American	Married	9-11th Grade (Includes 12th grade with no diploma)	no	now	heavy	[10,14]	9	11	2007-2008	1	70	no	3256.74
257	41731	0.51	31.91	Yes	No	No	46	Female	Mexican American	Never married	High School Grad/GED or Equivalent	no	never	mild	[15,19]	9	17	2007-2008	2	71	no	5315.7
259	41733	5	34	Yes	No	Yes	38	Male	Non-Hispanic White	Never married	High School Grad/GED or Equivalent	no	never	moderate	[0,4]	9	0	2007-2008	1	61	no	10516.5
263	41737	3.79	24.93	Yes	No	No	28	Female	Non-Hispanic Black	Separated	9-11th Grade (Includes 12th grade with no diploma)	no	never	heavy	[10,14]	9	10	2007-2008	1	69	yes	7503.77
265	41739	0.99	30.93	Yes	Yes	Yes	69	Male	Non-Hispanic Black	Never married	Less Than 9th Grade	yes	never	former	[0,4]	9	0	2007-2008	1	72	yes	1066.75
269	41743	2.52	28.25	No	No	No	28	Male	Mexican American	Never married	High School Grad/GED or Equivalent	no	never	heavy	[0,4]	9	3	2007-2008	1	62	no	3085.71
275	41749	2.1	27.84	Yes	No	No	28	Female	Mexican American	Married	Some College or AA degree	no	never	moderate	[0,4]	9	2	2007-2008	1	65	no	1195.58
277	41751	2.56	40.45	Yes	Yes	Yes	73	Female	Non-Hispanic White	Married	High School Grad/GED or Equivalent	no	never	never	[0,4]	9	1	2007-2008	2	59	no	2879.67
279	41753	2.88	37.68	Yes	No	No	78	Male	Non-Hispanic White	Widowed	Some College or AA degree	no	former	former	[5,9]	9	6	2007-2008	2	60	no	8525.26
280	41754	3.77	24.45	Yes	No	No	32	Male	Non-Hispanic White	Married	9-11th Grade (Includes 12th grade with no diploma)	no	now	mild	[0,4]	9	1	2007-2008	2	63	no	2293.36
281	41755	1.76	25.79	Yes	No	Yes	79	Female	Non-Hispanic White	Widowed	9-11th Grade (Includes 12th grade with no diploma)	no	former	never	[5,9]	9	6	2007-2008	1	67	no	4205.99
282	41756	2.27	29.56	Yes	No	No	60	Female	Mexican American	Married	Less Than 9th Grade	no	never	never	[0,4]	9	1	2007-2008	2	65	no	829.521
285	41759	1.01	24	No	No	No	41	Male	Non-Hispanic White	Married	9-11th Grade (Includes 12th grade with no diploma)	no	now	heavy	[0,4]	9	0	2007-2008	2	59	no	6146.28
286	41760	1.57	28.2	Yes	No	Yes	73	Female	Non-Hispanic White	Widowed	High School Grad/GED or Equivalent	no	never	mild	[0,4]	9	4	2007-2008	1	67	no	7499.32
287	41761	5	23.05	Yes	No	Yes	54	Female	Non-Hispanic White	Married	College Graduate or above	no	never	mild	[0,4]	9	2	2007-2008	2	70	no	9952.4
288	41762	5	34.96	Yes	No	No	32	Male	Non-Hispanic White	Never married	College Graduate or above	no	never	heavy	[5,9]	9	6	2007-2008	2	68	yes	19093.3
290	41764	4.84	26.09	Yes	No	Yes	54	Male	Non-Hispanic White	Married	College Graduate or above	no	former	mild	[0,4]	9	0	2007-2008	1	60	no	16145.6
293	41767	0.48	20.83	No	No	No	21	Male	Mexican American	Never married	9-11th Grade (Includes 12th grade with no diploma)	no	never	never	[0,4]	9	0	2007-2008	2	71	no	8301.11
294	41768	5	28.5	Yes	No	Yes	57	Female	Mexican American	Married	College Graduate or above	no	never	never	[0,4]	9	2	2007-2008	1	65	no	1779.5
296	41770	1.24	31.13	Yes	No	Yes	71	Female	Other Hispanic	Widowed	Less Than 9th Grade	no	never	never	[0,4]	9	1	2007-2008	1	72	no	887.419
297	41771	2.45	26.75	Yes	No	No	80	Female	Other Hispanic	Widowed	9-11th Grade (Includes 12th grade with no diploma)	no	never	mild	[0,4]	9	0	2007-2008	1	62	no	1154.66
298	41772	2.86	25.95	Yes	No	No	69	Male	Other Hispanic	Married	9-11th Grade (Includes 12th grade with no diploma)	no	former	former	[0,4]	9	0	2007-2008	2	61	no	2171.12
301	41775	1.39	34.75	No	No	Yes	61	Female	Non-Hispanic Black	Never married	9-11th Grade (Includes 12th grade with no diploma)	no	never	moderate	[0,4]	9	4	2007-2008	1	68	no	1283.08
302	41776	1.64	24.24	Yes	No	No	48	Female	Mexican American	Married	Some College or AA degree	no	never	heavy	[0,4]	9	3	2007-2008	2	71	no	1721.66
308	41782	4.38	32.03	Yes	No	No	66	Male	Non-Hispanic White	Married	High School Grad/GED or Equivalent	yes	now	former	[0,4]	9	3	2007-2008	1	61	yes	6400.7
314	41788	1.79	20.45	Yes	No	Yes	38	Female	Non-Hispanic White	Never married	9-11th Grade (Includes 12th grade with no diploma)	no	never	never	[5,9]	9	8	2007-2008	2	62	no	25601.6
319	41793	1.18	39.23	Yes	No	Yes	43	Male	Non-Hispanic White	Never married	High School Grad/GED or Equivalent	no	never	former	[0,4]	9	3	2007-2008	1	65	no	3689.57
320	41794	1.61	30.29	No	No	No	44	Male	Non-Hispanic White	Married	High School Grad/GED or Equivalent	no	now	former	[0,4]	9	3	2007-2008	1	61	no	4219.61
328	41802	2.82	23.64	Yes	No	No	30	Female	Non-Hispanic White	Married	High School Grad/GED or Equivalent	no	never	heavy	[0,4]	9	2	2007-2008	2	60	no	6471.23
334	41808	3.65	23.48	Yes	No	No	68	Female	Non-Hispanic White	Married	High School Grad/GED or Equivalent	no	never	never	[0,4]	9	2	2007-2008	1	60	no	8319.67
335	41809	1.09	41.09	Yes	No	Yes	35	Male	Mexican American	Married	High School Grad/GED or Equivalent	no	now	heavy	[5,9]	9	8	2007-2008	2	70	no	2772.68
337	41811	3.2	25.14	Yes	No	No	36	Female	Mexican American	Married	College Graduate or above	no	never	moderate	[0,4]	9	0	2007-2008	1	66	no	2003.14
339	41813	0.47	23.49	No	No	No	28	Male	Mexican American	Living with partner	Less Than 9th Grade	no	never	former	[5,9]	9	9	2007-2008	2	68	no	3500.26
345	41819	0.61	29.69	No	No	No	25	Male	Non-Hispanic Black	Never married	High School Grad/GED or Equivalent	no	now	heavy	[0,4]	9	1	2007-2008	2	68	no	7089.27
346	41820	1.33	29.97	Yes	Yes	No	79	Female	Mexican American	Widowed	Less Than 9th Grade	yes	never	never	[15,19]	9	15	2007-2008	1	70	no	791.172
348	41822	2.82	35.58	Yes	No	No	21	Male	Other Hispanic	Never married	Some College or AA degree	no	never	never	[0,4]	9	0	2007-2008	2	71	no	2207.11
351	41825	2.06	24.65	Yes	No	Yes	63	Female	Non-Hispanic Black	Widowed	College Graduate or above	no	now	moderate	[0,4]	9	2	2007-2008	1	63	no	1015.79
360	41834	5	27.36	Yes	No	No	43	Male	Non-Hispanic White	Married	College Graduate or above	no	now	mild	[0,4]	9	0	2007-2008	1	70	no	6621.44
364	41838	1.18	36.21	No	No	Yes	58	Female	Non-Hispanic White	Married	Less Than 9th Grade	no	never	never	[0,4]	9	3	2007-2008	2	62	no	7832.42
365	41839	0.63	28.36	Yes	No	No	43	Female	Mexican American	Never married	9-11th Grade (Includes 12th grade with no diploma)	no	never	never	[0,4]	9	0	2007-2008	2	70	yes	1660.72
366	41840	1.2	30.19	Yes	Yes	Yes	75	Female	Non-Hispanic White	Married	9-11th Grade (Includes 12th grade with no diploma)	no	never	former	[5,9]	9	9	2007-2008	2	63	no	6619.45
368	41842	4.24	28.69	Yes	No	No	21	Male	Mexican American	Never married	Some College or AA degree	no	never	mild	[0,4]	9	1	2007-2008	1	69	yes	9465
369	41843	1.03	38.13	No	No	No	25	Female	Mexican American	Married	9-11th Grade (Includes 12th grade with no diploma)	no	never	mild	[0,4]	9	1	2007-2008	1	69	no	1708.16
370	41844	1.14	33.06	Yes	No	Yes	36	Female	Non-Hispanic White	Never married	High School Grad/GED or Equivalent	yes	now	former	[15,19]	9	18	2007-2008	2	60	no	2867.82
378	41852	1.79	25.09	Yes	No	No	65	Male	Non-Hispanic White	Married	High School Grad/GED or Equivalent	no	former	former	[0,4]	9	0	2007-2008	2	59	no	2133.22
381	41855	0.38	24.26	Yes	No	No	21	Male	Non-Hispanic White	Never married	Some College or AA degree	no	never	heavy	[0,4]	9	4	2007-2008	2	67	no	3806.1
383	41857	4.84	26.92	Yes	No	No	30	Female	Non-Hispanic White	Married	Some College or AA degree	no	now	mild	[0,4]	9	2	2007-2008	2	62	yes	18786.7
389	41863	3.22	29.9	Yes	No	No	48	Female	Non-Hispanic Black	Divorced	High School Grad/GED or Equivalent	no	former	heavy	[0,4]	9	0	2007-2008	2	65	no	4592.63
390	41864	2.95	32.64	Yes	No	Yes	44	Male	Mexican American	Divorced	Some College or AA degree	no	never	heavy	[0,4]	9	3	2007-2008	2	71	no	3343.41
391	41865	5	28.03	Yes	No	Yes	76	Male	Non-Hispanic Black	Married	College Graduate or above	no	former	mild	[5,9]	9	7	2007-2008	2	69	no	2323.47
393	41867	1.94	37.11	No	Yes	Yes	35	Male	Non-Hispanic White	Married	9-11th Grade (Includes 12th grade with no diploma)	yes	never	former	[5,9]	9	6	2007-2008	2	59	no	1648.61
394	41868	1.61	29.9	Yes	No	No	78	Male	Non-Hispanic White	Married	Less Than 9th Grade	yes	former	former	[0,4]	9	1	2007-2008	2	60	yes	6696.4
395	41869	5	31.45	Yes	No	No	28	Male	Non-Hispanic White	Married	College Graduate or above	no	never	mild	[0,4]	9	1	2007-2008	1	59	yes	24791.5
399	41873	5	24.31	Yes	No	Yes	78	Female	Non-Hispanic White	Married	High School Grad/GED or Equivalent	no	never	former	[0,4]	9	0	2007-2008	2	70	no	5799.07
401	41875	2.34	30.82	No	Yes	No	51	Female	Other Hispanic	Married	9-11th Grade (Includes 12th grade with no diploma)	no	never	former	[5,9]	9	6	2007-2008	1	72	yes	1246.04
403	41877	2.19	21.87	No	No	No	42	Female	Non-Hispanic Black	Never married	Some College or AA degree	no	never	mild	[0,4]	9	4	2007-2008	1	59	no	3305.46
408	41882	1.58	34.91	Yes	No	Yes	59	Female	Mexican American	Never married	Less Than 9th Grade	no	former	heavy	[0,4]	9	1	2007-2008	2	71	no	975.51
409	41883	2.84	59.13	Yes	No	No	42	Female	Other Hispanic	Never married	Some College or AA degree	no	never	mild	[0,4]	9	0	2007-2008	2	69	yes	1144.98
414	41888	1.18	28.65	Yes	No	No	71	Male	Non-Hispanic White	Living with partner	High School Grad/GED or Equivalent	no	now	heavy	[5,9]	9	6	2007-2008	1	66	yes	7878.65
415	41889	1.56	22.25	No	No	No	32	Male	Mexican American	Divorced	High School Grad/GED or Equivalent	no	never	mild	[0,4]	9	0	2007-2008	2	66	no	9624.22
421	41895	0.92	19.03	No	No	No	47	Female	Mexican American	Married	College Graduate or above	no	former	mild	[0,4]	9	0	2007-2008	2	65	no	2229.43
424	41898	5	29.9	Yes	Yes	No	54	Female	Non-Hispanic Black	Divorced	College Graduate or above	no	never	mild	[0,4]	9	3	2007-2008	2	65	no	4287.58
425	41899	0.71	27.5	No	No	No	35	Male	Mexican American	Married	Less Than 9th Grade	no	never	mild	[0,4]	9	0	2007-2008	1	71	no	2755.78
428	41902	1.14	47.54	No	No	No	36	Male	Non-Hispanic Black	Married	High School Grad/GED or Equivalent	no	never	former	[0,4]	9	0	2007-2008	1	63	no	1883.96
434	41908	2.56	33.64	Yes	Yes	No	55	Female	Mexican American	Married	Less Than 9th Grade	no	never	never	[0,4]	9	0	2007-2008	1	66	no	2633.18
438	41912	4.13	46.52	Yes	No	No	56	Female	Non-Hispanic Black	Divorced	College Graduate or above	no	never	heavy	[5,9]	9	7	2007-2008	2	65	no	2874
440	41914	0.52	23.68	Yes	No	No	25	Male	Non-Hispanic White	Married	9-11th Grade (Includes 12th grade with no diploma)	no	now	heavy	[5,9]	9	9	2007-2008	2	59	no	3690.13
441	41915	3.93	26.65	Yes	No	No	63	Female	Non-Hispanic White	Married	College Graduate or above	no	former	moderate	[0,4]	9	0	2007-2008	2	62	no	10811.5
444	41918	0.9	24.18	No	No	Yes	53	Female	Non-Hispanic White	Married	9-11th Grade (Includes 12th grade with no diploma)	yes	now	moderate	[10,14]	9	11	2007-2008	1	67	yes	2595
445	41919	4.09	24.88	Yes	No	No	53	Female	Mexican American	Married	Some College or AA degree	no	never	moderate	[0,4]	9	3	2007-2008	1	66	no	4050.97
447	41921	0	27.65	No	No	Yes	60	Male	Other Hispanic	Separated	Less Than 9th Grade	no	never	moderate	[0,4]	9	4	2007-2008	1	73	no	1324.64
448	41922	5	23.34	Yes	No	No	33	Female	Non-Hispanic White	Married	College Graduate or above	no	never	mild	[0,4]	9	2	2007-2008	2	63	no	6212.18
449	41923	3.92	25.77	Yes	No	Yes	60	Female	Non-Hispanic White	Divorced	College Graduate or above	no	never	former	[0,4]	9	0	2007-2008	1	63	no	7399.2
452	41926	5	28.44	Yes	No	No	49	Male	Non-Hispanic White	Divorced	High School Grad/GED or Equivalent	no	now	moderate	[0,4]	9	0	2007-2008	1	70	no	10326
453	41927	3.57	19.24	No	No	No	38	Male	Non-Hispanic White	Married	Some College or AA degree	no	never	mild	[5,9]	9	7	2007-2008	2	62	yes	9367.2
455	41929	5	40.25	No	No	Yes	44	Female	Non-Hispanic Black	Divorced	Some College or AA degree	no	now	former	[0,4]	9	2	2007-2008	2	68	no	8150.3
468	41942	3.77	23.66	Yes	No	No	44	Female	Non-Hispanic White	Married	Some College or AA degree	no	now	former	[0,4]	9	0	2007-2008	2	63	no	7318.92
470	41944	0	27.86	No	No	No	39	Female	Non-Hispanic White	Living with partner	9-11th Grade (Includes 12th grade with no diploma)	no	now	heavy	[0,4]	9	0	2007-2008	1	67	yes	17411.5
472	41946	1.83	32.26	Yes	No	Yes	65	Female	Non-Hispanic Black	Widowed	High School Grad/GED or Equivalent	no	former	mild	[0,4]	9	0	2007-2008	2	64	no	1079.71
473	41947	0.73	25.28	Yes	No	Yes	31	Male	Non-Hispanic White	Divorced	High School Grad/GED or Equivalent	no	now	heavy	[0,4]	9	1	2007-2008	1	61	yes	1918.91
486	41960	5	25.8	Yes	No	No	80	Female	Non-Hispanic White	Widowed	High School Grad/GED or Equivalent	no	never	heavy	[0,4]	9	1	2007-2008	2	62	no	6375.53
487	41961	4.72	30.45	Yes	Yes	No	46	Male	Non-Hispanic White	Married	High School Grad/GED or Equivalent	no	never	mild	[0,4]	9	3	2007-2008	2	66	no	9951.63
488	41962	5	29.51	Yes	No	Yes	48	Male	Non-Hispanic White	Married	High School Grad/GED or Equivalent	no	never	moderate	[0,4]	9	0	2007-2008	1	63	no	7663.72
490	41964	1.96	36.47	Yes	No	No	42	Male	Non-Hispanic White	Separated	Some College or AA degree	no	former	mild	[0,4]	9	3	2007-2008	1	69	no	3123.4
492	41966	2.05	21.36	Yes	No	Yes	62	Male	Other Race - Including Multi-Racial	Married	High School Grad/GED or Equivalent	yes	former	never	[0,4]	9	1	2007-2008	2	69	no	8542.57
494	41968	0.77	19.88	No	No	No	26	Male	Non-Hispanic White	Living with partner	9-11th Grade (Includes 12th grade with no diploma)	no	now	heavy	[0,4]	9	1	2007-2008	2	59	yes	3142.77
495	41969	2.71	32.58	Yes	No	Yes	61	Female	Non-Hispanic White	Married	High School Grad/GED or Equivalent	no	never	former	[0,4]	9	3	2007-2008	2	62	no	9713.82
497	41971	0.88	19.93	Yes	Borderline	Yes	66	Male	Non-Hispanic Black	Married	High School Grad/GED or Equivalent	yes	now	former	[0,4]	9	2	2007-2008	1	67	no	848.465
499	41973	2.35	32.71	Yes	Yes	Yes	71	Male	Non-Hispanic White	Divorced	Some College or AA degree	yes	now	mild	[0,4]	9	0	2007-2008	1	60	no	4025.55
507	41981	5	48.47	Yes	No	Yes	55	Female	Mexican American	Divorced	College Graduate or above	no	never	never	[0,4]	9	0	2007-2008	1	65	no	875.507
514	41988	0.97	23.95	Yes	No	No	52	Female	Non-Hispanic White	Married	9-11th Grade (Includes 12th grade with no diploma)	no	now	former	[0,4]	9	3	2007-2008	2	64	no	7204.17
516	41990	1.99	37.86	No	No	No	45	Male	Mexican American	Never married	Less Than 9th Grade	no	former	heavy	[0,4]	9	2	2007-2008	2	65	no	2390.79
517	41991	0.35	27.24	No	No	No	66	Male	Mexican American	Married	Less Than 9th Grade	no	former	heavy	[0,4]	9	1	2007-2008	2	66	no	1975.24
519	41993	5	19.67	Yes	No	No	59	Female	Non-Hispanic White	Married	College Graduate or above	no	now	mild	[0,4]	9	2	2007-2008	2	62	yes	22596.5
524	41998	1.24	24.84	No	No	No	20	Male	Non-Hispanic Black	Never married	High School Grad/GED or Equivalent	no	now	moderate	[10,14]	9	11	2007-2008	1	63	yes	2243.79
526	42000	5	22.48	Yes	No	Yes	51	Male	Non-Hispanic White	Married	College Graduate or above	no	former	former	[0,4]	9	1	2007-2008	1	68	no	8603.31
527	42001	3.69	25.62	Yes	No	No	22	Male	Non-Hispanic White	Never married	High School Grad/GED or Equivalent	no	never	heavy	[5,9]	9	7	2007-2008	2	62	no	7517.06
528	42002	5	31.25	Yes	No	Yes	52	Male	Non-Hispanic Black	Divorced	College Graduate or above	no	never	mild	[5,9]	9	7	2007-2008	1	63	no	1661
529	42003	0.33	25.31	Yes	No	Yes	68	Male	Mexican American	Widowed	Less Than 9th Grade	no	never	former	[5,9]	9	6	2007-2008	1	66	no	2156.36
530	42004	5	33.05	Yes	No	Yes	52	Male	Mexican American	Married	High School Grad/GED or Equivalent	no	never	heavy	[0,4]	9	2	2007-2008	1	71	no	1316.75
535	42009	0.57	31.84	Yes	No	Yes	38	Female	Non-Hispanic White	Divorced	High School Grad/GED or Equivalent	no	former	former	[0,4]	9	3	2007-2008	2	59	yes	2588.05
541	42015	3.75	20.31	Yes	No	Yes	79	Female	Non-Hispanic White	Married	Some College or AA degree	no	never	never	[0,4]	9	4	2007-2008	2	60	no	3470.18
542	42016	2.64	25.61	No	No	No	24	Male	Non-Hispanic White	Living with partner	College Graduate or above	no	never	mild	[0,4]	9	1	2007-2008	1	73	no	11341.3
544	42018	1.01	27.64	No	No	No	62	Male	Mexican American	Living with partner	Less Than 9th Grade	no	former	mild	[5,9]	9	5	2007-2008	1	70	no	834.175
547	42021	1.74	26.03	Yes	No	Yes	44	Male	Mexican American	Married	Less Than 9th Grade	no	former	never	[0,4]	9	2	2007-2008	1	73	yes	4242.71
549	42023	0.3	24.31	Yes	No	No	30	Female	Mexican American	Separated	9-11th Grade (Includes 12th grade with no diploma)	no	now	heavy	[0,4]	9	2	2007-2008	1	71	no	6728.52
550	42024	3.15	23.49	Yes	No	No	36	Male	Non-Hispanic White	Married	9-11th Grade (Includes 12th grade with no diploma)	no	former	heavy	[0,4]	9	0	2007-2008	1	61	no	6426.97
551	42025	1.93	29.95	Yes	No	No	43	Female	Non-Hispanic Black	Never married	High School Grad/GED or Equivalent	no	now	heavy	[10,14]	9	13	2007-2008	1	64	no	3272.1
552	42026	4.37	35.84	Yes	No	Yes	71	Male	Non-Hispanic White	Married	Less Than 9th Grade	no	never	never	[0,4]	9	0	2007-2008	1	62	no	4437.12
554	42028	3.38	17.96	Yes	No	Yes	45	Male	Non-Hispanic Black	Never married	High School Grad/GED or Equivalent	no	never	mild	[0,4]	9	3	2007-2008	2	72	yes	2400.16
555	42029	1.25	27.94	Yes	No	Yes	71	Female	Non-Hispanic White	Widowed	9-11th Grade (Includes 12th grade with no diploma)	no	never	never	[10,14]	9	11	2007-2008	2	62	no	4247.68
559	42033	0.1	39.98	Yes	No	Yes	63	Male	Non-Hispanic Black	Widowed	Less Than 9th Grade	no	never	mild	[0,4]	9	1	2007-2008	2	68	no	935.581
561	42035	1.13	34.4	Yes	No	No	51	Male	Other Hispanic	Married	College Graduate or above	no	never	never	[0,4]	9	0	2007-2008	2	61	no	1370.09
567	42041	1.31	22.62	Yes	No	No	80	Male	Non-Hispanic White	Married	Less Than 9th Grade	yes	never	former	[0,4]	9	0	2007-2008	2	70	no	1607.83
568	42042	1.7	23.6	Yes	No	Yes	76	Male	Other Hispanic	Widowed	Less Than 9th Grade	yes	never	former	[15,19]	9	16	2007-2008	2	62	no	1664.33
571	42045	5	26.3	Yes	No	No	53	Male	Non-Hispanic White	Divorced	Some College or AA degree	no	former	former	[0,4]	9	0	2007-2008	1	69	no	27213.4
573	42047	3.69	36.27	Yes	No	No	52	Female	Non-Hispanic White	Married	High School Grad/GED or Equivalent	no	never	moderate	[10,14]	9	14	2007-2008	2	62	no	9819.53
575	42049	5	28.09	Yes	No	No	44	Male	Non-Hispanic White	Married	Some College or AA degree	no	never	heavy	[0,4]	9	1	2007-2008	2	64	yes	22946.9
576	42050	5	26.49	Yes	Yes	No	52	Male	Non-Hispanic White	Divorced	College Graduate or above	no	never	never	[0,4]	9	0	2007-2008	1	71	no	14470
579	42053	5	23.38	Yes	No	No	38	Female	Mexican American	Married	College Graduate or above	no	never	mild	[0,4]	9	0	2007-2008	2	65	no	2421.1
581	42055	0.18	40.54	Yes	No	No	27	Female	Mexican American	Living with partner	Less Than 9th Grade	no	now	mild	[10,14]	9	13	2007-2008	1	71	no	7163.79
582	42056	1.29	33.81	Yes	No	No	57	Female	Non-Hispanic White	Married	Some College or AA degree	no	former	moderate	[0,4]	9	0	2007-2008	2	64	no	3770.95
583	42057	0.58	40.5	Yes	No	No	37	Male	Non-Hispanic White	Married	High School Grad/GED or Equivalent	no	now	heavy	[5,9]	9	9	2007-2008	1	61	yes	3200.91
584	42058	0.74	50.74	No	No	No	33	Female	Non-Hispanic White	Never married	Some College or AA degree	no	former	mild	[0,4]	9	2	2007-2008	2	59	no	2941.14
585	42059	5	24.76	Yes	No	No	46	Male	Non-Hispanic White	Married	Some College or AA degree	no	never	mild	[5,9]	9	6	2007-2008	1	69	no	15966.5
587	42061	0.41	36.47	No	No	No	23	Female	Mexican American	Divorced	9-11th Grade (Includes 12th grade with no diploma)	no	now	moderate	[10,14]	9	12	2007-2008	2	69	yes	1046.8
588	42062	5	24.32	Yes	No	No	30	Male	Non-Hispanic White	Married	High School Grad/GED or Equivalent	no	now	moderate	[0,4]	9	1	2007-2008	1	61	no	21241.1
590	42064	1.71	31.02	Yes	No	Yes	48	Female	Non-Hispanic Black	Never married	Some College or AA degree	no	never	former	[0,4]	9	0	2007-2008	2	67	no	3537.84
591	42065	5	28.02	Yes	No	No	59	Female	Mexican American	Married	High School Grad/GED or Equivalent	no	never	mild	[0,4]	9	4	2007-2008	1	66	no	4050.97
592	42066	0.99	25.36	Yes	No	No	38	Female	Non-Hispanic White	Married	Some College or AA degree	no	now	heavy	[0,4]	9	0	2007-2008	1	74	no	2748.8
595	42069	0.91	24.39	Yes	No	No	36	Female	Non-Hispanic White	Married	Some College or AA degree	no	now	heavy	[5,9]	9	5	2007-2008	1	59	no	2534.58
597	42071	1.99	27.06	Yes	No	Yes	44	Female	Non-Hispanic White	Married	High School Grad/GED or Equivalent	no	now	heavy	[20,27]	9	20	2007-2008	1	67	yes	7789.83
599	42073	1.93	28.13	Yes	No	No	42	Male	Mexican American	Living with partner	9-11th Grade (Includes 12th grade with no diploma)	no	never	former	[0,4]	9	1	2007-2008	2	71	no	5724.61
601	42075	3.77	33.09	Yes	No	Yes	46	Male	Non-Hispanic White	Married	High School Grad/GED or Equivalent	no	now	mild	[5,9]	9	5	2007-2008	2	63	yes	8799.63
603	42077	5	28.05	Yes	No	No	49	Male	Non-Hispanic White	Never married	High School Grad/GED or Equivalent	no	now	former	[0,4]	9	0	2007-2008	1	59	no	2572.73
605	42079	3.65	20.71	Yes	No	Yes	80	Male	Non-Hispanic White	Married	College Graduate or above	yes	former	mild	[0,4]	9	2	2007-2008	1	65	yes	2661.57
607	42081	2.27	19.48	No	No	No	39	Male	Non-Hispanic White	Never married	Some College or AA degree	no	now	moderate	[0,4]	9	0	2007-2008	2	71	no	21898.2
608	42082	0.67	23.14	Yes	No	No	33	Male	Non-Hispanic Black	Living with partner	Some College or AA degree	no	now	mild	[0,4]	9	2	2007-2008	2	68	no	7333.16
609	42083	1.47	30.86	No	No	No	34	Male	Non-Hispanic Black	Separated	High School Grad/GED or Equivalent	no	former	moderate	[0,4]	9	1	2007-2008	1	68	no	3036.8
611	42085	0.43	17.85	No	No	No	57	Female	Non-Hispanic White	Divorced	9-11th Grade (Includes 12th grade with no diploma)	no	now	mild	[5,9]	9	9	2007-2008	2	71	no	3143.09
613	42087	3.37	48.34	Yes	No	Yes	32	Female	Non-Hispanic Black	Never married	College Graduate or above	no	never	mild	[0,4]	9	0	2007-2008	2	67	no	2339.61
617	42091	3.18	21.14	Yes	No	No	22	Male	Non-Hispanic White	Married	High School Grad/GED or Equivalent	no	never	never	[0,4]	9	2	2007-2008	2	62	no	19136.4
620	42094	0.77	31.09	Yes	No	Yes	55	Female	Non-Hispanic Black	Divorced	9-11th Grade (Includes 12th grade with no diploma)	no	never	mild	[0,4]	9	3	2007-2008	1	65	yes	4196.93
622	42096	3.3	28.66	Yes	No	No	35	Male	Other Race - Including Multi-Racial	Married	College Graduate or above	no	never	mild	[0,4]	9	0	2007-2008	2	67	no	18154.2
625	42099	4.38	36.66	Yes	No	Yes	66	Male	Non-Hispanic White	Married	College Graduate or above	no	former	moderate	[0,4]	9	0	2007-2008	1	67	no	5291.01
628	42102	2.43	33.63	No	No	No	58	Female	Non-Hispanic Black	Married	9-11th Grade (Includes 12th grade with no diploma)	no	never	former	[0,4]	9	1	2007-2008	2	67	no	2122.09
629	42103	3.07	29.17	Yes	No	Yes	67	Female	Non-Hispanic Black	Married	High School Grad/GED or Equivalent	no	former	former	[0,4]	9	0	2007-2008	1	63	no	1011.42
630	42104	2.14	29.04	Yes	No	No	71	Female	Non-Hispanic White	Widowed	Some College or AA degree	no	never	mild	[0,4]	9	3	2007-2008	2	69	no	5373.49
632	42106	5	33.97	Yes	No	No	46	Male	Non-Hispanic Black	Married	College Graduate or above	no	never	mild	[0,4]	9	0	2007-2008	2	71	no	3339.43
634	42108	0.79	34.99	Yes	Yes	Yes	44	Female	Non-Hispanic White	Married	High School Grad/GED or Equivalent	no	now	former	[5,9]	9	9	2007-2008	2	62	yes	5939.71
635	42109	3.57	19.96	No	No	No	29	Female	Other Race - Including Multi-Racial	Married	Some College or AA degree	no	never	mild	[0,4]	9	1	2007-2008	2	62	yes	11677.9
637	42111	2.45	26.95	Yes	No	No	30	Male	Non-Hispanic White	Married	High School Grad/GED or Equivalent	no	now	former	[0,4]	9	2	2007-2008	2	59	no	7056.12
644	42118	2.5	21.73	No	No	No	23	Female	Non-Hispanic White	Married	Less Than 9th Grade	no	never	never	[0,4]	9	1	2007-2008	2	62	no	8557.74
645	42119	0.46	37.42	No	No	No	38	Female	Non-Hispanic White	Divorced	9-11th Grade (Includes 12th grade with no diploma)	no	now	mild	[5,9]	9	7	2007-2008	1	61	no	13267.2
646	42120	5	23.57	Yes	No	No	72	Male	Other Race - Including Multi-Racial	Widowed	College Graduate or above	no	never	never	[0,4]	9	0	2007-2008	1	62	no	1774.72
649	42123	1.25	26.51	Yes	No	Yes	61	Male	Other Hispanic	Married	Some College or AA degree	no	never	former	[0,4]	9	0	2007-2008	1	71	no	715.883
650	42124	5	28.14	Yes	Yes	Yes	66	Male	Non-Hispanic Black	Divorced	Some College or AA degree	no	former	mild	[0,4]	9	0	2007-2008	2	71	no	1012.36
652	42126	5	31.38	Yes	No	No	50	Male	Non-Hispanic White	Married	Some College or AA degree	no	now	mild	[0,4]	9	1	2007-2008	1	63	no	11525.5
653	42127	1.26	28.77	Yes	No	Yes	60	Female	Other Hispanic	Married	9-11th Grade (Includes 12th grade with no diploma)	no	never	never	[10,14]	9	12	2007-2008	1	60	yes	794.057
657	42131	1.06	22.11	No	No	No	28	Male	Non-Hispanic White	Separated	High School Grad/GED or Equivalent	no	now	heavy	[0,4]	9	4	2007-2008	2	62	no	8883.92
658	42132	1.08	45.48	Yes	No	No	37	Female	Non-Hispanic White	Divorced	College Graduate or above	no	never	former	[0,4]	9	2	2007-2008	2	72	no	20059.1
659	42133	5	31.03	No	No	Yes	63	Female	Mexican American	Married	Some College or AA degree	no	never	moderate	[0,4]	9	0	2007-2008	1	73	no	1364.11
661	42135	2.88	23.72	No	Yes	Yes	50	Male	Non-Hispanic White	Divorced	9-11th Grade (Includes 12th grade with no diploma)	no	former	former	[0,4]	9	2	2007-2008	1	64	no	6609.23
663	42137	5	24.96	Yes	No	No	39	Male	Non-Hispanic White	Married	Some College or AA degree	no	never	mild	[5,9]	9	5	2007-2008	1	62	no	8332.98
669	42143	4.64	28.82	Yes	No	No	53	Female	Non-Hispanic White	Married	9-11th Grade (Includes 12th grade with no diploma)	no	now	mild	[10,14]	9	10	2007-2008	2	63	no	12739.3
670	42144	0.58	23.74	Yes	No	No	51	Female	Mexican American	Separated	9-11th Grade (Includes 12th grade with no diploma)	no	now	former	[0,4]	9	4	2007-2008	1	71	no	4975.8
673	42147	0.61	42.03	No	No	No	72	Female	Mexican American	Widowed	Less Than 9th Grade	no	never	never	[0,4]	9	1	2007-2008	1	66	no	3382.19
677	42151	4.26	31.03	No	No	No	32	Female	Other Hispanic	Married	9-11th Grade (Includes 12th grade with no diploma)	no	never	former	[0,4]	9	3	2007-2008	2	72	no	6211.27
678	42152	1.51	32.06	No	No	No	49	Female	Non-Hispanic Black	Separated	9-11th Grade (Includes 12th grade with no diploma)	no	never	former	[5,9]	9	6	2007-2008	2	68	no	2737.05
683	42157	5	28.42	Yes	No	No	67	Female	Non-Hispanic White	Widowed	College Graduate or above	no	never	mild	[0,4]	9	0	2007-2008	1	61	no	8275
685	42159	5	24.19	Yes	No	No	43	Female	Non-Hispanic White	Married	College Graduate or above	no	never	mild	[5,9]	9	5	2007-2008	2	61	no	9161.39
690	42164	1.18	29.11	No	No	No	60	Male	Mexican American	Divorced	Some College or AA degree	no	former	mild	[0,4]	9	0	2007-2008	1	60	no	810.958
691	42165	0.71	36.16	Yes	No	Yes	67	Male	Non-Hispanic Black	Living with partner	Less Than 9th Grade	no	now	former	[5,9]	9	9	2007-2008	1	59	no	1110.86
692	42166	3.32	24.89	No	No	No	22	Male	Non-Hispanic Black	Never married	Some College or AA degree	no	never	moderate	[10,14]	9	10	2007-2008	1	68	yes	7586.24
694	42168	0	18.58	No	No	No	23	Female	Other Hispanic	Never married	High School Grad/GED or Equivalent	no	now	heavy	[0,4]	9	0	2007-2008	2	68	no	1436.54
696	42170	1.2	28.96	Yes	No	No	79	Male	Non-Hispanic White	Married	9-11th Grade (Includes 12th grade with no diploma)	yes	never	former	[0,4]	9	3	2007-2008	2	63	no	5582.83
698	42172	3.65	34.31	Yes	Yes	Yes	71	Female	Non-Hispanic Black	Widowed	High School Grad/GED or Equivalent	no	never	former	[0,4]	9	2	2007-2008	2	67	no	1931
699	42173	5	27.14	Yes	No	No	50	Male	Other Race - Including Multi-Racial	Married	College Graduate or above	no	never	mild	[0,4]	9	0	2007-2008	2	66	no	9999.57
701	42175	5	20.3	Yes	No	No	31	Female	Non-Hispanic White	Married	Some College or AA degree	no	former	heavy	[0,4]	9	2	2007-2008	1	61	no	10002.5
703	42177	3.69	34.85	Yes	No	No	34	Female	Mexican American	Married	Some College or AA degree	no	never	mild	[0,4]	9	1	2007-2008	2	72	no	1737.45
705	42179	1.26	41.67	Yes	No	Yes	30	Male	Non-Hispanic White	Married	Some College or AA degree	no	now	former	[0,4]	9	1	2007-2008	1	61	yes	1971.51
706	42180	3.57	37.21	Yes	Yes	No	74	Male	Non-Hispanic White	Married	High School Grad/GED or Equivalent	no	never	former	[0,4]	9	0	2007-2008	2	61	no	4629.44
709	42183	4.38	26.91	Yes	No	No	41	Female	Non-Hispanic White	Never married	High School Grad/GED or Equivalent	no	now	heavy	[0,4]	9	3	2007-2008	1	63	no	20569.2
713	42187	1.96	24.33	Yes	No	No	52	Female	Non-Hispanic Black	Widowed	High School Grad/GED or Equivalent	no	now	mild	[5,9]	9	8	2007-2008	1	64	no	4639.46
715	42189	1.41	25.76	Yes	No	No	50	Male	Mexican American	Married	Less Than 9th Grade	no	never	mild	[0,4]	9	0	2007-2008	1	69	no	3449.96
719	42193	5	37.8	Yes	No	Yes	61	Male	Non-Hispanic White	Married	Some College or AA degree	no	former	mild	[10,14]	9	11	2007-2008	2	60	no	11634.6
723	42197	2.19	28.47	Yes	No	Yes	65	Male	Mexican American	Married	Some College or AA degree	yes	never	former	[0,4]	9	0	2007-2008	1	71	no	967.802
724	42198	2.28	37.94	No	No	No	26	Female	Mexican American	Married	Some College or AA degree	no	never	former	[0,4]	9	0	2007-2008	1	66	no	7860.84
725	42199	0.24	19.08	No	No	No	20	Female	Non-Hispanic White	Never married	Some College or AA degree	no	never	heavy	[5,9]	9	8	2007-2008	2	67	no	13882.3
726	42200	1.71	33.45	Yes	Yes	No	65	Male	Non-Hispanic White	Married	High School Grad/GED or Equivalent	no	never	mild	[0,4]	9	0	2007-2008	1	64	no	8305.16
728	42202	5	19.39	Yes	No	No	30	Female	Non-Hispanic White	Married	College Graduate or above	no	never	mild	[0,4]	9	0	2007-2008	1	69	no	8348.14
732	42206	1.24	31.78	No	Yes	No	56	Female	Mexican American	Married	Some College or AA degree	no	now	former	[0,4]	9	0	2007-2008	1	66	no	1243.56
736	42210	0.23	31.47	Yes	No	No	25	Female	Non-Hispanic White	Living with partner	9-11th Grade (Includes 12th grade with no diploma)	no	now	heavy	[0,4]	9	1	2007-2008	1	61	yes	23835.5
737	42211	3.65	25.57	Yes	No	No	61	Female	Non-Hispanic White	Married	College Graduate or above	no	former	mild	[0,4]	9	2	2007-2008	1	67	yes	7218.93
738	42212	5	32.02	Yes	No	Yes	50	Male	Non-Hispanic White	Married	Some College or AA degree	no	never	heavy	[0,4]	9	2	2007-2008	2	63	no	8070.68
741	42215	0.18	30.89	Yes	No	No	77	Male	Other Hispanic	Married	9-11th Grade (Includes 12th grade with no diploma)	no	former	mild	[5,9]	9	7	2007-2008	1	62	yes	681.369
750	42224	0.58	25.38	Yes	No	No	23	Male	Non-Hispanic White	Never married	Some College or AA degree	no	never	heavy	[0,4]	9	0	2007-2008	2	68	no	6924.63
755	42229	3.3	22.9	Yes	No	No	25	Male	Non-Hispanic Black	Never married	High School Grad/GED or Equivalent	no	never	heavy	[0,4]	9	4	2007-2008	2	67	no	7640.11
758	42232	1.36	31.77	Yes	No	No	61	Female	Other Hispanic	Married	Some College or AA degree	no	never	former	[5,9]	9	6	2007-2008	1	62	no	600.598
764	42238	3.52	22.78	Yes	Yes	No	30	Male	Non-Hispanic White	Married	Some College or AA degree	no	never	mild	[5,9]	9	8	2007-2008	2	61	no	7343.97
765	42239	5	31.55	Yes	No	No	58	Male	Non-Hispanic White	Married	College Graduate or above	no	never	mild	[0,4]	9	0	2007-2008	2	61	no	10329
770	42244	2.04	25.05	No	No	No	40	Male	Other Hispanic	Married	High School Grad/GED or Equivalent	no	never	heavy	[0,4]	9	0	2007-2008	1	62	no	1310.67
772	42246	0.96	35.39	Yes	No	No	36	Female	Mexican American	Married	Less Than 9th Grade	no	never	mild	[5,9]	9	8	2007-2008	2	61	no	2035.52
774	42248	5	30.33	Yes	No	No	27	Female	Non-Hispanic White	Married	College Graduate or above	no	never	moderate	[0,4]	9	2	2007-2008	1	59	no	25178.7
781	42255	1	25.03	Yes	No	No	68	Male	Non-Hispanic White	Divorced	High School Grad/GED or Equivalent	no	former	former	[0,4]	9	0	2007-2008	1	61	no	3086.61
791	42265	5	31.22	Yes	No	No	60	Male	Other Hispanic	Married	High School Grad/GED or Equivalent	no	former	mild	[0,4]	9	1	2007-2008	2	70	no	960.459
794	42268	1.41	28.67	No	No	No	31	Male	Non-Hispanic White	Married	High School Grad/GED or Equivalent	no	former	mild	[0,4]	9	1	2007-2008	2	64	no	2883.13
795	42269	2.43	27.88	Yes	Yes	Yes	69	Female	Other Hispanic	Widowed	Less Than 9th Grade	no	never	never	[0,4]	9	0	2007-2008	1	65	no	1231.52
799	42273	0.57	20.79	No	No	No	37	Male	Other Race - Including Multi-Racial	Never married	Some College or AA degree	no	now	mild	[15,19]	9	15	2007-2008	2	69	no	3823.88
800	42274	1.73	24.16	Yes	No	No	22	Female	Other Hispanic	Never married	Some College or AA degree	no	now	heavy	[5,9]	9	8	2007-2008	2	69	no	2306.01
801	42275	1.02	25.41	No	No	Yes	63	Female	Other Hispanic	Never married	College Graduate or above	no	never	mild	[0,4]	9	0	2007-2008	1	72	no	969.884
806	42280	3.65	19.81	Yes	No	No	58	Female	Non-Hispanic White	Never married	High School Grad/GED or Equivalent	no	never	never	[0,4]	9	1	2007-2008	2	60	yes	23910.1
807	42281	5	21.61	Yes	No	No	24	Female	Mexican American	Married	College Graduate or above	no	never	heavy	[0,4]	9	2	2007-2008	2	72	no	1719.69
810	42284	3.4	24.13	No	No	No	51	Female	Mexican American	Married	Less Than 9th Grade	no	now	heavy	[5,9]	9	8	2007-2008	2	65	no	1486.41
811	42285	1.66	27.04	No	No	No	61	Female	Other Hispanic	Divorced	College Graduate or above	no	never	moderate	[0,4]	9	4	2007-2008	1	72	no	630.028
813	42287	2.6	24.83	Yes	No	No	66	Female	Non-Hispanic Black	Divorced	Some College or AA degree	no	now	mild	[5,9]	9	5	2007-2008	1	74	no	1408.23
814	42288	5	20.88	Yes	No	No	51	Female	Other Hispanic	Married	9-11th Grade (Includes 12th grade with no diploma)	no	now	heavy	[0,4]	9	1	2007-2008	1	62	no	3256.77
823	42297	4.67	26.59	Yes	Borderline	Yes	65	Female	Non-Hispanic White	Married	High School Grad/GED or Equivalent	no	never	never	[0,4]	9	3	2007-2008	1	61	yes	7606.27
824	42298	1.71	23.83	Yes	No	No	57	Female	Mexican American	Married	High School Grad/GED or Equivalent	no	never	moderate	[5,9]	9	6	2007-2008	2	59	no	4386.04
825	42299	2.19	28.47	No	No	No	40	Male	Non-Hispanic Black	Living with partner	High School Grad/GED or Equivalent	no	now	moderate	[0,4]	9	0	2007-2008	2	61	no	4181.66
826	42300	0.58	27.46	Yes	No	No	75	Female	Other Race - Including Multi-Racial	Separated	College Graduate or above	no	never	former	[0,4]	9	0	2007-2008	2	69	no	4840.25
833	42307	1.71	33.36	Yes	Yes	No	66	Female	Non-Hispanic White	Married	High School Grad/GED or Equivalent	no	former	former	[10,14]	9	10	2007-2008	2	60	yes	9678.68
834	42308	1.39	20.44	No	No	No	23	Female	Non-Hispanic Black	Never married	High School Grad/GED or Equivalent	no	never	never	[0,4]	9	0	2007-2008	2	64	no	2545.35
835	42309	3.13	33.16	No	Yes	Yes	58	Female	Mexican American	Married	High School Grad/GED or Equivalent	no	never	mild	[10,14]	9	14	2007-2008	2	74	no	870.077
837	42311	5	25.48	Yes	No	No	67	Female	Non-Hispanic White	Divorced	Some College or AA degree	no	former	moderate	[0,4]	9	2	2007-2008	1	60	no	13332.9
838	42312	5	43.96	Yes	No	No	35	Female	Non-Hispanic Black	Married	High School Grad/GED or Equivalent	no	never	mild	[5,9]	9	6	2007-2008	1	69	no	2415.19
844	42318	0.93	22.61	No	No	No	38	Male	Non-Hispanic White	Never married	High School Grad/GED or Equivalent	no	now	heavy	[0,4]	9	4	2007-2008	1	61	yes	1752.28
847	42321	4.95	29.21	Yes	Yes	Yes	62	Female	Non-Hispanic White	Widowed	Some College or AA degree	no	never	never	[0,4]	9	2	2007-2008	1	65	no	7354.8
854	42328	4.01	27.23	Yes	No	No	35	Male	Non-Hispanic White	Married	9-11th Grade (Includes 12th grade with no diploma)	no	never	moderate	[0,4]	9	2	2007-2008	2	60	no	6127.51
855	42329	0.96	22.77	Yes	No	No	80	Male	Non-Hispanic White	Widowed	High School Grad/GED or Equivalent	no	never	former	[0,4]	9	0	2007-2008	2	59	no	1800.35
856	42330	5	25.07	Yes	No	Yes	80	Female	Non-Hispanic White	Widowed	9-11th Grade (Includes 12th grade with no diploma)	yes	former	former	[5,9]	9	8	2007-2008	1	62	yes	3543.54
858	42332	5	28.04	Yes	No	Yes	61	Female	Non-Hispanic Black	Married	Some College or AA degree	no	never	mild	[0,4]	9	1	2007-2008	1	68	no	2899.68
864	42338	2.14	47.09	Yes	Yes	Yes	64	Male	Non-Hispanic Black	Married	Some College or AA degree	yes	former	former	[0,4]	9	4	2007-2008	2	68	yes	657.824
866	42340	0.87	32.35	No	No	Yes	60	Female	Mexican American	Separated	Less Than 9th Grade	no	never	mild	[5,9]	9	7	2007-2008	1	66	no	1042.55
868	42342	2.23	29.27	Yes	No	Yes	80	Male	Non-Hispanic White	Married	Some College or AA degree	no	former	former	[0,4]	9	2	2007-2008	1	69	yes	4825.1
870	42344	5	21.97	No	No	No	20	Male	Non-Hispanic White	Never married	High School Grad/GED or Equivalent	no	never	heavy	[0,4]	9	2	2007-2008	1	70	no	9813.69
871	42345	1.45	27.6	Yes	No	No	35	Female	Non-Hispanic Black	Divorced	College Graduate or above	no	never	never	[0,4]	9	0	2007-2008	1	65	no	7708.49
872	42346	5	30.3	Yes	Borderline	Yes	54	Male	Non-Hispanic White	Never married	High School Grad/GED or Equivalent	no	never	former	[0,4]	9	0	2007-2008	2	62	no	6581.34
876	42350	1.75	21.86	Yes	No	No	47	Female	Non-Hispanic White	Separated	Some College or AA degree	no	now	mild	[0,4]	9	0	2007-2008	1	73	yes	2526.96
877	42351	3.77	28.07	Yes	No	Yes	42	Female	Non-Hispanic White	Married	College Graduate or above	no	never	mild	[0,4]	9	3	2007-2008	2	59	no	8722.55
882	42356	5	24.6	Yes	No	No	35	Female	Non-Hispanic Black	Married	Some College or AA degree	no	former	mild	[0,4]	9	0	2007-2008	2	65	no	3832.74
883	42357	4.38	24.56	Yes	No	No	25	Female	Non-Hispanic White	Married	Some College or AA degree	no	never	mild	[0,4]	9	1	2007-2008	1	59	no	7630.93
887	42361	1.16	19.74	Yes	No	No	38	Female	Non-Hispanic White	Divorced	Some College or AA degree	no	now	moderate	[10,14]	9	10	2007-2008	1	69	no	12185
890	42364	1.81	27.91	Yes	No	Yes	77	Male	Mexican American	Married	Less Than 9th Grade	no	never	mild	[0,4]	9	2	2007-2008	2	69	no	1667.07
892	42366	5	24.18	Yes	No	Yes	47	Female	Non-Hispanic White	Married	College Graduate or above	no	never	mild	[5,9]	9	5	2007-2008	2	71	no	7870.92
894	42368	1.67	27.7	Yes	No	No	60	Male	Other Hispanic	Married	Less Than 9th Grade	no	former	former	[0,4]	9	0	2007-2008	1	70	no	382.779
901	42375	2.46	25.2	No	No	No	21	Male	Non-Hispanic White	Never married	High School Grad/GED or Equivalent	no	never	heavy	[0,4]	9	2	2007-2008	2	67	no	12090.4
902	42376	0.52	24.27	Yes	No	No	21	Female	Other Race - Including Multi-Racial	Never married	High School Grad/GED or Equivalent	no	never	heavy	[0,4]	9	4	2007-2008	1	68	no	14200.4
903	42377	5	29.28	Yes	No	No	36	Male	Non-Hispanic White	Married	High School Grad/GED or Equivalent	no	former	heavy	[0,4]	9	3	2007-2008	2	67	no	6508.67
905	42379	1.23	28.57	No	No	No	62	Female	Other Hispanic	Married	Some College or AA degree	no	never	never	[0,4]	9	0	2007-2008	2	68	no	653.32
907	42381	0.46	26.49	Yes	No	No	24	Male	Non-Hispanic White	Never married	9-11th Grade (Includes 12th grade with no diploma)	no	now	moderate	[0,4]	9	0	2007-2008	1	61	yes	3629.6
908	42382	3.69	27.56	Yes	No	No	46	Female	Non-Hispanic White	Married	High School Grad/GED or Equivalent	no	never	former	[0,4]	9	3	2007-2008	2	62	no	7753.92
909	42383	0.48	23.34	No	No	No	23	Male	Non-Hispanic White	Never married	College Graduate or above	no	never	heavy	[0,4]	9	2	2007-2008	2	68	no	5527.94
910	42384	4.64	29.44	Yes	No	Yes	23	Male	Non-Hispanic White	Never married	Some College or AA degree	no	now	heavy	[0,4]	9	0	2007-2008	2	62	no	11052.6
913	42387	2.92	27.57	Yes	No	No	33	Male	Non-Hispanic White	Never married	High School Grad/GED or Equivalent	no	never	never	[0,4]	9	1	2007-2008	1	64	no	2574.68
917	42391	0.85	22.72	No	No	No	25	Male	Non-Hispanic Black	Never married	High School Grad/GED or Equivalent	no	now	heavy	[0,4]	9	0	2007-2008	2	61	yes	8813.91
918	42392	0.81	49.76	Yes	No	Yes	65	Female	Non-Hispanic Black	Divorced	9-11th Grade (Includes 12th grade with no diploma)	no	never	former	[5,9]	9	9	2007-2008	1	64	yes	1275.79
919	42393	1.84	28.44	No	No	No	37	Male	Non-Hispanic White	Married	High School Grad/GED or Equivalent	no	former	heavy	[0,4]	9	2	2007-2008	1	67	no	4951.88
922	42396	2.14	31.16	Yes	No	Yes	56	Male	Other Hispanic	Divorced	High School Grad/GED or Equivalent	no	never	mild	[0,4]	9	0	2007-2008	2	62	no	873.624
926	42400	5	25.77	Yes	No	No	39	Male	Non-Hispanic White	Married	High School Grad/GED or Equivalent	no	former	moderate	[0,4]	9	0	2007-2008	2	63	no	7264.74
928	42402	2.5	24.28	No	No	No	61	Female	Mexican American	Married	Some College or AA degree	no	never	never	[0,4]	9	3	2007-2008	2	72	no	803.631
930	42404	5	23.67	Yes	Yes	Yes	79	Male	Non-Hispanic White	Married	High School Grad/GED or Equivalent	no	former	former	[0,4]	9	0	2007-2008	2	59	no	4331.22
932	42406	0.65	26.26	Yes	Yes	Yes	62	Male	Non-Hispanic Black	Married	High School Grad/GED or Equivalent	yes	former	mild	[0,4]	9	4	2007-2008	1	68	yes	1492.99
941	42415	4.84	35.18	Yes	No	No	37	Male	Non-Hispanic White	Married	High School Grad/GED or Equivalent	no	now	heavy	[0,4]	9	3	2007-2008	2	62	no	17541.4
942	42416	2.29	35.07	Yes	No	No	62	Male	Non-Hispanic Black	Divorced	Some College or AA degree	no	former	former	[0,4]	9	0	2007-2008	2	65	no	1353.53
946	42420	5	22.16	Yes	No	No	57	Male	Non-Hispanic White	Married	High School Grad/GED or Equivalent	no	now	heavy	[0,4]	9	0	2007-2008	1	63	yes	20109.3
947	42421	1.83	29.61	No	Yes	Yes	55	Male	Mexican American	Married	High School Grad/GED or Equivalent	yes	never	mild	[0,4]	9	0	2007-2008	1	65	no	4637.41
948	42422	2.26	23.68	No	Yes	Yes	51	Male	Mexican American	Divorced	Less Than 9th Grade	yes	former	heavy	[0,4]	9	2	2007-2008	2	74	no	848.32
950	42424	1.07	30.81	Yes	Yes	Yes	64	Female	Non-Hispanic Black	Married	Some College or AA degree	yes	former	former	[0,4]	9	0	2007-2008	2	71	no	2465.23
951	42425	4.12	33.21	Yes	No	No	46	Female	Non-Hispanic White	Married	Some College or AA degree	no	never	mild	[0,4]	9	1	2007-2008	1	64	no	10884.8
952	42426	1.86	22.19	Yes	No	No	73	Female	Non-Hispanic White	Married	Some College or AA degree	no	former	mild	[0,4]	9	0	2007-2008	2	71	no	5879.54
955	42429	3.29	25.1	Yes	No	Yes	29	Male	Other Hispanic	Married	High School Grad/GED or Equivalent	no	never	mild	[0,4]	9	1	2007-2008	1	72	yes	4253.9
956	42430	0.71	23.88	No	No	No	28	Male	Non-Hispanic White	Married	High School Grad/GED or Equivalent	no	never	former	[0,4]	9	3	2007-2008	1	67	yes	3797.53
958	42432	1.14	41.87	No	No	No	23	Female	Mexican American	Married	9-11th Grade (Includes 12th grade with no diploma)	no	never	never	[0,4]	9	0	2007-2008	2	69	no	1104.49
959	42433	0.73	27.31	Yes	No	Yes	53	Male	Mexican American	Married	Less Than 9th Grade	yes	now	mild	[5,9]	9	9	2007-2008	1	66	no	1373.92
961	42435	1.18	21.2	No	No	No	34	Male	Mexican American	Married	9-11th Grade (Includes 12th grade with no diploma)	no	now	heavy	[0,4]	9	0	2007-2008	1	71	no	3105.37
963	42437	0.55	44.17	Yes	No	No	52	Male	Non-Hispanic White	Married	High School Grad/GED or Equivalent	no	never	never	[0,4]	9	2	2007-2008	1	64	no	5829.89
964	42438	1.14	28.48	Yes	No	Yes	67	Female	Mexican American	Divorced	High School Grad/GED or Equivalent	no	former	moderate	[0,4]	9	1	2007-2008	2	72	no	1747.95
965	42439	0.39	27.47	No	No	No	28	Male	Mexican American	Separated	Some College or AA degree	no	never	moderate	[0,4]	9	3	2007-2008	1	62	no	6364.41
966	42440	5	24.38	Yes	No	No	31	Male	Non-Hispanic White	Never married	College Graduate or above	no	now	heavy	[0,4]	9	3	2007-2008	2	69	yes	4669.06
967	42441	2.9	30.77	Yes	No	No	64	Male	Other Race - Including Multi-Racial	Married	High School Grad/GED or Equivalent	no	now	mild	[0,4]	9	0	2007-2008	2	70	yes	7257.76
971	42445	4.01	30.63	Yes	No	No	36	Female	Non-Hispanic White	Married	Some College or AA degree	no	never	moderate	[15,19]	9	18	2007-2008	2	67	no	7340.59
972	42446	0.31	27.5	No	No	No	21	Male	Mexican American	Never married	9-11th Grade (Includes 12th grade with no diploma)	no	never	heavy	[0,4]	9	0	2007-2008	2	65	no	9716.92
975	42449	0.69	23.75	No	No	No	80	Male	Non-Hispanic White	Widowed	Less Than 9th Grade	no	former	mild	[0,4]	9	3	2007-2008	1	59	yes	2869.84
978	42452	2.7	31.58	Yes	No	Yes	54	Male	Other Race - Including Multi-Racial	Married	Some College or AA degree	no	former	former	[0,4]	9	2	2007-2008	1	67	yes	7611.21
979	42453	1.06	35.15	Yes	No	Yes	74	Male	Non-Hispanic White	Living with partner	9-11th Grade (Includes 12th grade with no diploma)	no	former	former	[0,4]	9	0	2007-2008	2	63	no	1016.89
980	42454	1.15	21	Yes	No	No	80	Female	Non-Hispanic White	Widowed	9-11th Grade (Includes 12th grade with no diploma)	no	never	never	[5,9]	9	7	2007-2008	2	63	no	6587.78
983	42457	1.76	23.76	No	No	No	27	Male	Mexican American	Never married	High School Grad/GED or Equivalent	no	never	heavy	[0,4]	9	4	2007-2008	1	62	no	6297.79
985	42459	5	27	Yes	No	No	57	Female	Non-Hispanic White	Married	College Graduate or above	no	never	former	[0,4]	9	1	2007-2008	2	61	no	15911.3
986	42460	5	41.79	Yes	Yes	Yes	59	Male	Non-Hispanic Black	Married	College Graduate or above	no	never	former	[0,4]	9	3	2007-2008	1	65	no	1500.14
990	42464	4.24	30.24	No	No	No	52	Female	Mexican American	Living with partner	College Graduate or above	no	former	former	[0,4]	9	0	2007-2008	1	69	no	1200.63
993	42467	5	27.67	Yes	No	No	27	Female	Non-Hispanic White	Living with partner	Some College or AA degree	no	never	heavy	[0,4]	9	0	2007-2008	1	73	yes	7147.32
997	42471	5	27.38	Yes	No	Yes	50	Male	Non-Hispanic White	Married	College Graduate or above	no	never	mild	[0,4]	9	0	2007-2008	1	63	no	22018.7
999	42473	5	20.86	Yes	No	No	53	Male	Non-Hispanic White	Divorced	College Graduate or above	no	never	mild	[0,4]	9	4	2007-2008	1	70	no	5738.54
1000	42474	2.5	39.49	Yes	No	No	47	Female	Mexican American	Living with partner	High School Grad/GED or Equivalent	no	former	heavy	[0,4]	9	3	2007-2008	2	70	no	4383.28
1001	42475	0.69	20.85	No	No	No	27	Male	Non-Hispanic White	Never married	College Graduate or above	no	never	never	[0,4]	9	0	2007-2008	1	69	no	2654.03
1003	42477	0.85	25.05	No	No	No	25	Male	Mexican American	Living with partner	Less Than 9th Grade	no	now	mild	[0,4]	9	4	2007-2008	2	70	no	9373.73
1005	42479	3.09	43.5	Yes	Yes	Yes	55	Female	Non-Hispanic Black	Divorced	High School Grad/GED or Equivalent	yes	never	mild	[0,4]	9	1	2007-2008	1	72	yes	2365.45
1007	42481	4.37	29.31	Yes	No	No	30	Female	Mexican American	Living with partner	College Graduate or above	no	never	never	[0,4]	9	2	2007-2008	1	71	no	3342.88
1008	42482	0.47	30.55	Yes	No	Yes	35	Female	Non-Hispanic Black	Never married	High School Grad/GED or Equivalent	no	now	heavy	[10,14]	9	13	2007-2008	1	64	no	6851.63
1009	42483	4.38	26.12	Yes	No	Yes	59	Male	Mexican American	Married	Some College or AA degree	no	former	mild	[0,4]	9	1	2007-2008	1	71	no	1316.75
1010	42484	5	42.44	Yes	Yes	Yes	72	Female	Non-Hispanic White	Married	Some College or AA degree	yes	never	mild	[5,9]	9	8	2007-2008	2	61	no	4695.34
1012	42486	0.68	29.21	No	No	Yes	32	Female	Mexican American	Separated	Some College or AA degree	no	never	never	[0,4]	9	0	2007-2008	1	66	no	1972.3
1015	42489	0.68	26.94	No	No	No	28	Female	Mexican American	Married	High School Grad/GED or Equivalent	no	never	former	[0,4]	9	1	2007-2008	2	67	no	1362.49
1016	42490	1.25	31.09	Yes	No	No	46	Male	Non-Hispanic White	Married	College Graduate or above	no	never	never	[0,4]	9	0	2007-2008	2	60	no	6493.45
1018	42492	1.51	29.62	Yes	No	Yes	71	Male	Non-Hispanic Black	Married	Less Than 9th Grade	no	never	former	[0,4]	9	2	2007-2008	1	59	no	1392.73
1019	42493	5	25.8	Yes	No	No	57	Male	Non-Hispanic White	Divorced	College Graduate or above	no	now	mild	[0,4]	9	3	2007-2008	1	60	no	19025.5
1021	42495	4.29	33.71	Yes	No	Yes	48	Male	Non-Hispanic Black	Divorced	High School Grad/GED or Equivalent	no	now	heavy	[0,4]	9	1	2007-2008	2	67	no	6409.35
1022	42496	2.5	30.12	No	No	No	43	Male	Mexican American	Living with partner	High School Grad/GED or Equivalent	no	now	moderate	[0,4]	9	1	2007-2008	2	70	no	1229.89
1023	42497	1.08	23.6	Yes	No	No	41	Male	Other Race - Including Multi-Racial	Divorced	Less Than 9th Grade	no	now	heavy	[10,14]	9	13	2007-2008	1	67	yes	2679.18
1028	42502	5	35.89	Yes	No	Yes	64	Male	Other Hispanic	Married	Some College or AA degree	no	never	heavy	[0,4]	9	0	2007-2008	2	66	no	2031.89
1029	42503	5	28.1	Yes	No	No	39	Male	Mexican American	Married	College Graduate or above	no	never	mild	[0,4]	9	1	2007-2008	2	67	no	4661.54
1032	42506	0.04	25.8	No	No	No	45	Female	Mexican American	Married	9-11th Grade (Includes 12th grade with no diploma)	no	former	moderate	[5,9]	9	5	2007-2008	1	73	yes	2956.84
1033	42507	0.71	25.56	No	No	No	31	Female	Non-Hispanic White	Married	9-11th Grade (Includes 12th grade with no diploma)	no	now	heavy	[15,19]	9	15	2007-2008	1	67	no	3026.74
1035	42509	3.63	44.52	Yes	No	No	39	Male	Mexican American	Married	High School Grad/GED or Equivalent	no	former	heavy	[5,9]	9	9	2007-2008	2	74	no	2113.23
1036	42510	1.89	31.4	Yes	No	Yes	38	Male	Non-Hispanic White	Married	Some College or AA degree	no	now	mild	[0,4]	9	3	2007-2008	2	61	no	40666.8
1042	42516	4.41	25.14	Yes	Yes	No	25	Male	Non-Hispanic White	Never married	Some College or AA degree	no	now	heavy	[0,4]	9	0	2007-2008	1	65	yes	6714.13
1043	42517	5	29.13	Yes	No	Yes	60	Female	Non-Hispanic Black	Divorced	College Graduate or above	no	former	mild	[0,4]	9	2	2007-2008	1	68	no	1474.72
1044	42518	1.99	48.86	Yes	No	Yes	35	Male	Mexican American	Married	High School Grad/GED or Equivalent	no	now	heavy	[0,4]	9	0	2007-2008	1	66	no	2595.31
1045	42519	2.5	23.92	No	No	No	62	Male	Mexican American	Married	Less Than 9th Grade	no	now	heavy	[0,4]	9	0	2007-2008	2	72	no	1442.86
1047	42521	4.29	28.06	No	No	No	43	Female	Mexican American	Married	College Graduate or above	no	never	never	[10,14]	9	11	2007-2008	2	65	no	4267.2
1049	42523	1.07	28.9	Yes	No	No	40	Female	Non-Hispanic Black	Married	Some College or AA degree	no	never	former	[0,4]	9	0	2007-2008	2	70	no	4473.3
1050	42524	4.67	28.03	Yes	No	Yes	64	Male	Non-Hispanic White	Married	High School Grad/GED or Equivalent	yes	former	heavy	[0,4]	9	2	2007-2008	1	61	no	6561.07
1052	42526	3.41	26.85	Yes	No	No	65	Male	Non-Hispanic White	Married	Some College or AA degree	no	never	never	[0,4]	9	2	2007-2008	2	60	no	14633.3
1054	42528	2.19	35.24	No	No	No	41	Female	Non-Hispanic White	Divorced	9-11th Grade (Includes 12th grade with no diploma)	no	now	mild	[0,4]	9	4	2007-2008	1	71	yes	5006.8
1058	42532	2.61	28.39	Yes	Yes	No	67	Female	Mexican American	Married	High School Grad/GED or Equivalent	no	now	mild	[0,4]	9	0	2007-2008	2	72	no	962.655
1059	42533	4.65	24.8	Yes	No	Yes	66	Female	Non-Hispanic White	Divorced	9-11th Grade (Includes 12th grade with no diploma)	no	never	moderate	[0,4]	9	3	2007-2008	1	68	yes	8618.38
1061	42535	0	21.77	Yes	No	Yes	30	Female	Non-Hispanic Black	Living with partner	9-11th Grade (Includes 12th grade with no diploma)	no	now	moderate	[10,14]	9	12	2007-2008	1	60	no	5647.05
1062	42536	0.52	26.68	No	No	No	31	Male	Non-Hispanic White	Never married	Some College or AA degree	no	now	mild	[0,4]	9	0	2007-2008	2	63	no	2228.5
1063	42537	2.19	29.85	Yes	No	Yes	62	Female	Non-Hispanic Black	Married	Some College or AA degree	no	never	former	[0,4]	9	0	2007-2008	1	59	yes	2575.07
1065	42539	5	27.9	Yes	No	No	50	Male	Non-Hispanic White	Married	College Graduate or above	no	never	mild	[0,4]	9	1	2007-2008	2	68	no	7669.26
1067	42541	3.82	42.29	Yes	Yes	Yes	72	Female	Mexican American	Widowed	Less Than 9th Grade	no	never	mild	[5,9]	9	5	2007-2008	2	65	yes	1612.53
1068	42542	1.63	37.73	Yes	No	Yes	39	Female	Non-Hispanic Black	Divorced	Some College or AA degree	no	never	moderate	[15,19]	9	18	2007-2008	1	61	yes	2460.8
1070	42544	2.19	35.99	Yes	Borderline	Yes	67	Female	Mexican American	Married	Less Than 9th Grade	no	never	never	[0,4]	9	0	2007-2008	1	71	no	934.688
1071	42545	3.65	36.97	Yes	No	No	74	Female	Non-Hispanic White	Married	High School Grad/GED or Equivalent	no	never	never	[5,9]	9	5	2007-2008	1	59	no	4636.61
1072	42546	2.48	42.4	Yes	Borderline	Yes	51	Male	Non-Hispanic White	Married	9-11th Grade (Includes 12th grade with no diploma)	yes	former	former	[20,27]	9	21	2007-2008	1	67	yes	6252.02
1073	42547	2.18	21.34	Yes	No	Yes	79	Female	Non-Hispanic White	Widowed	High School Grad/GED or Equivalent	no	never	moderate	[0,4]	9	3	2007-2008	1	62	no	3811.14
1080	42554	5	35.5	Yes	No	No	20	Female	Non-Hispanic Black	Never married	Some College or AA degree	no	never	moderate	[0,4]	9	1	2007-2008	1	63	no	7340.95
1083	42557	1.1	46.97	Yes	Yes	Yes	68	Female	Non-Hispanic White	Married	High School Grad/GED or Equivalent	yes	never	former	[0,4]	9	4	2007-2008	1	61	yes	13087.9
1084	42558	5	27.97	Yes	No	No	79	Male	Non-Hispanic White	Married	Some College or AA degree	no	former	former	[0,4]	9	1	2007-2008	1	70	no	2559.97
1085	42559	2.56	20.91	No	No	No	41	Female	Non-Hispanic White	Married	College Graduate or above	no	never	moderate	[5,9]	9	7	2007-2008	1	67	no	8061.17
1086	42560	1.76	21.94	Yes	No	Yes	59	Male	Non-Hispanic White	Never married	Some College or AA degree	no	now	mild	[5,9]	9	6	2007-2008	1	60	no	6992.28
1092	42566	5	31.76	Yes	No	Yes	32	Male	Non-Hispanic White	Married	Some College or AA degree	no	former	heavy	[0,4]	9	1	2007-2008	1	63	no	16590.1
1093	42567	4.55	32.22	Yes	No	Yes	62	Male	Non-Hispanic White	Married	9-11th Grade (Includes 12th grade with no diploma)	no	never	mild	[0,4]	9	1	2007-2008	2	59	no	8700.04
1097	42571	1.24	37.74	No	No	No	24	Female	Mexican American	Never married	High School Grad/GED or Equivalent	no	never	moderate	[10,14]	9	14	2007-2008	1	66	no	2004.87
1101	42575	3.77	26.88	Yes	No	No	41	Female	Non-Hispanic White	Married	High School Grad/GED or Equivalent	no	now	heavy	[10,14]	9	11	2007-2008	2	62	no	20289.7
1103	42577	1.85	38.74	Yes	No	Yes	29	Female	Non-Hispanic Black	Married	Some College or AA degree	no	never	moderate	[0,4]	9	4	2007-2008	2	74	no	6458.68
1104	42578	1.28	31.84	Yes	Yes	Yes	69	Female	Non-Hispanic Black	Never married	Less Than 9th Grade	no	never	never	[0,4]	9	0	2007-2008	1	62	no	1914.75
1106	42580	2.35	22.79	Yes	No	Yes	80	Female	Non-Hispanic White	Widowed	High School Grad/GED or Equivalent	no	never	never	[0,4]	9	3	2007-2008	1	63	no	4665.92
1110	42584	5	29.12	No	No	No	48	Male	Non-Hispanic White	Divorced	High School Grad/GED or Equivalent	no	former	heavy	[10,14]	9	12	2007-2008	1	61	no	8709.97
1112	42586	4.48	29.31	Yes	No	Yes	52	Male	Non-Hispanic White	Married	College Graduate or above	no	former	mild	[0,4]	9	2	2007-2008	2	62	no	18252.9
1116	42590	1.46	42.61	Yes	Yes	Yes	59	Male	Non-Hispanic White	Married	Some College or AA degree	yes	now	former	[5,9]	9	8	2007-2008	1	71	yes	7621.79
1117	42591	4.38	23.65	Yes	No	Yes	68	Female	Non-Hispanic Black	Divorced	College Graduate or above	no	never	moderate	[0,4]	9	1	2007-2008	1	72	no	1238.82
1118	42592	2.04	28.44	No	No	No	53	Female	Mexican American	Married	High School Grad/GED or Equivalent	no	now	former	[0,4]	9	4	2007-2008	1	66	no	1352.79
1120	42594	4.64	33.64	Yes	No	Yes	64	Male	Non-Hispanic White	Married	High School Grad/GED or Equivalent	no	former	heavy	[0,4]	9	1	2007-2008	2	63	no	10029
1122	42596	1.47	31.8	No	No	No	59	Female	Other Hispanic	Widowed	Less Than 9th Grade	no	never	never	[0,4]	9	3	2007-2008	2	72	no	1017.2
1125	42599	2.14	29.61	Yes	No	No	67	Female	Non-Hispanic White	Married	High School Grad/GED or Equivalent	no	former	mild	[0,4]	9	1	2007-2008	2	60	no	9312.36
1126	42600	0.91	25.27	No	No	No	44	Female	Other Hispanic	Married	Less Than 9th Grade	no	never	former	[0,4]	9	0	2007-2008	2	66	no	1495.78
1129	42603	3.43	34.74	Yes	Yes	Yes	80	Male	Non-Hispanic White	Widowed	Some College or AA degree	yes	former	mild	[0,4]	9	3	2007-2008	1	63	no	2696.71
1130	42604	3.57	25.57	Yes	No	No	43	Female	Non-Hispanic White	Married	College Graduate or above	no	former	former	[0,4]	9	0	2007-2008	2	70	no	10567.5
1131	42605	5	30.8	Yes	No	No	53	Male	Mexican American	Married	College Graduate or above	no	never	mild	[0,4]	9	2	2007-2008	1	66	no	1360.19
1133	42607	2.33	16.67	Yes	No	No	32	Female	Non-Hispanic Black	Divorced	Some College or AA degree	no	never	mild	[0,4]	9	3	2007-2008	1	64	no	1845.6
1138	42612	1.25	27.95	No	No	No	36	Male	Other Hispanic	Never married	Less Than 9th Grade	no	never	never	[0,4]	9	0	2007-2008	2	68	no	3926
1139	42613	5	38.61	No	Yes	No	52	Male	Mexican American	Married	Less Than 9th Grade	no	now	heavy	[0,4]	9	0	2007-2008	1	66	no	4655.66
1147	42621	0.71	34.62	Yes	Yes	Yes	54	Male	Non-Hispanic White	Married	High School Grad/GED or Equivalent	yes	never	mild	[10,14]	9	13	2007-2008	1	67	yes	6369.46
1152	42626	4.29	42.1	Yes	No	Yes	55	Female	Non-Hispanic Black	Married	9-11th Grade (Includes 12th grade with no diploma)	no	former	former	[10,14]	9	14	2007-2008	2	68	no	1787.24
1154	42628	5	26.74	Yes	No	No	41	Male	Non-Hispanic White	Married	College Graduate or above	no	never	mild	[0,4]	9	3	2007-2008	1	69	no	10238.4
1155	42629	1.02	36.06	No	Yes	Yes	60	Female	Mexican American	Separated	Less Than 9th Grade	no	never	former	[15,19]	9	16	2007-2008	1	66	no	754.49
1158	42632	5	27.38	Yes	No	Yes	65	Female	Non-Hispanic White	Married	Some College or AA degree	yes	never	mild	[0,4]	9	3	2007-2008	1	60	no	10287.7
1160	42634	0.32	26.21	No	No	No	22	Female	Non-Hispanic Black	Never married	High School Grad/GED or Equivalent	no	now	mild	[5,9]	9	6	2007-2008	1	68	no	2207.22
1162	42636	5	34.17	Yes	No	Yes	55	Male	Other Hispanic	Married	Some College or AA degree	no	never	mild	[0,4]	9	0	2007-2008	2	71	yes	2069.16
1165	42639	5	30.35	Yes	No	No	64	Male	Non-Hispanic White	Divorced	High School Grad/GED or Equivalent	no	now	moderate	[0,4]	9	0	2007-2008	1	61	yes	6400.7
1169	42643	4.81	23.43	Yes	No	No	31	Female	Non-Hispanic White	Never married	College Graduate or above	no	never	moderate	[0,4]	9	2	2007-2008	2	61	no	26346.3
1173	42647	5	26.45	Yes	No	No	48	Male	Mexican American	Living with partner	Some College or AA degree	no	never	mild	[0,4]	9	0	2007-2008	2	65	no	7527.56
1174	42648	0.58	24.24	Yes	No	No	44	Male	Non-Hispanic White	Married	9-11th Grade (Includes 12th grade with no diploma)	no	never	mild	[0,4]	9	0	2007-2008	1	60	no	19367.6
1175	42649	1.24	42.05	Yes	Yes	Yes	49	Female	Non-Hispanic Black	Divorced	Some College or AA degree	no	former	moderate	[0,4]	9	2	2007-2008	1	65	yes	3245.36
1177	42651	1.18	30	Yes	No	No	76	Male	Non-Hispanic White	Widowed	High School Grad/GED or Equivalent	no	former	moderate	[5,9]	9	5	2007-2008	1	60	yes	1593.25
1178	42652	3.92	34.72	No	No	Yes	49	Male	Non-Hispanic White	Married	9-11th Grade (Includes 12th grade with no diploma)	no	former	mild	[0,4]	9	4	2007-2008	2	67	no	9062.45
1180	42654	0.7	20.61	No	No	No	25	Female	Mexican American	Never married	9-11th Grade (Includes 12th grade with no diploma)	no	never	never	[5,9]	9	5	2007-2008	2	72	no	1515.78
1181	42655	1.42	29.37	Yes	No	No	29	Male	Non-Hispanic White	Separated	9-11th Grade (Includes 12th grade with no diploma)	no	now	heavy	[0,4]	9	0	2007-2008	2	64	no	3364.41
1182	42656	5	35.94	Yes	No	Yes	55	Female	Mexican American	Married	High School Grad/GED or Equivalent	no	never	mild	[0,4]	9	0	2007-2008	2	71	no	2083.94
1183	42657	4.08	30.67	Yes	No	No	44	Female	Other Hispanic	Divorced	Some College or AA degree	no	never	heavy	[5,9]	9	8	2007-2008	1	72	no	1679.98
1184	42658	1.61	28.44	Yes	No	No	60	Female	Other Hispanic	Separated	College Graduate or above	no	former	never	[15,19]	9	17	2007-2008	1	72	no	882.636
1185	42659	1.94	28.69	No	No	No	40	Male	Mexican American	Living with partner	Less Than 9th Grade	no	never	heavy	[10,14]	9	11	2007-2008	1	69	no	1926.24
1190	42664	1.55	22.24	Yes	No	Yes	53	Male	Non-Hispanic Black	Married	Some College or AA degree	yes	now	mild	[0,4]	9	4	2007-2008	1	68	no	1729.99
1191	42665	1.43	33.2	Yes	Yes	Yes	75	Female	Non-Hispanic White	Married	Less Than 9th Grade	no	never	never	[5,9]	9	5	2007-2008	2	60	no	4483.99
1194	42668	5	21.93	Yes	No	Yes	65	Female	Non-Hispanic White	Married	High School Grad/GED or Equivalent	no	never	moderate	[0,4]	9	1	2007-2008	2	63	no	8616.38
1196	42670	2.92	29.29	Yes	No	Yes	62	Female	Non-Hispanic White	Married	High School Grad/GED or Equivalent	no	now	never	[0,4]	9	4	2007-2008	1	63	no	10624.1
1198	42672	1.45	22.15	Yes	No	Yes	64	Female	Non-Hispanic Black	Widowed	9-11th Grade (Includes 12th grade with no diploma)	no	former	mild	[0,4]	9	0	2007-2008	2	60	no	1253.28
1199	42673	3.86	27.57	Yes	No	Yes	65	Female	Non-Hispanic Black	Married	9-11th Grade (Includes 12th grade with no diploma)	no	never	never	[0,4]	9	0	2007-2008	2	67	no	2802.69
1202	42676	5	27.16	Yes	No	No	38	Female	Non-Hispanic White	Married	College Graduate or above	no	former	moderate	[0,4]	9	1	2007-2008	1	70	no	5127.99
1204	42678	1.08	27.28	Yes	No	No	50	Female	Other Race - Including Multi-Racial	Married	9-11th Grade (Includes 12th grade with no diploma)	no	never	never	[0,4]	9	0	2007-2008	1	65	no	2005.65
1205	42679	0.6	41.44	Yes	No	Yes	37	Female	Other Hispanic	Married	High School Grad/GED or Equivalent	no	now	moderate	[10,14]	9	12	2007-2008	2	61	no	1938.59
1206	42680	0.7	26.47	No	No	No	39	Female	Mexican American	Married	9-11th Grade (Includes 12th grade with no diploma)	no	never	heavy	[0,4]	9	1	2007-2008	1	71	no	1971.34
1207	42681	0	30.08	Yes	No	Yes	59	Male	Non-Hispanic Black	Divorced	High School Grad/GED or Equivalent	no	never	mild	[15,19]	9	15	2007-2008	2	67	no	5348.67
1208	42682	2.06	26.09	Yes	No	No	80	Male	Non-Hispanic White	Married	Less Than 9th Grade	yes	never	former	[0,4]	9	0	2007-2008	2	62	no	3597.63
1209	42683	5	33.98	Yes	No	No	75	Male	Non-Hispanic White	Married	College Graduate or above	no	former	mild	[5,9]	9	8	2007-2008	1	70	no	2923.85
1211	42685	1.54	34.24	Yes	No	No	23	Male	Non-Hispanic Black	Never married	Some College or AA degree	no	now	moderate	[0,4]	9	0	2007-2008	2	67	no	6769.91
1212	42686	5	32.65	Yes	Borderline	No	49	Female	Non-Hispanic White	Married	College Graduate or above	no	former	mild	[5,9]	9	5	2007-2008	2	66	no	9123.55
1213	42687	4.8	22.87	Yes	No	No	46	Female	Non-Hispanic Black	Married	College Graduate or above	no	never	mild	[0,4]	9	1	2007-2008	1	68	no	5936.9
1218	42692	1.83	31.09	No	No	No	63	Female	Mexican American	Married	Less Than 9th Grade	no	never	heavy	[0,4]	9	0	2007-2008	1	65	no	1608.79
1221	42695	5	23.37	Yes	No	No	50	Male	Other Race - Including Multi-Racial	Married	High School Grad/GED or Equivalent	no	never	mild	[0,4]	9	0	2007-2008	2	69	no	14597.9
1222	42696	2.24	28.82	Yes	Yes	No	78	Male	Non-Hispanic White	Married	High School Grad/GED or Equivalent	no	former	mild	[0,4]	9	3	2007-2008	2	61	yes	1669.68
1225	42699	0.96	36.94	Yes	Borderline	Yes	62	Male	Non-Hispanic White	Never married	Less Than 9th Grade	yes	never	never	[0,4]	9	0	2007-2008	2	63	no	4115.85
1226	42700	1.44	28.25	Yes	No	No	64	Male	Other Race - Including Multi-Racial	Divorced	College Graduate or above	no	never	mild	[0,4]	9	0	2007-2008	2	69	no	8075.98
1227	42701	0.69	20.25	Yes	No	No	25	Female	Other Hispanic	Never married	College Graduate or above	no	never	heavy	[0,4]	9	4	2007-2008	1	68	no	7180.52
1228	42702	1.1	35.76	Yes	No	Yes	70	Female	Non-Hispanic White	Widowed	High School Grad/GED or Equivalent	no	now	moderate	[0,4]	9	0	2007-2008	1	67	no	3560.86
1230	42704	2.18	25.4	Yes	No	No	45	Male	Mexican American	Married	9-11th Grade (Includes 12th grade with no diploma)	no	never	never	[0,4]	9	0	2007-2008	1	65	no	1446.23
1231	42705	5	40.85	Yes	No	Yes	54	Female	Non-Hispanic Black	Married	College Graduate or above	no	never	former	[0,4]	9	0	2007-2008	1	59	no	1770.73
1236	42710	4.33	29.24	Yes	No	No	29	Male	Non-Hispanic White	Never married	Some College or AA degree	no	never	former	[0,4]	9	1	2007-2008	2	71	no	13069.1
1238	42712	5	26.98	Yes	No	No	63	Female	Non-Hispanic Black	Married	Some College or AA degree	no	never	never	[0,4]	9	3	2007-2008	1	59	no	1414.38
1239	42713	5	36.96	Yes	No	No	39	Female	Non-Hispanic Black	Married	College Graduate or above	no	never	never	[0,4]	9	0	2007-2008	1	59	no	6844.88
1241	42715	5	37.6	Yes	No	No	51	Male	Non-Hispanic White	Married	College Graduate or above	no	former	moderate	[0,4]	9	0	2007-2008	2	62	no	7769.57
1243	42717	1.13	24.47	No	Yes	Yes	47	Male	Non-Hispanic White	Married	9-11th Grade (Includes 12th grade with no diploma)	no	now	former	[0,4]	9	3	2007-2008	2	60	no	3230.93
1249	42723	1.36	26.55	No	No	No	24	Male	Mexican American	Married	Less Than 9th Grade	no	never	heavy	[0,4]	9	1	2007-2008	1	65	no	8619.82
1250	42724	5	20.14	Yes	No	No	32	Female	Non-Hispanic White	Living with partner	College Graduate or above	no	never	moderate	[0,4]	9	1	2007-2008	1	70	no	4982.96
1252	42726	0.96	25.45	No	No	No	32	Female	Mexican American	Married	9-11th Grade (Includes 12th grade with no diploma)	no	never	never	[0,4]	9	3	2007-2008	1	65	no	2200.77
1253	42727	1.76	21.71	Yes	No	No	26	Male	Other Hispanic	Never married	High School Grad/GED or Equivalent	no	now	heavy	[5,9]	9	8	2007-2008	1	71	yes	2757.88
1254	42728	4.84	43.27	No	No	Yes	43	Female	Non-Hispanic Black	Married	Some College or AA degree	no	never	moderate	[0,4]	9	1	2007-2008	2	67	no	2756.47
1259	42733	2.83	44.78	Yes	Borderline	Yes	68	Male	Non-Hispanic Black	Married	9-11th Grade (Includes 12th grade with no diploma)	no	never	heavy	[0,4]	9	0	2007-2008	2	65	no	1671.54
1262	42736	1.02	28.19	Yes	No	Yes	61	Male	Mexican American	Married	Less Than 9th Grade	yes	never	former	[0,4]	9	0	2007-2008	1	66	no	967.934
1264	42738	0.73	22.67	Yes	No	No	75	Male	Mexican American	Divorced	High School Grad/GED or Equivalent	no	never	never	[0,4]	9	2	2007-2008	1	66	no	968.656
1266	42740	2.14	27.93	Yes	No	Yes	73	Male	Non-Hispanic White	Married	College Graduate or above	no	never	mild	[0,4]	9	3	2007-2008	2	62	no	4008.67
1267	42741	5	22.5	Yes	No	Yes	58	Male	Mexican American	Married	Some College or AA degree	no	now	moderate	[0,4]	9	0	2007-2008	2	64	yes	892.188
1269	42743	0.58	30.81	No	No	No	34	Male	Other Hispanic	Married	9-11th Grade (Includes 12th grade with no diploma)	no	never	heavy	[0,4]	9	0	2007-2008	1	62	no	1844.78
1270	42744	1.5	26.06	Yes	No	No	23	Male	Mexican American	Living with partner	9-11th Grade (Includes 12th grade with no diploma)	no	now	heavy	[5,9]	9	5	2007-2008	1	71	no	9897.62
1279	42753	4.38	28.51	Yes	No	Yes	43	Female	Non-Hispanic Black	Never married	Some College or AA degree	no	now	former	[0,4]	9	3	2007-2008	1	65	no	2081.59
1286	42760	2.14	27.58	Yes	No	No	43	Male	Non-Hispanic White	Living with partner	9-11th Grade (Includes 12th grade with no diploma)	no	now	former	[0,4]	9	0	2007-2008	2	71	no	9357.69
1287	42761	1.36	35.1	Yes	No	No	62	Male	Other Hispanic	Married	High School Grad/GED or Equivalent	no	former	mild	[5,9]	9	5	2007-2008	1	62	no	658.008
1289	42763	3.49	20.19	Yes	No	Yes	46	Male	Non-Hispanic Black	Living with partner	9-11th Grade (Includes 12th grade with no diploma)	no	now	former	[0,4]	9	2	2007-2008	1	67	yes	2196.82
1290	42764	0.71	23.56	Yes	No	Yes	68	Female	Non-Hispanic Black	Divorced	9-11th Grade (Includes 12th grade with no diploma)	no	now	heavy	[0,4]	9	3	2007-2008	2	64	no	2602.51
1292	42766	1.5	25.38	Yes	No	No	51	Male	Non-Hispanic White	Married	College Graduate or above	no	never	mild	[0,4]	9	3	2007-2008	1	60	no	19087.7
1294	42768	1.92	43.28	Yes	No	No	80	Male	Non-Hispanic White	Widowed	9-11th Grade (Includes 12th grade with no diploma)	no	never	mild	[0,4]	9	0	2007-2008	2	62	no	5347.03
1296	42770	0.65	24.68	No	No	No	24	Male	Other Hispanic	Never married	High School Grad/GED or Equivalent	no	never	mild	[5,9]	9	5	2007-2008	1	62	no	1698.91
1297	42771	1.57	22.57	Yes	No	No	54	Male	Non-Hispanic Black	Married	9-11th Grade (Includes 12th grade with no diploma)	no	now	mild	[5,9]	9	8	2007-2008	1	63	no	1591.59
1305	42779	1.57	25.02	Yes	No	No	35	Male	Mexican American	Married	9-11th Grade (Includes 12th grade with no diploma)	no	former	heavy	[0,4]	9	3	2007-2008	1	59	no	2045.84
1307	42781	4.46	30.2	No	No	No	39	Male	Non-Hispanic White	Living with partner	Some College or AA degree	no	now	heavy	[0,4]	9	4	2007-2008	2	60	no	9759.43
1311	42785	1.86	27.71	No	No	No	22	Female	Other Hispanic	Married	Some College or AA degree	no	now	heavy	[0,4]	9	2	2007-2008	1	69	no	8538.7
1313	42787	1.86	27.34	Yes	No	No	35	Female	Non-Hispanic White	Never married	Some College or AA degree	no	never	mild	[0,4]	9	0	2007-2008	1	71	no	14261
1316	42790	1.44	21.55	No	No	No	32	Male	Non-Hispanic White	Divorced	9-11th Grade (Includes 12th grade with no diploma)	no	now	heavy	[0,4]	9	1	2007-2008	2	59	no	20363.4
1320	42794	5	24.46	No	No	No	26	Male	Non-Hispanic White	Never married	High School Grad/GED or Equivalent	no	now	heavy	[0,4]	9	2	2007-2008	2	66	no	29790.6
1321	42795	1.08	24.51	Yes	Yes	Yes	76	Female	Non-Hispanic Black	Widowed	High School Grad/GED or Equivalent	no	never	never	[0,4]	9	1	2007-2008	1	59	no	1687.16
1323	42797	1.61	26.59	Yes	No	No	35	Female	Non-Hispanic White	Married	College Graduate or above	no	never	former	[0,4]	9	3	2007-2008	2	60	no	8857.87
1325	42799	0.69	27.69	No	No	Yes	63	Male	Mexican American	Married	Less Than 9th Grade	no	former	former	[0,4]	9	0	2007-2008	2	64	no	1311.79
1327	42801	2.14	26.01	Yes	No	No	50	Female	Non-Hispanic White	Married	High School Grad/GED or Equivalent	no	now	former	[0,4]	9	2	2007-2008	2	63	yes	9300.88
1328	42802	4.55	36.8	Yes	No	Yes	62	Male	Mexican American	Married	High School Grad/GED or Equivalent	no	never	mild	[0,4]	9	0	2007-2008	2	70	no	895.933
1332	42806	4.38	26.36	Yes	No	No	36	Female	Other Hispanic	Married	Some College or AA degree	no	never	moderate	[0,4]	9	0	2007-2008	1	60	yes	1409.63
1337	42811	3.92	26.07	Yes	No	No	27	Male	Non-Hispanic White	Living with partner	College Graduate or above	no	never	heavy	[0,4]	9	1	2007-2008	1	68	yes	7742.87
1339	42813	1.79	24.21	Yes	No	Yes	80	Male	Non-Hispanic White	Married	Some College or AA degree	no	never	former	[0,4]	9	0	2007-2008	2	62	no	1807.45
1342	42816	0.84	27.76	No	No	No	31	Female	Non-Hispanic White	Married	High School Grad/GED or Equivalent	no	now	former	[5,9]	9	5	2007-2008	1	64	no	13097.6
1343	42817	3.71	26.13	Yes	Yes	Yes	51	Male	Mexican American	Married	High School Grad/GED or Equivalent	no	former	former	[0,4]	9	1	2007-2008	2	71	no	4143.59
1348	42822	0.77	31.05	Yes	No	No	39	Male	Non-Hispanic White	Married	Some College or AA degree	no	former	mild	[10,14]	9	10	2007-2008	1	64	yes	2205.38
1350	42824	2.82	28.5	Yes	No	No	29	Female	Mexican American	Married	High School Grad/GED or Equivalent	no	never	moderate	[0,4]	9	0	2007-2008	2	70	no	4085.51
1351	42825	2.71	28.01	No	No	Yes	61	Male	Non-Hispanic White	Married	High School Grad/GED or Equivalent	yes	former	heavy	[0,4]	9	2	2007-2008	2	62	yes	8201.46
1352	42826	0.17	19.74	Yes	Yes	Yes	47	Female	Non-Hispanic Black	Never married	9-11th Grade (Includes 12th grade with no diploma)	no	now	heavy	[15,19]	9	17	2007-2008	1	68	yes	5936.9
1356	42830	1.69	38.88	Yes	Yes	Yes	65	Female	Non-Hispanic Black	Widowed	9-11th Grade (Includes 12th grade with no diploma)	yes	former	former	[0,4]	9	0	2007-2008	1	68	no	2943.2
1359	42833	3.85	32.05	Yes	No	No	65	Female	Non-Hispanic White	Widowed	Some College or AA degree	no	never	mild	[0,4]	9	3	2007-2008	2	63	no	10316.6
1360	42834	4.83	37.05	Yes	No	No	45	Male	Non-Hispanic White	Married	College Graduate or above	no	never	mild	[0,4]	9	2	2007-2008	2	63	no	31903.5
1361	42835	2.31	27.47	Yes	No	Yes	64	Male	Non-Hispanic White	Widowed	Less Than 9th Grade	no	former	former	[0,4]	9	0	2007-2008	2	59	yes	7341.22
1366	42840	1.75	31.99	No	No	No	45	Female	Other Hispanic	Married	College Graduate or above	no	now	moderate	[10,14]	9	11	2007-2008	1	60	no	2835.1
1368	42842	1.14	36.12	No	No	No	25	Male	Mexican American	Married	9-11th Grade (Includes 12th grade with no diploma)	no	former	heavy	[0,4]	9	1	2007-2008	2	69	no	1483.48
1370	42844	5	27.58	Yes	No	Yes	63	Female	Non-Hispanic White	Married	Some College or AA degree	no	former	mild	[0,4]	9	4	2007-2008	1	60	no	8397.39
1372	42846	2.91	27.51	Yes	No	No	32	Female	Non-Hispanic Black	Married	Some College or AA degree	no	never	mild	[0,4]	9	0	2007-2008	1	64	no	5274.96
1373	42847	0.71	23.21	No	No	No	22	Male	Other Hispanic	Married	9-11th Grade (Includes 12th grade with no diploma)	no	never	heavy	[0,4]	9	4	2007-2008	1	62	no	1761.65
1376	42850	4.5	25.65	Yes	Yes	No	53	Male	Non-Hispanic White	Married	9-11th Grade (Includes 12th grade with no diploma)	no	now	former	[0,4]	9	4	2007-2008	2	59	yes	2408.5
1391	42865	1.66	39.8	No	No	No	23	Female	Non-Hispanic Black	Married	High School Grad/GED or Equivalent	no	never	mild	[10,14]	9	11	2007-2008	1	72	no	2095.6
1392	42866	2.14	38.47	Yes	No	Yes	80	Female	Non-Hispanic White	Married	9-11th Grade (Includes 12th grade with no diploma)	no	never	former	[5,9]	9	8	2007-2008	2	63	no	4601.9
1393	42867	3.41	25.27	Yes	No	No	68	Male	Non-Hispanic Black	Never married	Some College or AA degree	yes	now	mild	[0,4]	9	1	2007-2008	1	73	no	784.939
1394	42868	3.78	43.7	Yes	No	Yes	43	Male	Non-Hispanic White	Married	College Graduate or above	no	never	mild	[0,4]	9	2	2007-2008	1	63	no	24949.6
1396	42870	1.16	27.27	No	No	No	34	Female	Mexican American	Divorced	College Graduate or above	no	never	former	[0,4]	9	2	2007-2008	1	66	no	7733.13
1404	42878	0.68	22.21	Yes	No	No	45	Male	Non-Hispanic White	Married	Less Than 9th Grade	no	never	former	[0,4]	9	4	2007-2008	2	59	yes	3052.08
1406	42880	2.91	22.09	Yes	No	No	28	Female	Non-Hispanic White	Married	Some College or AA degree	no	former	heavy	[0,4]	9	2	2007-2008	1	60	no	5498.09
1416	42890	2.33	29.16	No	No	No	35	Male	Mexican American	Married	Some College or AA degree	no	never	mild	[0,4]	9	2	2007-2008	1	71	yes	3105.37
1422	42896	1	25.78	No	No	No	26	Female	Mexican American	Living with partner	High School Grad/GED or Equivalent	no	never	mild	[0,4]	9	3	2007-2008	1	70	no	2006.48
1423	42897	0.03	35.38	No	No	Yes	32	Female	Non-Hispanic White	Living with partner	9-11th Grade (Includes 12th grade with no diploma)	no	former	former	[5,9]	9	8	2007-2008	2	59	no	7203.66
1424	42898	5	30.75	No	Yes	No	63	Female	Non-Hispanic Black	Divorced	High School Grad/GED or Equivalent	no	now	former	[0,4]	9	2	2007-2008	1	68	no	1063.66
1426	42900	5	36.77	Yes	Yes	Yes	63	Male	Non-Hispanic Black	Married	College Graduate or above	no	never	mild	[0,4]	9	3	2007-2008	1	59	no	695.502
1427	42901	3.92	44.23	Yes	Yes	No	33	Male	Non-Hispanic Black	Married	Some College or AA degree	no	never	never	[0,4]	9	1	2007-2008	1	59	no	1524.06
1428	42902	0.8	48.45	Yes	No	No	31	Female	Mexican American	Living with partner	9-11th Grade (Includes 12th grade with no diploma)	no	never	mild	[10,14]	9	11	2007-2008	1	65	no	4677.72
1429	42903	1.54	19.64	No	No	No	22	Female	Non-Hispanic White	Living with partner	Some College or AA degree	no	never	heavy	[0,4]	9	2	2007-2008	2	62	yes	20891.2
1430	42904	2.14	21.3	Yes	Yes	No	47	Female	Mexican American	Separated	9-11th Grade (Includes 12th grade with no diploma)	no	never	heavy	[5,9]	9	5	2007-2008	2	66	no	1748.26
1431	42905	0.49	25.68	Yes	No	No	30	Male	Other Hispanic	Living with partner	Some College or AA degree	no	now	heavy	[0,4]	9	1	2007-2008	1	70	no	3474.73
1432	42906	4.57	29.15	Yes	No	No	56	Male	Non-Hispanic White	Married	Some College or AA degree	no	former	heavy	[0,4]	9	4	2007-2008	2	66	yes	26840.4
1437	42911	1.45	20.61	Yes	No	No	38	Male	Non-Hispanic White	Living with partner	9-11th Grade (Includes 12th grade with no diploma)	no	now	former	[5,9]	9	8	2007-2008	1	71	yes	2427.39
1438	42912	1.69	28.8	Yes	No	No	46	Male	Other Hispanic	Married	High School Grad/GED or Equivalent	no	never	moderate	[0,4]	9	3	2007-2008	1	72	no	1832.11
1440	42914	2.73	26.54	No	No	No	43	Male	Other Race - Including Multi-Racial	Married	Less Than 9th Grade	no	former	former	[5,9]	9	6	2007-2008	2	70	no	25486.2
1444	42918	0.46	32.54	No	No	No	60	Female	Mexican American	Married	9-11th Grade (Includes 12th grade with no diploma)	no	never	never	[5,9]	9	5	2007-2008	1	66	no	813.833
1448	42922	3.53	29.2	Yes	No	Yes	70	Male	Other Hispanic	Divorced	High School Grad/GED or Equivalent	no	former	moderate	[0,4]	9	0	2007-2008	1	71	no	1546.19
1449	42923	2.55	36.75	Yes	Yes	Yes	37	Female	Mexican American	Married	High School Grad/GED or Equivalent	no	now	moderate	[0,4]	9	4	2007-2008	2	66	yes	1892.37
1458	42932	5	23.17	Yes	No	No	42	Female	Non-Hispanic White	Married	College Graduate or above	no	never	mild	[0,4]	9	2	2007-2008	2	65	no	33764.3
1461	42935	5	28.31	Yes	No	Yes	59	Female	Non-Hispanic White	Married	College Graduate or above	no	former	mild	[0,4]	9	4	2007-2008	2	73	yes	21050.2
1463	42937	1.28	32.26	No	No	No	22	Male	Mexican American	Never married	High School Grad/GED or Equivalent	no	former	mild	[0,4]	9	2	2007-2008	1	63	yes	3472.4
1465	42939	1.66	34.93	No	No	No	26	Male	Non-Hispanic Black	Married	High School Grad/GED or Equivalent	no	never	never	[5,9]	9	5	2007-2008	1	72	no	3401.09
1466	42940	0.69	25.02	Yes	No	No	71	Female	Non-Hispanic White	Separated	9-11th Grade (Includes 12th grade with no diploma)	no	now	mild	[10,14]	9	10	2007-2008	1	61	yes	2836.94
1473	42947	5	21.11	Yes	No	Yes	66	Male	Non-Hispanic White	Married	Less Than 9th Grade	no	former	moderate	[0,4]	9	1	2007-2008	2	69	no	4617.63
1474	42948	4.75	32.93	Yes	Yes	No	41	Male	Non-Hispanic White	Never married	Some College or AA degree	no	never	mild	[0,4]	9	0	2007-2008	1	63	no	8725.66
1475	42949	5	28.68	Yes	No	No	60	Female	Non-Hispanic White	Married	Some College or AA degree	no	never	mild	[0,4]	9	0	2007-2008	1	67	no	9637.41
1479	42953	3.85	24.43	Yes	No	No	31	Female	Non-Hispanic White	Never married	College Graduate or above	no	never	heavy	[0,4]	9	0	2007-2008	2	61	yes	22225.1
1484	42958	1.85	28.95	No	No	No	37	Male	Non-Hispanic Black	Married	Some College or AA degree	no	never	mild	[0,4]	9	0	2007-2008	2	74	no	5019.26
1486	42960	5	24.75	Yes	No	No	59	Female	Non-Hispanic White	Married	High School Grad/GED or Equivalent	no	never	mild	[0,4]	9	0	2007-2008	1	60	yes	25415.4
1487	42961	2.59	29.77	Yes	No	Yes	80	Female	Non-Hispanic White	Widowed	Less Than 9th Grade	yes	never	never	[15,19]	9	19	2007-2008	2	60	yes	7620.09
1495	42969	0.5	32.16	Yes	No	No	34	Male	Non-Hispanic White	Married	College Graduate or above	no	never	former	[0,4]	9	2	2007-2008	1	69	no	2064.59
1499	42973	3.54	23.96	Yes	Borderline	Yes	37	Female	Non-Hispanic White	Married	High School Grad/GED or Equivalent	no	now	heavy	[0,4]	9	3	2007-2008	2	59	no	6577.2
1500	42974	0.57	30.12	Yes	No	Yes	37	Male	Non-Hispanic White	Married	9-11th Grade (Includes 12th grade with no diploma)	yes	former	mild	[0,4]	9	4	2007-2008	2	59	yes	5544.8
1501	42975	2.76	25.78	Yes	No	No	80	Male	Non-Hispanic White	Widowed	High School Grad/GED or Equivalent	no	never	former	[0,4]	9	2	2007-2008	1	63	no	3857.82
1503	42977	1.06	26.52	No	No	No	38	Female	Other Hispanic	Married	High School Grad/GED or Equivalent	no	never	mild	[5,9]	9	6	2007-2008	2	61	no	8325.1
1505	42979	0	28.02	No	No	No	44	Male	Mexican American	Married	9-11th Grade (Includes 12th grade with no diploma)	no	never	moderate	[0,4]	9	0	2007-2008	1	71	no	2014.29
1510	42984	0.58	25.41	No	No	No	28	Male	Mexican American	Living with partner	Less Than 9th Grade	no	now	former	[0,4]	9	0	2007-2008	1	69	no	2471.88
1511	42985	0.95	25.75	Yes	Yes	Yes	63	Male	Non-Hispanic White	Married	9-11th Grade (Includes 12th grade with no diploma)	no	former	never	[0,4]	9	1	2007-2008	1	59	no	2033.52
1519	42993	2.36	33	Yes	No	Yes	55	Male	Other Hispanic	Married	High School Grad/GED or Equivalent	no	now	heavy	[0,4]	9	0	2007-2008	2	61	no	1175.23
1523	42997	0.59	22.18	No	No	No	32	Male	Non-Hispanic White	Separated	High School Grad/GED or Equivalent	no	now	heavy	[0,4]	9	0	2007-2008	1	60	no	2934.53
1527	43001	1.17	19.91	Yes	No	Yes	57	Female	Non-Hispanic Black	Widowed	Some College or AA degree	no	never	never	[0,4]	9	0	2007-2008	1	59	yes	3585.95
1530	43004	1.62	38.93	Yes	No	Yes	64	Female	Non-Hispanic White	Married	Less Than 9th Grade	no	never	moderate	[0,4]	9	3	2007-2008	1	60	no	4685.95
1533	43007	5	23.74	Yes	No	No	47	Male	Other Race - Including Multi-Racial	Married	College Graduate or above	no	never	heavy	[0,4]	9	0	2007-2008	1	73	no	7355.15
1541	43015	1.92	25	Yes	Borderline	Yes	80	Male	Non-Hispanic White	Never married	High School Grad/GED or Equivalent	yes	never	mild	[0,4]	9	1	2007-2008	1	61	no	2925.12
1544	43018	0.7	35	No	No	Yes	68	Female	Mexican American	Never married	Less Than 9th Grade	no	never	former	[0,4]	9	0	2007-2008	2	67	no	698.199
1545	43019	1.46	30.22	Yes	Yes	Yes	60	Male	Non-Hispanic White	Divorced	Less Than 9th Grade	no	never	former	[0,4]	9	2	2007-2008	2	62	no	14232.7
1548	43022	0.8	25.45	Yes	No	Yes	46	Female	Non-Hispanic Black	Divorced	9-11th Grade (Includes 12th grade with no diploma)	yes	former	former	[5,9]	9	6	2007-2008	1	67	no	1694.43
1549	43023	4.75	31.71	Yes	No	Yes	61	Female	Mexican American	Married	High School Grad/GED or Equivalent	yes	never	never	[0,4]	9	0	2007-2008	1	60	yes	1236.77
1550	43024	5	30.56	Yes	No	Yes	50	Female	Other Hispanic	Married	Some College or AA degree	no	now	mild	[10,14]	9	14	2007-2008	2	66	yes	1173.51
1551	43025	0.88	25.11	Yes	No	Yes	80	Female	Non-Hispanic White	Widowed	Some College or AA degree	no	former	mild	[0,4]	9	3	2007-2008	1	63	no	4516.71
1552	43026	1.45	34.37	No	No	No	38	Female	Mexican American	Living with partner	9-11th Grade (Includes 12th grade with no diploma)	no	never	former	[0,4]	9	0	2007-2008	1	65	no	1297.82
1556	43030	1.15	30.89	Yes	No	Yes	72	Male	Non-Hispanic White	Divorced	High School Grad/GED or Equivalent	no	never	heavy	[0,4]	9	2	2007-2008	2	67	no	2320.88
1557	43031	3.43	19.5	Yes	No	No	80	Female	Mexican American	Divorced	Less Than 9th Grade	no	never	mild	[0,4]	9	4	2007-2008	2	70	no	2517.88
1558	43032	0.87	40.87	Yes	No	No	26	Male	Non-Hispanic White	Married	Some College or AA degree	no	now	moderate	[5,9]	9	6	2007-2008	1	67	no	9192.02
1562	43036	1.69	64.8	No	No	Yes	56	Female	Non-Hispanic Black	Divorced	Some College or AA degree	no	never	former	[0,4]	9	2	2007-2008	1	64	no	4772.09
1563	43037	0.73	32.55	Yes	No	No	28	Female	Non-Hispanic Black	Never married	High School Grad/GED or Equivalent	no	never	mild	[20,27]	9	23	2007-2008	1	65	no	3356.11
1567	43041	1.45	28.76	Yes	No	No	32	Female	Non-Hispanic White	Never married	9-11th Grade (Includes 12th grade with no diploma)	no	now	moderate	[0,4]	9	2	2007-2008	1	71	yes	3707.75
1570	43044	3.98	23.46	Yes	No	No	28	Female	Non-Hispanic White	Married	College Graduate or above	no	former	heavy	[0,4]	9	0	2007-2008	2	63	no	23951.5
1575	43049	1.1	40.26	Yes	No	Yes	73	Female	Non-Hispanic Black	Widowed	9-11th Grade (Includes 12th grade with no diploma)	yes	never	never	[5,9]	9	7	2007-2008	2	64	no	1570.18
1582	43056	0.9	29.05	No	No	No	37	Female	Mexican American	Married	Less Than 9th Grade	no	never	never	[0,4]	9	3	2007-2008	1	65	no	1211.69
1586	43060	5	25.28	Yes	No	No	39	Male	Non-Hispanic White	Divorced	College Graduate or above	no	never	heavy	[10,14]	9	11	2007-2008	2	69	yes	7849.45
1588	43062	5	25.9	Yes	No	No	44	Male	Non-Hispanic White	Married	College Graduate or above	no	never	mild	[0,4]	9	1	2007-2008	2	65	no	37509
1591	43065	5	28.22	Yes	No	No	33	Female	Mexican American	Never married	Some College or AA degree	no	never	moderate	[0,4]	9	0	2007-2008	1	65	no	1374.69
1593	43067	3.82	27.73	Yes	No	No	30	Female	Mexican American	Never married	Some College or AA degree	no	former	heavy	[5,9]	9	6	2007-2008	2	65	yes	2178.99
1597	43071	2.29	29.64	No	No	No	40	Male	Other Hispanic	Living with partner	Less Than 9th Grade	no	never	heavy	[0,4]	9	3	2007-2008	2	62	no	2885.74
1599	43073	1.57	26.23	Yes	No	No	75	Male	Non-Hispanic White	Married	High School Grad/GED or Equivalent	no	former	heavy	[0,4]	9	0	2007-2008	2	61	no	1459.87
1600	43074	1.99	24.03	Yes	No	No	43	Male	Non-Hispanic White	Married	Some College or AA degree	no	now	heavy	[0,4]	9	0	2007-2008	1	67	no	8934.09
1603	43077	0.95	32.22	No	No	Yes	62	Female	Mexican American	Divorced	9-11th Grade (Includes 12th grade with no diploma)	no	never	mild	[0,4]	9	0	2007-2008	1	71	no	938.536
1604	43078	5	27.89	Yes	No	No	44	Male	Non-Hispanic White	Married	High School Grad/GED or Equivalent	no	former	mild	[0,4]	9	1	2007-2008	2	60	no	31229.8
1605	43079	4.9	27.28	Yes	No	No	68	Male	Non-Hispanic White	Divorced	College Graduate or above	no	never	mild	[0,4]	9	0	2007-2008	1	63	no	11210.2
1612	43086	5	24.91	Yes	No	No	42	Female	Non-Hispanic White	Married	College Graduate or above	no	never	moderate	[0,4]	9	1	2007-2008	1	69	no	10218.1
1613	43087	5	27.45	Yes	No	No	39	Female	Other Race - Including Multi-Racial	Married	College Graduate or above	no	never	heavy	[0,4]	9	0	2007-2008	1	73	no	5854.26
1617	43091	1.45	31.91	No	No	No	47	Female	Mexican American	Married	Some College or AA degree	no	never	never	[0,4]	9	3	2007-2008	1	65	no	1339.53
1618	43092	0.58	31.11	Yes	No	Yes	48	Female	Other Race - Including Multi-Racial	Divorced	Some College or AA degree	no	never	mild	[0,4]	9	4	2007-2008	1	62	no	2114.92
1621	43095	4.37	26.31	No	No	No	33	Male	Mexican American	Living with partner	Some College or AA degree	no	now	heavy	[5,9]	9	6	2007-2008	1	71	no	5265.89
1622	43096	5	24.66	Yes	No	No	50	Male	Non-Hispanic White	Married	Some College or AA degree	no	former	mild	[0,4]	9	4	2007-2008	2	69	no	8947.29
1626	43100	1.43	30.62	Yes	No	No	38	Male	Non-Hispanic White	Living with partner	9-11th Grade (Includes 12th grade with no diploma)	no	never	former	[5,9]	9	7	2007-2008	2	59	no	2189.47
1632	43106	0.07	30.74	Yes	No	Yes	46	Male	Non-Hispanic White	Married	Less Than 9th Grade	no	never	former	[0,4]	9	0	2007-2008	2	59	no	10986.3
1637	43111	0.93	34.02	No	No	No	62	Male	Other Hispanic	Married	Less Than 9th Grade	no	former	former	[0,4]	9	4	2007-2008	1	62	no	705.204
1638	43112	1.57	22.95	Yes	No	No	23	Male	Non-Hispanic White	Living with partner	9-11th Grade (Includes 12th grade with no diploma)	no	now	heavy	[0,4]	9	2	2007-2008	1	67	no	6917.7
1640	43114	0.7	37.25	Yes	No	Yes	24	Male	Non-Hispanic White	Never married	Some College or AA degree	no	now	heavy	[5,9]	9	6	2007-2008	2	60	yes	3250.5
1642	43116	1.65	21.73	Yes	No	No	35	Female	Non-Hispanic White	Never married	High School Grad/GED or Equivalent	no	never	heavy	[0,4]	9	3	2007-2008	2	62	no	11605.2
1645	43119	5	38.2	Yes	No	Yes	39	Male	Non-Hispanic White	Married	High School Grad/GED or Equivalent	no	never	former	[0,4]	9	0	2007-2008	1	61	no	28527.7
1650	43124	1.15	44.4	Yes	No	Yes	46	Female	Non-Hispanic White	Widowed	9-11th Grade (Includes 12th grade with no diploma)	no	never	never	[10,14]	9	12	2007-2008	2	68	no	6231
1653	43127	0.97	29.04	No	No	Yes	53	Female	Non-Hispanic Black	Married	Some College or AA degree	yes	never	never	[0,4]	9	0	2007-2008	1	63	no	2414.91
1654	43128	2.37	20.56	Yes	No	Yes	61	Male	Non-Hispanic Black	Divorced	High School Grad/GED or Equivalent	no	now	heavy	[0,4]	9	0	2007-2008	1	64	no	802.647
1657	43131	2.22	33.9	Yes	No	Yes	64	Male	Non-Hispanic White	Never married	High School Grad/GED or Equivalent	yes	former	heavy	[0,4]	9	2	2007-2008	2	64	no	8516.09
1659	43133	2.19	28.45	Yes	No	Yes	46	Male	Non-Hispanic White	Married	Some College or AA degree	no	now	mild	[20,27]	9	25	2007-2008	1	67	no	13449.5
1660	43134	3.94	24.55	No	No	No	38	Female	Non-Hispanic Black	Married	Some College or AA degree	no	never	moderate	[0,4]	9	0	2007-2008	2	60	no	6368.24
1664	43138	0.23	25.35	No	No	No	46	Male	Non-Hispanic Black	Divorced	College Graduate or above	no	never	mild	[10,14]	9	10	2007-2008	1	64	yes	1840.86
1665	43139	1.15	31.25	No	No	No	21	Female	Mexican American	Never married	High School Grad/GED or Equivalent	no	never	never	[0,4]	9	3	2007-2008	2	70	no	6234.21
1666	43140	3.57	40.26	Yes	No	Yes	41	Male	Non-Hispanic White	Married	High School Grad/GED or Equivalent	no	never	former	[0,4]	9	3	2007-2008	2	61	no	21925.9
1668	43142	2.26	29.89	Yes	Borderline	No	48	Male	Mexican American	Married	9-11th Grade (Includes 12th grade with no diploma)	yes	former	former	[0,4]	9	3	2007-2008	2	66	no	979.032
1670	43144	1.18	23.69	No	No	No	26	Male	Non-Hispanic White	Never married	Some College or AA degree	no	now	mild	[5,9]	9	8	2007-2008	2	72	no	5807.09
1677	43151	5	26.73	Yes	Yes	No	50	Male	Non-Hispanic Black	Divorced	High School Grad/GED or Equivalent	no	now	heavy	[0,4]	9	3	2007-2008	1	68	no	6929.03
1679	43153	1.57	31.98	No	No	Yes	64	Male	Non-Hispanic Black	Never married	Less Than 9th Grade	no	now	heavy	[0,4]	9	2	2007-2008	2	65	no	2417.07
1680	43154	0	22.69	No	No	Yes	52	Female	Other Hispanic	Separated	Less Than 9th Grade	no	now	mild	[0,4]	9	0	2007-2008	2	69	no	768.561
1688	43162	0.62	29.13	No	No	No	20	Female	Mexican American	Never married	9-11th Grade (Includes 12th grade with no diploma)	no	never	former	[15,19]	9	16	2007-2008	1	62	no	4754.75
1691	43165	1.14	25.05	No	No	No	49	Female	Non-Hispanic White	Never married	High School Grad/GED or Equivalent	no	now	heavy	[0,4]	9	4	2007-2008	2	61	yes	9858.51
1692	43166	5	29.78	Yes	No	Yes	54	Male	Non-Hispanic White	Married	College Graduate or above	yes	never	mild	[0,4]	9	4	2007-2008	2	65	yes	17327.3
1693	43167	1.83	22.57	No	No	No	38	Female	Non-Hispanic White	Married	College Graduate or above	no	never	moderate	[0,4]	9	1	2007-2008	1	60	no	17092.1
1694	43168	1.28	30.78	Yes	No	No	78	Male	Mexican American	Married	Less Than 9th Grade	no	former	mild	[0,4]	9	2	2007-2008	1	66	yes	1325.79
1695	43169	3.65	22.6	Yes	No	No	52	Male	Non-Hispanic White	Married	Some College or AA degree	no	now	heavy	[5,9]	9	6	2007-2008	1	69	no	10102.7
1696	43170	5	29.21	Yes	No	No	50	Male	Non-Hispanic White	Married	College Graduate or above	no	former	heavy	[0,4]	9	0	2007-2008	2	71	no	7924.56
1698	43172	5	28.93	Yes	No	Yes	48	Male	Non-Hispanic White	Married	College Graduate or above	no	never	heavy	[0,4]	9	0	2007-2008	2	68	yes	7632.5
1700	43174	5	30.42	Yes	No	No	49	Male	Other Race - Including Multi-Racial	Married	Some College or AA degree	no	now	moderate	[0,4]	9	3	2007-2008	1	70	no	9451.39
1701	43175	1.99	27.75	No	No	No	39	Male	Mexican American	Married	Less Than 9th Grade	no	never	moderate	[0,4]	9	0	2007-2008	1	65	no	1829.18
1702	43176	4.25	32.52	Yes	No	No	36	Female	Non-Hispanic White	Married	College Graduate or above	no	never	never	[0,4]	9	0	2007-2008	2	59	no	13077.4
1703	43177	1.61	26.45	Yes	No	No	36	Male	Non-Hispanic White	Married	College Graduate or above	no	former	former	[0,4]	9	0	2007-2008	2	60	yes	5642.52
1706	43180	4.96	35.64	No	No	Yes	64	Female	Non-Hispanic Black	Divorced	Some College or AA degree	no	never	never	[0,4]	9	0	2007-2008	1	68	no	1471.56
1711	43185	3.85	20.59	Yes	No	No	77	Male	Non-Hispanic White	Never married	College Graduate or above	no	former	heavy	[0,4]	9	0	2007-2008	2	69	no	2923.24
1713	43187	5	25.64	Yes	No	Yes	80	Male	Non-Hispanic White	Widowed	College Graduate or above	yes	never	mild	[0,4]	9	4	2007-2008	2	60	no	3432.77
1715	43189	5	28.6	No	No	Yes	48	Male	Non-Hispanic White	Living with partner	College Graduate or above	no	former	mild	[0,4]	9	0	2007-2008	1	69	yes	27357.1
1716	43190	2.12	25.11	Yes	No	No	53	Male	Mexican American	Married	Less Than 9th Grade	no	former	mild	[0,4]	9	0	2007-2008	2	70	no	723.48
1719	43193	4.55	43.97	Yes	Yes	No	28	Female	Non-Hispanic White	Married	College Graduate or above	no	never	mild	[5,9]	9	5	2007-2008	2	62	yes	6768.6
1724	43198	1.73	24.13	Yes	No	No	24	Male	Non-Hispanic White	Never married	Some College or AA degree	no	never	heavy	[0,4]	9	1	2007-2008	2	59	yes	8761.34
1728	43202	1.43	30.04	No	No	No	34	Female	Non-Hispanic White	Living with partner	9-11th Grade (Includes 12th grade with no diploma)	no	never	mild	[5,9]	9	9	2007-2008	2	59	no	3132.17
1731	43205	2.3	30.64	Yes	No	No	24	Female	Mexican American	Never married	Some College or AA degree	no	never	heavy	[0,4]	9	4	2007-2008	1	66	no	2123.61
1740	43214	4.75	37.15	Yes	No	Yes	54	Female	Non-Hispanic White	Married	College Graduate or above	no	former	mild	[0,4]	9	2	2007-2008	1	59	no	25094.2
1741	43215	1.32	35.1	Yes	No	No	31	Female	Non-Hispanic Black	Living with partner	9-11th Grade (Includes 12th grade with no diploma)	no	now	moderate	[0,4]	9	3	2007-2008	1	74	no	2085.47
1742	43216	1.16	24.94	Yes	No	No	48	Male	Other Hispanic	Married	High School Grad/GED or Equivalent	no	now	mild	[5,9]	9	5	2007-2008	1	72	no	11602.6
1747	43221	0.51	24.85	No	No	No	34	Male	Non-Hispanic White	Married	9-11th Grade (Includes 12th grade with no diploma)	no	now	mild	[5,9]	9	5	2007-2008	2	59	no	3254.29
1750	43224	3.57	33.41	Yes	No	No	42	Female	Non-Hispanic White	Married	College Graduate or above	no	never	former	[10,14]	9	10	2007-2008	2	61	no	19752.5
1753	43227	5	39.16	Yes	Yes	Yes	39	Male	Non-Hispanic Black	Married	Some College or AA degree	yes	never	mild	[0,4]	9	0	2007-2008	1	68	no	2052.47
1755	43229	1.45	28.27	Yes	No	Yes	53	Male	Other Race - Including Multi-Racial	Married	College Graduate or above	no	now	mild	[0,4]	9	1	2007-2008	1	67	no	1799.05
1758	43232	5	25.65	Yes	No	No	46	Male	Non-Hispanic White	Married	College Graduate or above	no	never	mild	[0,4]	9	2	2007-2008	2	68	no	8690.11
1759	43233	4.29	28.34	Yes	No	No	40	Male	Mexican American	Separated	Some College or AA degree	no	now	heavy	[0,4]	9	3	2007-2008	2	65	yes	2447.66
1760	43234	0.49	30.24	No	No	Yes	44	Male	Non-Hispanic Black	Divorced	High School Grad/GED or Equivalent	no	now	heavy	[15,19]	9	18	2007-2008	2	67	no	1974.11
1761	43235	3.57	32.46	Yes	No	Yes	66	Male	Mexican American	Married	Some College or AA degree	yes	never	mild	[0,4]	9	3	2007-2008	2	72	no	2048.39
1763	43237	2.45	23.35	Yes	No	No	68	Male	Non-Hispanic White	Living with partner	High School Grad/GED or Equivalent	no	former	mild	[5,9]	9	5	2007-2008	2	63	no	6400.7
1764	43238	0.99	25.54	No	No	No	48	Male	Non-Hispanic White	Divorced	9-11th Grade (Includes 12th grade with no diploma)	no	now	heavy	[0,4]	9	0	2007-2008	1	67	no	2437.63
1766	43240	3.29	32.79	Yes	No	Yes	72	Female	Other Hispanic	Divorced	9-11th Grade (Includes 12th grade with no diploma)	no	former	former	[5,9]	9	6	2007-2008	1	62	no	662.005
1768	43242	1.57	21.7	Yes	No	Yes	53	Male	Non-Hispanic White	Never married	9-11th Grade (Includes 12th grade with no diploma)	no	never	former	[10,14]	9	11	2007-2008	1	68	yes	3248.93
1769	43243	4.75	33.18	Yes	No	No	57	Male	Non-Hispanic White	Married	College Graduate or above	no	never	mild	[0,4]	9	1	2007-2008	1	67	no	20777.3
1771	43245	1.07	39.03	Yes	No	Yes	62	Male	Non-Hispanic White	Married	9-11th Grade (Includes 12th grade with no diploma)	yes	now	former	[10,14]	9	10	2007-2008	2	59	no	2695.72
1773	43247	0.98	21.06	Yes	No	No	52	Male	Mexican American	Living with partner	High School Grad/GED or Equivalent	no	never	moderate	[0,4]	9	0	2007-2008	1	71	no	1316.75
1777	43251	1.46	28.4	Yes	No	Yes	67	Female	Non-Hispanic White	Married	High School Grad/GED or Equivalent	yes	never	never	[0,4]	9	0	2007-2008	1	67	no	4561.5
1780	43254	2.5	23.79	Yes	No	No	71	Male	Non-Hispanic White	Married	Some College or AA degree	no	former	mild	[0,4]	9	0	2007-2008	2	60	no	3743.11
1782	43256	0.87	27.33	No	No	No	36	Female	Other Hispanic	Separated	9-11th Grade (Includes 12th grade with no diploma)	no	never	heavy	[0,4]	9	3	2007-2008	1	62	no	1221.58
1785	43259	0.58	31.6	Yes	Yes	Yes	53	Female	Mexican American	Married	Less Than 9th Grade	no	never	never	[5,9]	9	7	2007-2008	1	66	yes	1243.56
1789	43263	2.88	19.66	Yes	No	No	27	Female	Other Hispanic	Never married	College Graduate or above	no	never	mild	[0,4]	9	2	2007-2008	2	69	no	1269.63
1790	43264	5	26.2	Yes	No	No	46	Female	Other Hispanic	Married	College Graduate or above	no	former	moderate	[0,4]	9	0	2007-2008	1	68	no	1529.34
1794	43268	0	25.19	Yes	No	No	70	Female	Mexican American	Divorced	9-11th Grade (Includes 12th grade with no diploma)	no	now	former	[10,14]	9	10	2007-2008	2	65	no	2626.53
1797	43271	0.69	46.09	Yes	No	Yes	53	Female	Non-Hispanic White	Separated	Some College or AA degree	yes	former	heavy	[15,19]	9	19	2007-2008	1	61	yes	8466.97
1799	43273	2.42	38.04	Yes	No	No	28	Female	Non-Hispanic Black	Married	Some College or AA degree	no	never	moderate	[0,4]	9	3	2007-2008	1	68	no	3870.33
1801	43275	1.61	28.18	Yes	No	No	68	Male	Non-Hispanic Black	Married	Some College or AA degree	no	former	former	[0,4]	9	1	2007-2008	1	61	no	743.37
1803	43277	4.83	22.64	Yes	No	No	28	Male	Non-Hispanic White	Married	Some College or AA degree	no	former	mild	[0,4]	9	0	2007-2008	2	64	no	7410.7
1806	43280	5	20.06	Yes	No	No	45	Female	Non-Hispanic White	Married	College Graduate or above	yes	now	former	[0,4]	9	1	2007-2008	1	61	yes	26113.4
1807	43281	1.65	30.37	Yes	Yes	Yes	46	Male	Non-Hispanic White	Married	Some College or AA degree	no	never	never	[5,9]	9	8	2007-2008	2	60	no	10143.2
1808	43282	4.01	24.57	Yes	No	No	31	Female	Non-Hispanic White	Married	Some College or AA degree	no	now	heavy	[15,19]	9	16	2007-2008	1	64	no	6790.76
1810	43284	0.15	26.96	No	No	No	55	Male	Mexican American	Separated	Less Than 9th Grade	no	former	former	[0,4]	9	1	2007-2008	1	66	no	5398.73
1811	43285	3.29	36.1	No	No	No	24	Male	Non-Hispanic White	Married	High School Grad/GED or Equivalent	no	now	mild	[0,4]	9	1	2007-2008	1	69	no	8863.84
1819	43293	2.42	28.12	Yes	No	No	52	Female	Mexican American	Married	Less Than 9th Grade	no	former	heavy	[0,4]	9	3	2007-2008	1	65	no	899.157
1821	43295	5	21.49	Yes	No	No	29	Female	Other Hispanic	Married	College Graduate or above	no	never	moderate	[0,4]	9	1	2007-2008	2	70	yes	9205.3
1822	43296	2.59	21.4	Yes	No	No	65	Female	Non-Hispanic White	Married	High School Grad/GED or Equivalent	no	never	former	[0,4]	9	0	2007-2008	1	64	no	9968.91
1823	43297	1.75	31.5	Yes	No	Yes	67	Male	Mexican American	Married	Less Than 9th Grade	no	never	former	[5,9]	9	8	2007-2008	1	73	yes	566.188
1826	43300	3.49	30.23	Yes	No	Yes	45	Female	Non-Hispanic Black	Married	9-11th Grade (Includes 12th grade with no diploma)	no	never	never	[5,9]	9	8	2007-2008	1	68	no	2205.12
1827	43301	1.45	32	No	Yes	Yes	66	Female	Mexican American	Widowed	Less Than 9th Grade	no	never	never	[0,4]	9	1	2007-2008	1	65	no	535.523
1828	43302	2.83	39.98	Yes	Yes	Yes	68	Female	Non-Hispanic White	Married	High School Grad/GED or Equivalent	yes	former	former	[15,19]	9	16	2007-2008	2	60	yes	4920
1832	43306	5	28.28	Yes	No	No	26	Female	Non-Hispanic White	Married	College Graduate or above	no	now	moderate	[0,4]	9	0	2007-2008	2	65	no	40085.6
1836	43310	1.42	34.44	Yes	No	Yes	78	Male	Non-Hispanic White	Married	9-11th Grade (Includes 12th grade with no diploma)	no	former	former	[0,4]	9	0	2007-2008	1	61	no	3619.07
1837	43311	1.07	24.56	No	No	No	47	Male	Mexican American	Married	Some College or AA degree	no	never	former	[0,4]	9	0	2007-2008	1	70	no	1245.75
1839	43313	4.62	24.96	Yes	No	No	68	Female	Non-Hispanic White	Never married	College Graduate or above	no	never	never	[5,9]	9	6	2007-2008	1	60	no	2532.49
1841	43315	4.72	26.49	Yes	No	No	49	Female	Mexican American	Married	High School Grad/GED or Equivalent	no	never	moderate	[0,4]	9	0	2007-2008	2	66	no	6084.16
1844	43318	5	25.47	Yes	No	Yes	63	Female	Non-Hispanic White	Married	Some College or AA degree	no	now	mild	[0,4]	9	1	2007-2008	1	60	yes	7778.02
1846	43320	0.85	33.19	Yes	No	Yes	69	Male	Other Hispanic	Married	Less Than 9th Grade	yes	former	former	[0,4]	9	1	2007-2008	2	61	no	729.762
1849	43323	2.42	42.91	Yes	Yes	No	52	Male	Other Race - Including Multi-Racial	Married	Some College or AA degree	no	never	heavy	[0,4]	9	4	2007-2008	2	62	yes	6516.26
1850	43324	1.21	24.97	No	No	No	20	Male	Non-Hispanic Black	Living with partner	9-11th Grade (Includes 12th grade with no diploma)	no	never	never	[0,4]	9	0	2007-2008	1	74	no	3055.26
1855	43329	5	50.23	Yes	No	No	37	Male	Non-Hispanic White	Married	College Graduate or above	no	never	mild	[0,4]	9	2	2007-2008	2	69	yes	13374.2
1856	43330	1.14	39.45	Yes	Yes	Yes	72	Female	Non-Hispanic White	Married	Less Than 9th Grade	no	former	never	[0,4]	9	0	2007-2008	2	59	no	3735.61
1859	43333	0.95	23.04	Yes	No	Yes	38	Male	Non-Hispanic Black	Separated	9-11th Grade (Includes 12th grade with no diploma)	no	now	mild	[5,9]	9	6	2007-2008	2	64	no	1891.08
1862	43336	2.83	25.06	Yes	No	No	23	Female	Non-Hispanic Black	Married	Some College or AA degree	no	never	moderate	[0,4]	9	3	2007-2008	2	72	yes	6732.09
1864	43338	5	18.86	Yes	No	No	26	Female	Non-Hispanic White	Living with partner	College Graduate or above	no	never	never	[5,9]	9	8	2007-2008	1	73	no	7585.2
1865	43339	4.97	23.26	Yes	No	No	34	Female	Mexican American	Married	High School Grad/GED or Equivalent	no	never	heavy	[20,27]	9	24	2007-2008	1	66	no	2057.45
1866	43340	1.99	20.61	Yes	No	No	34	Female	Other Hispanic	Married	High School Grad/GED or Equivalent	no	never	mild	[0,4]	9	0	2007-2008	1	71	no	1705.08
1868	43342	3.57	26.36	Yes	No	Yes	56	Male	Non-Hispanic White	Married	Some College or AA degree	no	former	mild	[0,4]	9	2	2007-2008	2	63	no	19287.2
1869	43343	1.46	23.17	Yes	No	No	66	Male	Other Hispanic	Married	Less Than 9th Grade	yes	former	mild	[0,4]	9	1	2007-2008	1	60	no	775.18
1871	43345	0.81	31.79	Yes	No	No	42	Male	Non-Hispanic White	Married	Some College or AA degree	no	never	mild	[0,4]	9	2	2007-2008	2	59	yes	8278.98
1873	43347	4.48	35.63	Yes	No	No	37	Female	Non-Hispanic Black	Married	College Graduate or above	no	never	heavy	[0,4]	9	2	2007-2008	2	72	no	2166.81
1875	43349	4.66	45.65	Yes	No	No	26	Female	Other Hispanic	Living with partner	Some College or AA degree	no	never	heavy	[0,4]	9	4	2007-2008	1	65	yes	6394.69
1877	43351	1.81	25.77	No	Yes	No	63	Male	Mexican American	Married	Less Than 9th Grade	no	never	mild	[0,4]	9	0	2007-2008	2	70	no	985.588
1879	43353	2.92	17.52	Yes	No	Yes	71	Female	Non-Hispanic White	Married	High School Grad/GED or Equivalent	no	former	moderate	[0,4]	9	4	2007-2008	1	60	no	3890.14
1882	43356	4.25	25.28	Yes	No	No	34	Female	Non-Hispanic Black	Living with partner	High School Grad/GED or Equivalent	no	never	moderate	[0,4]	9	1	2007-2008	2	68	no	2145.11
1888	43362	1.74	39.36	No	No	No	24	Male	Mexican American	Never married	Less Than 9th Grade	no	former	heavy	[5,9]	9	5	2007-2008	1	70	no	1712.28
1890	43364	0.19	20.78	Yes	No	No	25	Male	Non-Hispanic White	Never married	Some College or AA degree	no	never	mild	[0,4]	9	0	2007-2008	2	68	no	6902.24
1892	43366	1.26	32.79	Yes	No	No	61	Female	Mexican American	Married	Less Than 9th Grade	no	never	never	[0,4]	9	2	2007-2008	1	66	no	1204.98
1893	43367	4.83	20.72	Yes	No	Yes	41	Female	Non-Hispanic White	Married	College Graduate or above	no	now	moderate	[0,4]	9	4	2007-2008	2	64	no	7258.75
1896	43370	0.92	35.19	Yes	No	Yes	38	Female	Other Hispanic	Never married	9-11th Grade (Includes 12th grade with no diploma)	yes	former	mild	[10,14]	9	14	2007-2008	2	61	yes	1784.84
1901	43375	5	30.23	Yes	No	No	47	Female	Non-Hispanic White	Married	Some College or AA degree	no	former	heavy	[0,4]	9	1	2007-2008	2	68	no	20847.3
1902	43376	1.45	29.6	No	No	No	33	Male	Mexican American	Married	High School Grad/GED or Equivalent	no	never	mild	[0,4]	9	0	2007-2008	1	65	no	1829.18
1904	43378	0.62	32.5	No	No	No	24	Female	Mexican American	Living with partner	Less Than 9th Grade	no	never	never	[0,4]	9	0	2007-2008	1	65	no	1116.23
1905	43379	5	29.34	Yes	No	No	52	Male	Non-Hispanic White	Married	High School Grad/GED or Equivalent	no	never	never	[0,4]	9	4	2007-2008	2	61	no	13806.8
1907	43381	4.38	31.05	Yes	No	No	28	Male	Non-Hispanic White	Married	Some College or AA degree	no	former	heavy	[0,4]	9	1	2007-2008	1	59	no	7513.58
1909	43383	5	27.6	Yes	No	Yes	60	Female	Non-Hispanic White	Married	College Graduate or above	no	never	mild	[0,4]	9	2	2007-2008	2	67	no	9625.45
1911	43385	0.73	20.29	No	No	No	29	Male	Mexican American	Living with partner	Less Than 9th Grade	no	now	heavy	[0,4]	9	0	2007-2008	1	65	no	1874.63
1913	43387	4.26	43.9	Yes	No	No	45	Male	Non-Hispanic White	Living with partner	9-11th Grade (Includes 12th grade with no diploma)	no	former	mild	[5,9]	9	6	2007-2008	2	61	no	10225.5
1917	43391	3.41	31.6	Yes	No	No	71	Male	Non-Hispanic White	Married	Less Than 9th Grade	no	former	former	[0,4]	9	0	2007-2008	2	67	no	6483.19
1919	43393	4.72	22.8	No	No	No	21	Male	Other Race - Including Multi-Racial	Never married	9-11th Grade (Includes 12th grade with no diploma)	no	now	mild	[5,9]	9	7	2007-2008	2	68	no	8957.98
1927	43401	5	25.1	Yes	No	No	48	Male	Non-Hispanic White	Married	College Graduate or above	no	never	mild	[0,4]	9	1	2007-2008	1	73	yes	21864.9
1930	43404	1.76	20.68	No	No	No	40	Female	Non-Hispanic White	Divorced	Some College or AA degree	no	now	moderate	[5,9]	9	5	2007-2008	2	66	no	4594.11
1932	43406	0.39	41.05	No	No	No	38	Female	Mexican American	Married	9-11th Grade (Includes 12th grade with no diploma)	no	never	moderate	[5,9]	9	8	2007-2008	1	66	no	2003.14
1933	43407	2.15	24.87	Yes	No	Yes	55	Female	Mexican American	Divorced	9-11th Grade (Includes 12th grade with no diploma)	no	former	moderate	[0,4]	9	0	2007-2008	1	66	no	1317.21
1934	43408	1.16	20.69	No	No	No	22	Male	Non-Hispanic Black	Living with partner	Less Than 9th Grade	no	now	heavy	[0,4]	9	1	2007-2008	1	59	no	5187.96
1937	43411	4.66	23.57	Yes	No	No	47	Male	Non-Hispanic Black	Married	9-11th Grade (Includes 12th grade with no diploma)	no	former	moderate	[0,4]	9	0	2007-2008	1	62	no	1705.22
1939	43413	0.58	33.55	No	No	No	61	Female	Non-Hispanic White	Divorced	Some College or AA degree	no	now	former	[5,9]	9	8	2007-2008	2	59	no	3266.99
1940	43414	0.81	21.93	Yes	No	No	67	Male	Non-Hispanic Black	Married	Some College or AA degree	no	now	moderate	[0,4]	9	0	2007-2008	2	61	no	930.152
1941	43415	5	34.21	Yes	Yes	Yes	52	Male	Non-Hispanic White	Married	High School Grad/GED or Equivalent	no	never	moderate	[0,4]	9	0	2007-2008	2	63	no	8070.68
1946	43420	2.78	50.79	Yes	No	No	46	Female	Non-Hispanic Black	Divorced	Some College or AA degree	no	never	former	[5,9]	9	7	2007-2008	1	68	no	3742.61
1950	43424	3.41	23.48	Yes	No	No	37	Female	Non-Hispanic White	Married	Some College or AA degree	no	never	never	[0,4]	9	1	2007-2008	2	60	yes	6790.76
1951	43425	2.02	32.7	Yes	No	No	32	Female	Non-Hispanic White	Married	Some College or AA degree	no	never	never	[0,4]	9	3	2007-2008	2	63	no	16747.8
1958	43432	2.27	27.61	Yes	No	No	64	Male	Non-Hispanic White	Married	Some College or AA degree	no	former	mild	[0,4]	9	0	2007-2008	2	71	no	6589.97
1959	43433	3.33	21.77	Yes	No	Yes	55	Female	Non-Hispanic White	Divorced	Some College or AA degree	no	never	moderate	[5,9]	9	5	2007-2008	1	69	no	10667.2
1966	43440	1.45	27.66	Yes	No	No	42	Male	Other Hispanic	Married	High School Grad/GED or Equivalent	no	never	never	[0,4]	9	2	2007-2008	1	62	yes	5246.85
1970	43444	0.73	38.91	Yes	No	Yes	54	Female	Non-Hispanic Black	Divorced	College Graduate or above	no	never	never	[10,14]	9	13	2007-2008	1	65	yes	2489.86
1971	43445	1.13	26.73	No	No	No	50	Male	Mexican American	Living with partner	Less Than 9th Grade	no	now	never	[0,4]	9	0	2007-2008	1	69	no	3749.36
1973	43447	5	22.49	Yes	No	Yes	76	Female	Non-Hispanic White	Widowed	College Graduate or above	no	former	moderate	[0,4]	9	4	2007-2008	1	70	no	3856.68
1975	43449	2.71	39.01	Yes	No	Yes	39	Male	Non-Hispanic White	Married	Some College or AA degree	no	former	mild	[0,4]	9	0	2007-2008	2	59	no	9474.3
1977	43451	5	27.09	Yes	No	No	36	Male	Non-Hispanic White	Divorced	College Graduate or above	no	now	moderate	[0,4]	9	1	2007-2008	2	72	yes	11316.4
1978	43452	2.36	29.12	Yes	No	Yes	80	Female	Non-Hispanic Black	Widowed	9-11th Grade (Includes 12th grade with no diploma)	no	former	moderate	[5,9]	9	5	2007-2008	2	70	no	5876.3
1979	43453	0.5	37.7	No	No	No	40	Male	Mexican American	Married	9-11th Grade (Includes 12th grade with no diploma)	no	never	never	[0,4]	9	4	2007-2008	1	71	no	1994.16
1982	43456	2.12	21.88	Yes	No	No	43	Male	Non-Hispanic White	Separated	High School Grad/GED or Equivalent	no	now	heavy	[0,4]	9	4	2007-2008	2	63	yes	12525.7
1984	43458	4.01	27.58	No	No	Yes	62	Female	Mexican American	Married	Less Than 9th Grade	no	never	never	[0,4]	9	3	2007-2008	2	65	no	1110.6
1985	43459	3.69	28.84	Yes	No	No	28	Female	Non-Hispanic White	Married	Some College or AA degree	no	now	mild	[0,4]	9	1	2007-2008	2	60	no	29067.5
1989	43463	3.43	18.18	Yes	No	No	20	Male	Non-Hispanic White	Living with partner	High School Grad/GED or Equivalent	no	never	never	[0,4]	9	0	2007-2008	1	61	no	34083.7
1991	43465	2.83	23.31	Yes	No	Yes	49	Female	Non-Hispanic Black	Married	9-11th Grade (Includes 12th grade with no diploma)	no	never	moderate	[0,4]	9	2	2007-2008	2	64	no	2902.37
1992	43466	5	29.94	Yes	No	No	47	Female	Non-Hispanic White	Married	College Graduate or above	no	never	former	[0,4]	9	0	2007-2008	2	60	no	11518.5
1995	43469	1.46	29.49	Yes	No	No	78	Male	Non-Hispanic White	Married	High School Grad/GED or Equivalent	no	never	former	[0,4]	9	0	2007-2008	1	60	no	1476.29
2000	43474	1.25	31.14	Yes	No	Yes	69	Female	Non-Hispanic White	Divorced	Some College or AA degree	no	never	mild	[0,4]	9	0	2007-2008	2	63	no	5403.83
2001	43475	1.16	23.62	No	No	No	31	Male	Non-Hispanic White	Separated	High School Grad/GED or Equivalent	no	now	former	[0,4]	9	1	2007-2008	1	61	no	6426.97
2002	43476	5	23.96	Yes	No	No	50	Male	Non-Hispanic White	Married	High School Grad/GED or Equivalent	no	former	heavy	[5,9]	9	6	2007-2008	2	63	no	11054.3
2004	43478	0.71	32.3	No	No	No	37	Male	Mexican American	Never married	Less Than 9th Grade	no	never	former	[15,19]	9	19	2007-2008	1	69	no	12281.5
2005	43479	4.25	26.65	Yes	No	No	63	Male	Other Hispanic	Married	High School Grad/GED or Equivalent	no	never	mild	[0,4]	9	2	2007-2008	1	62	no	665.632
2006	43480	0.43	29.17	Yes	No	Yes	46	Female	Non-Hispanic Black	Divorced	Some College or AA degree	no	never	mild	[15,19]	9	15	2007-2008	1	59	no	9677.27
2010	43484	0.79	25.67	No	No	No	61	Female	Non-Hispanic Black	Widowed	9-11th Grade (Includes 12th grade with no diploma)	no	now	heavy	[0,4]	9	1	2007-2008	2	67	no	1566.15
2012	43486	1.71	27.03	Yes	No	No	39	Male	Other Race - Including Multi-Racial	Never married	High School Grad/GED or Equivalent	no	now	mild	[0,4]	9	4	2007-2008	1	59	yes	5185.02
2014	43488	0.58	30.86	No	No	No	29	Female	Mexican American	Separated	High School Grad/GED or Equivalent	no	never	heavy	[0,4]	9	1	2007-2008	1	66	no	3399.74
2018	43492	3.71	25.39	Yes	No	No	51	Female	Non-Hispanic White	Divorced	Some College or AA degree	no	former	mild	[5,9]	9	8	2007-2008	2	66	yes	5187.02
2019	43493	0.96	41.75	Yes	No	No	60	Female	Mexican American	Married	Less Than 9th Grade	no	never	never	[0,4]	9	0	2007-2008	2	61	no	1386.02
2022	43496	3.3	30.47	Yes	No	No	43	Male	Non-Hispanic Black	Married	High School Grad/GED or Equivalent	no	never	moderate	[0,4]	9	0	2007-2008	2	66	no	3354.98
2024	43498	1.1	27.46	Yes	No	Yes	78	Male	Other Hispanic	Married	Less Than 9th Grade	yes	former	mild	[0,4]	9	0	2007-2008	1	60	no	1908.19
2031	43505	3.91	28.67	Yes	No	No	47	Female	Non-Hispanic Black	Married	College Graduate or above	no	never	mild	[0,4]	9	1	2007-2008	2	66	no	3026.93
2034	43508	0.57	25.55	No	No	No	40	Male	Non-Hispanic Black	Never married	9-11th Grade (Includes 12th grade with no diploma)	no	now	moderate	[0,4]	9	0	2007-2008	2	66	no	3756.59
2046	43520	5	34.07	Yes	Yes	Yes	56	Female	Non-Hispanic Black	Divorced	High School Grad/GED or Equivalent	yes	now	mild	[0,4]	9	0	2007-2008	1	64	no	4399.28
2047	43521	0.82	26.74	Yes	No	Yes	45	Female	Non-Hispanic White	Married	Less Than 9th Grade	no	now	former	[10,14]	9	13	2007-2008	1	61	no	8258.78
2053	43527	2.94	30.95	Yes	Yes	Yes	67	Male	Mexican American	Never married	College Graduate or above	no	now	heavy	[0,4]	9	0	2007-2008	1	71	no	1275.4
2054	43528	0.7	27.86	No	No	No	52	Male	Mexican American	Married	9-11th Grade (Includes 12th grade with no diploma)	no	now	heavy	[0,4]	9	0	2007-2008	2	72	no	981.852
2055	43529	2.32	37.7	Yes	Yes	Yes	38	Female	Non-Hispanic White	Never married	Some College or AA degree	no	never	moderate	[5,9]	9	5	2007-2008	1	61	no	6684.14
2059	43533	1.61	31.31	Yes	Yes	Yes	69	Male	Non-Hispanic Black	Married	9-11th Grade (Includes 12th grade with no diploma)	no	former	moderate	[0,4]	9	4	2007-2008	2	65	yes	1528.01
2060	43534	5	22.2	Yes	No	Yes	45	Female	Non-Hispanic White	Married	High School Grad/GED or Equivalent	no	never	mild	[0,4]	9	3	2007-2008	2	60	yes	31908.1
2063	43537	1.47	26.65	Yes	No	No	23	Male	Other Race - Including Multi-Racial	Living with partner	College Graduate or above	no	never	mild	[0,4]	9	0	2007-2008	1	69	no	4345.56
2067	43541	0.87	31.13	Yes	No	No	74	Male	Non-Hispanic White	Widowed	College Graduate or above	yes	now	never	[5,9]	9	7	2007-2008	2	62	yes	7498.49
2071	43545	0.05	26.35	No	No	No	27	Male	Non-Hispanic White	Never married	9-11th Grade (Includes 12th grade with no diploma)	no	now	heavy	[5,9]	9	7	2007-2008	2	66	no	8773.33
2074	43548	4.66	28.79	Yes	No	Yes	26	Female	Non-Hispanic White	Married	Some College or AA degree	no	now	former	[0,4]	9	2	2007-2008	1	67	no	6997.85
2076	43550	4.04	40.41	Yes	No	Yes	74	Male	Non-Hispanic Black	Divorced	Some College or AA degree	no	former	heavy	[5,9]	9	9	2007-2008	2	66	yes	2168.27
2078	43552	2.59	23.48	Yes	No	No	45	Female	Non-Hispanic White	Married	Some College or AA degree	no	now	heavy	[0,4]	9	2	2007-2008	2	68	yes	7967
2079	43553	2.5	56.54	Yes	No	No	24	Female	Non-Hispanic Black	Living with partner	College Graduate or above	no	never	moderate	[0,4]	9	2	2007-2008	2	68	no	2538.47
2081	43555	0.46	48.21	No	No	No	31	Male	Mexican American	Living with partner	9-11th Grade (Includes 12th grade with no diploma)	no	never	heavy	[0,4]	9	4	2007-2008	2	64	no	2152.46
2083	43557	3.65	28.81	Yes	No	No	26	Female	Non-Hispanic White	Never married	Some College or AA degree	no	former	heavy	[0,4]	9	1	2007-2008	2	68	no	20264.7
2084	43558	5	24.15	Yes	Yes	Yes	69	Male	Non-Hispanic White	Living with partner	College Graduate or above	yes	former	mild	[0,4]	9	3	2007-2008	2	63	yes	6015.4
2085	43559	1.67	19.89	Yes	No	No	21	Female	Non-Hispanic White	Never married	Some College or AA degree	no	never	heavy	[0,4]	9	0	2007-2008	1	73	yes	17812
2086	43560	1.46	17.93	Yes	No	Yes	47	Female	Non-Hispanic Black	Never married	Some College or AA degree	no	now	moderate	[15,19]	9	19	2007-2008	1	73	yes	1996.26
2093	43567	1.81	30.87	Yes	No	Yes	79	Female	Non-Hispanic White	Married	High School Grad/GED or Equivalent	yes	never	former	[0,4]	9	0	2007-2008	2	61	no	3274.37
2094	43568	0.85	22.95	No	No	No	49	Male	Non-Hispanic Black	Married	9-11th Grade (Includes 12th grade with no diploma)	no	now	mild	[0,4]	9	0	2007-2008	2	61	no	2526.51
2096	43570	4.72	29.01	Yes	No	No	70	Female	Non-Hispanic White	Divorced	High School Grad/GED or Equivalent	no	never	former	[0,4]	9	3	2007-2008	2	61	yes	6096.35
2097	43571	3.27	20.25	Yes	No	No	24	Male	Non-Hispanic White	Never married	College Graduate or above	no	former	heavy	[0,4]	9	3	2007-2008	2	63	no	18337.5
2101	43575	1.51	50.82	No	Yes	No	47	Female	Non-Hispanic Black	Married	High School Grad/GED or Equivalent	no	former	mild	[0,4]	9	2	2007-2008	1	59	no	5148.94
2107	43581	2.27	22.77	Yes	No	No	40	Male	Mexican American	Divorced	9-11th Grade (Includes 12th grade with no diploma)	no	now	heavy	[5,9]	9	6	2007-2008	1	71	yes	6825.59
2108	43582	2.66	30.98	Yes	No	No	46	Male	Other Hispanic	Living with partner	Some College or AA degree	no	never	mild	[0,4]	9	0	2007-2008	1	72	no	2100.06
2109	43583	1.93	28.79	Yes	No	No	24	Female	Non-Hispanic Black	Never married	Some College or AA degree	no	now	heavy	[5,9]	9	5	2007-2008	1	64	no	3683.63
2111	43585	2.04	37.12	Yes	No	No	45	Female	Mexican American	Separated	High School Grad/GED or Equivalent	no	now	heavy	[10,14]	9	10	2007-2008	2	70	yes	3319.8
2113	43587	1.92	33	Yes	No	Yes	51	Male	Non-Hispanic White	Separated	Some College or AA degree	no	former	former	[20,27]	9	25	2007-2008	2	60	yes	7600.35
2114	43588	5	54.9	Yes	No	Yes	44	Female	Non-Hispanic White	Married	High School Grad/GED or Equivalent	no	never	never	[15,19]	9	17	2007-2008	1	67	no	10669.6
2116	43590	1.83	25.33	Yes	No	No	80	Male	Non-Hispanic White	Married	High School Grad/GED or Equivalent	yes	former	mild	[0,4]	9	2	2007-2008	1	67	no	2379.05
2118	43592	1.29	27.09	Yes	No	Yes	69	Female	Non-Hispanic White	Married	High School Grad/GED or Equivalent	no	former	former	[0,4]	9	4	2007-2008	2	60	no	9141.5
2120	43594	1.69	31.4	Yes	No	No	55	Male	Mexican American	Married	High School Grad/GED or Equivalent	no	never	former	[0,4]	9	0	2007-2008	1	74	no	2700.27
2121	43595	5	29.17	Yes	No	No	49	Male	Non-Hispanic White	Married	College Graduate or above	yes	former	former	[0,4]	9	3	2007-2008	2	68	no	12209.5
2123	43597	0.29	29.06	Yes	Yes	Yes	65	Male	Other Hispanic	Separated	Less Than 9th Grade	yes	former	former	[0,4]	9	0	2007-2008	2	73	no	751.144
2128	43602	3.93	26.75	Yes	No	Yes	54	Female	Non-Hispanic White	Never married	Some College or AA degree	no	never	mild	[0,4]	9	4	2007-2008	2	62	no	9784.03
2132	43606	1.35	32.08	Yes	Yes	Yes	80	Female	Non-Hispanic White	Widowed	High School Grad/GED or Equivalent	yes	former	former	[0,4]	9	4	2007-2008	2	67	no	9245.61
2136	43610	2.41	43.72	Yes	Yes	Yes	51	Male	Mexican American	Divorced	Some College or AA degree	no	former	heavy	[0,4]	9	3	2007-2008	1	70	no	822.574
2138	43612	1.57	26.88	Yes	Yes	Yes	56	Female	Non-Hispanic Black	Married	9-11th Grade (Includes 12th grade with no diploma)	no	now	heavy	[0,4]	9	4	2007-2008	1	63	no	1734.35
2139	43613	4.7	31.8	No	No	Yes	28	Male	Mexican American	Separated	9-11th Grade (Includes 12th grade with no diploma)	no	now	heavy	[0,4]	9	3	2007-2008	1	69	no	9070.44
2140	43614	1.35	25.91	No	No	No	64	Male	Non-Hispanic White	Divorced	High School Grad/GED or Equivalent	no	former	heavy	[0,4]	9	2	2007-2008	2	62	no	12841
2141	43615	3.86	22.62	Yes	No	Yes	80	Male	Non-Hispanic White	Married	College Graduate or above	yes	former	former	[0,4]	9	2	2007-2008	1	64	no	5112.72
2147	43621	5	21.58	No	No	No	61	Male	Mexican American	Living with partner	High School Grad/GED or Equivalent	no	now	heavy	[0,4]	9	0	2007-2008	2	64	yes	809.059
2148	43622	2.5	24.95	Yes	No	No	30	Female	Non-Hispanic Black	Never married	College Graduate or above	no	never	never	[0,4]	9	2	2007-2008	2	67	yes	8026.92
2150	43624	4.29	37.79	Yes	Yes	Yes	53	Male	Non-Hispanic Black	Married	9-11th Grade (Includes 12th grade with no diploma)	no	never	former	[5,9]	9	5	2007-2008	2	68	no	1673.17
2155	43629	1.97	37.66	No	No	No	26	Female	Mexican American	Never married	9-11th Grade (Includes 12th grade with no diploma)	no	never	heavy	[5,9]	9	5	2007-2008	2	71	no	2721.01
2159	43633	1.16	29.04	Yes	No	No	41	Male	Mexican American	Married	High School Grad/GED or Equivalent	no	never	heavy	[0,4]	9	0	2007-2008	1	61	yes	1635.91
2160	43634	0.96	20.28	No	No	No	25	Female	Non-Hispanic White	Never married	College Graduate or above	no	never	mild	[0,4]	9	1	2007-2008	2	62	no	24672.6
2161	43635	1.97	29.91	No	No	No	64	Female	Mexican American	Divorced	Less Than 9th Grade	no	never	former	[0,4]	9	1	2007-2008	1	71	no	586.018
2162	43636	3.87	23.57	Yes	No	No	38	Male	Non-Hispanic White	Married	College Graduate or above	no	never	mild	[0,4]	9	1	2007-2008	1	60	no	12301.1
2167	43641	0.46	33.85	Yes	No	No	20	Female	Non-Hispanic White	Never married	High School Grad/GED or Equivalent	no	never	never	[5,9]	9	5	2007-2008	1	61	yes	22413.8
2170	43644	0.44	26.43	No	No	No	50	Male	Mexican American	Divorced	Less Than 9th Grade	no	never	moderate	[10,14]	8	11	2007-2008	1	62	no	793.201
2173	43647	3.41	45.19	No	No	No	31	Female	Other Hispanic	Married	Some College or AA degree	no	never	heavy	[0,4]	9	0	2007-2008	2	71	yes	1543.62
2179	43653	5	26.67	Yes	No	No	39	Male	Non-Hispanic White	Married	College Graduate or above	no	former	mild	[0,4]	9	0	2007-2008	2	68	no	5077.93
2180	43654	0.73	19.01	No	No	No	36	Male	Non-Hispanic White	Married	High School Grad/GED or Equivalent	no	now	heavy	[10,14]	9	10	2007-2008	1	67	no	2906.3
2188	43662	0.7	29.6	No	No	No	38	Female	Non-Hispanic White	Separated	Some College or AA degree	no	never	never	[0,4]	9	2	2007-2008	1	69	yes	5792.29
2196	43670	1.15	25.28	No	No	Yes	44	Male	Mexican American	Divorced	Less Than 9th Grade	no	now	heavy	[0,4]	9	0	2007-2008	2	60	no	1473.74
2197	43671	1.21	37.63	Yes	No	Yes	75	Male	Non-Hispanic White	Married	9-11th Grade (Includes 12th grade with no diploma)	yes	never	former	[0,4]	9	1	2007-2008	2	62	no	1532.88
2200	43674	4.02	38.93	No	No	Yes	57	Female	Non-Hispanic Black	Never married	9-11th Grade (Includes 12th grade with no diploma)	yes	never	never	[0,4]	9	0	2007-2008	1	59	no	4653.47
2204	43678	1.4	38.85	No	No	Yes	43	Male	Non-Hispanic White	Married	Some College or AA degree	no	never	mild	[5,9]	9	5	2007-2008	1	60	no	2171.93
2205	43679	4.38	27.16	Yes	No	No	56	Male	Non-Hispanic White	Married	College Graduate or above	no	former	moderate	[0,4]	9	1	2007-2008	1	60	no	19025.5
2206	43680	5	31.17	Yes	No	No	57	Female	Other Hispanic	Married	College Graduate or above	no	never	moderate	[0,4]	9	1	2007-2008	1	63	no	945.438
2208	43682	2.02	29.83	Yes	No	Yes	80	Female	Non-Hispanic White	Widowed	High School Grad/GED or Equivalent	no	former	mild	[0,4]	9	4	2007-2008	2	63	no	3235.24
2209	43683	5	25.56	Yes	No	No	54	Male	Non-Hispanic White	Married	Some College or AA degree	no	never	mild	[0,4]	9	0	2007-2008	1	60	no	7961.18
2210	43684	1.71	26.38	Yes	Yes	Yes	67	Male	Mexican American	Widowed	Less Than 9th Grade	no	never	heavy	[0,4]	9	0	2007-2008	2	65	no	2825.14
2214	43688	5	22.1	Yes	No	No	47	Female	Mexican American	Married	College Graduate or above	no	never	moderate	[0,4]	9	0	2007-2008	1	66	no	2015.35
2215	43689	5	23.02	Yes	No	No	37	Male	Other Race - Including Multi-Racial	Married	College Graduate or above	no	now	mild	[0,4]	9	1	2007-2008	1	63	no	6189.5
2216	43690	1.91	42.42	Yes	Yes	Yes	77	Male	Non-Hispanic Black	Married	Less Than 9th Grade	yes	former	former	[15,19]	9	16	2007-2008	2	67	yes	1299.72
2217	43691	0.59	20.77	No	No	No	44	Female	Non-Hispanic White	Divorced	9-11th Grade (Includes 12th grade with no diploma)	no	never	moderate	[10,14]	9	13	2007-2008	1	62	no	1982.01
2218	43692	1.3	29.12	No	Yes	Yes	47	Female	Non-Hispanic Black	Married	9-11th Grade (Includes 12th grade with no diploma)	no	never	mild	[0,4]	9	0	2007-2008	2	66	no	3568.7
2225	43699	3.37	17.75	No	No	No	61	Male	Non-Hispanic Black	Never married	High School Grad/GED or Equivalent	no	never	never	[0,4]	9	0	2007-2008	2	62	no	815.878
2226	43700	3.57	37.82	Yes	No	No	36	Male	Non-Hispanic White	Divorced	Some College or AA degree	no	never	former	[5,9]	9	6	2007-2008	2	60	no	1744.12
2234	43708	5	33.08	No	No	Yes	51	Male	Other Hispanic	Married	Some College or AA degree	no	former	mild	[0,4]	9	0	2007-2008	2	73	yes	907.297
2235	43709	1.04	34.52	No	No	Yes	51	Male	Mexican American	Married	9-11th Grade (Includes 12th grade with no diploma)	yes	former	heavy	[0,4]	9	0	2007-2008	1	66	no	2208.46
2242	43716	4.01	20.97	Yes	No	No	31	Male	Non-Hispanic White	Married	Some College or AA degree	no	now	moderate	[0,4]	9	1	2007-2008	2	62	no	23913.2
2243	43717	3.69	30.87	Yes	No	Yes	34	Male	Mexican American	Married	Some College or AA degree	no	never	mild	[0,4]	9	1	2007-2008	2	72	no	2771.56
2246	43720	5	41.02	Yes	Yes	Yes	64	Male	Non-Hispanic Black	Married	Some College or AA degree	no	now	mild	[0,4]	9	4	2007-2008	2	67	no	1081.94
2249	43723	4.48	25.94	Yes	No	No	51	Female	Non-Hispanic White	Married	9-11th Grade (Includes 12th grade with no diploma)	no	never	mild	[0,4]	9	3	2007-2008	2	62	no	20919.8
2253	43727	0.66	33.1	No	No	No	46	Female	Other Hispanic	Married	Less Than 9th Grade	no	never	never	[0,4]	9	0	2007-2008	2	72	no	1615.65
2258	43732	3.56	25.83	Yes	No	Yes	33	Male	Non-Hispanic Black	Never married	High School Grad/GED or Equivalent	no	former	mild	[0,4]	9	3	2007-2008	2	67	yes	1988.79
2262	43736	5	29.15	Yes	No	No	49	Female	Mexican American	Married	Some College or AA degree	no	never	mild	[0,4]	9	0	2007-2008	2	66	no	1730.79
2266	43740	4.83	25.84	Yes	No	No	34	Female	Non-Hispanic Black	Married	College Graduate or above	no	never	mild	[0,4]	9	0	2007-2008	2	70	no	1542.07
2268	43742	0.96	46.62	No	Yes	No	36	Female	Mexican American	Never married	9-11th Grade (Includes 12th grade with no diploma)	no	never	never	[5,9]	9	5	2007-2008	1	69	no	3052.11
2269	43743	3.92	29.36	Yes	Yes	Yes	80	Male	Non-Hispanic White	Widowed	College Graduate or above	no	never	former	[0,4]	9	2	2007-2008	1	63	no	3600.15
2273	43747	2.28	42.95	Yes	No	No	29	Male	Mexican American	Married	9-11th Grade (Includes 12th grade with no diploma)	no	never	heavy	[0,4]	9	0	2007-2008	1	66	no	5174.37
2274	43748	1.62	30.43	Yes	No	Yes	80	Female	Non-Hispanic White	Widowed	9-11th Grade (Includes 12th grade with no diploma)	yes	never	never	[5,9]	9	6	2007-2008	2	59	no	4570.36
2275	43749	1.97	21.04	Yes	No	No	63	Male	Other Hispanic	Married	High School Grad/GED or Equivalent	no	now	moderate	[10,14]	9	14	2007-2008	1	72	yes	699.365
2282	43756	0.65	29.69	No	No	No	64	Male	Mexican American	Married	Less Than 9th Grade	no	former	moderate	[10,14]	9	14	2007-2008	2	72	no	605.844
2284	43758	5	25.3	Yes	No	No	54	Male	Non-Hispanic White	Married	College Graduate or above	no	never	mild	[0,4]	9	1	2007-2008	2	63	no	13921.4
2285	43759	5	24.85	No	No	Yes	42	Male	Non-Hispanic Black	Living with partner	Some College or AA degree	no	never	mild	[0,4]	9	2	2007-2008	1	74	yes	4725.56
2287	43761	1.21	27.02	Yes	No	Yes	60	Male	Non-Hispanic Black	Married	9-11th Grade (Includes 12th grade with no diploma)	no	never	former	[0,4]	9	3	2007-2008	1	72	no	1854.41
2290	43764	2.36	36.79	Yes	No	Yes	36	Female	Non-Hispanic Black	Married	High School Grad/GED or Equivalent	no	never	moderate	[0,4]	9	0	2007-2008	2	68	no	1810.04
2293	43767	1.96	21.02	Yes	No	Yes	67	Female	Non-Hispanic White	Widowed	Some College or AA degree	yes	never	never	[0,4]	9	0	2007-2008	1	59	yes	3216.36
2296	43770	5	25.19	Yes	No	No	43	Female	Non-Hispanic White	Married	College Graduate or above	no	former	mild	[0,4]	9	0	2007-2008	2	68	yes	6997.39
2298	43772	1.19	29.02	No	No	Yes	58	Female	Non-Hispanic White	Widowed	High School Grad/GED or Equivalent	no	never	never	[0,4]	9	2	2007-2008	2	59	no	8049.29
2300	43774	1.11	23.56	Yes	No	No	25	Female	Other Hispanic	Living with partner	9-11th Grade (Includes 12th grade with no diploma)	no	never	never	[0,4]	9	0	2007-2008	2	68	no	1475.34
2301	43775	5	35.58	Yes	Yes	No	50	Female	Mexican American	Living with partner	Some College or AA degree	no	never	never	[0,4]	9	2	2007-2008	2	70	no	5129.78
2302	43776	5	41.63	Yes	No	No	48	Male	Mexican American	Living with partner	Some College or AA degree	no	never	moderate	[0,4]	9	1	2007-2008	2	65	no	8377.83
2311	43785	2.46	34.6	Yes	No	No	48	Male	Non-Hispanic White	Married	College Graduate or above	no	now	former	[0,4]	9	1	2007-2008	2	67	no	12721.5
2312	43786	3.41	23.73	Yes	No	No	71	Male	Mexican American	Married	College Graduate or above	no	former	mild	[0,4]	9	1	2007-2008	2	70	no	1951.19
2313	43787	0.87	18.2	No	No	No	54	Male	Non-Hispanic White	Living with partner	9-11th Grade (Includes 12th grade with no diploma)	no	now	former	[15,19]	9	15	2007-2008	1	67	yes	5212.04
2316	43790	3.5	23.47	Yes	No	No	36	Female	Non-Hispanic White	Never married	High School Grad/GED or Equivalent	no	never	mild	[0,4]	9	0	2007-2008	2	59	no	7004.41
2318	43792	4.09	30.33	Yes	No	No	75	Male	Non-Hispanic White	Married	College Graduate or above	no	former	mild	[0,4]	9	1	2007-2008	2	64	yes	4126.41
2320	43794	1.18	44.11	Yes	No	Yes	70	Female	Other Hispanic	Divorced	College Graduate or above	yes	former	former	[0,4]	9	2	2007-2008	1	72	yes	1458.53
2321	43795	0.59	32.08	Yes	No	Yes	67	Female	Non-Hispanic Black	Separated	Less Than 9th Grade	no	never	never	[0,4]	9	0	2007-2008	1	68	yes	991.728
2324	43798	0.88	16.84	No	No	No	56	Male	Non-Hispanic Black	Never married	9-11th Grade (Includes 12th grade with no diploma)	no	now	mild	[0,4]	9	0	2007-2008	1	64	no	4316.37
2325	43799	0.63	21.29	No	No	No	27	Female	Other Hispanic	Divorced	High School Grad/GED or Equivalent	no	never	moderate	[5,9]	9	8	2007-2008	1	69	no	1829.59
2327	43801	3.85	29.81	Yes	No	No	72	Male	Non-Hispanic White	Never married	Some College or AA degree	no	former	mild	[0,4]	9	0	2007-2008	2	63	no	3999.48
2333	43807	4.29	24.74	Yes	No	No	22	Male	Non-Hispanic White	Never married	College Graduate or above	no	never	never	[0,4]	9	2	2007-2008	2	72	yes	8262.73
2336	43810	5	22.89	Yes	No	No	21	Male	Non-Hispanic White	Never married	High School Grad/GED or Equivalent	no	now	heavy	[0,4]	9	3	2007-2008	2	68	no	19274.2
2339	43813	4.64	27.56	Yes	No	Yes	73	Male	Non-Hispanic White	Married	College Graduate or above	yes	never	mild	[0,4]	9	2	2007-2008	2	66	no	4739.05
2348	43822	4.64	31.01	Yes	Yes	Yes	49	Female	Non-Hispanic White	Divorced	College Graduate or above	no	now	former	[10,14]	9	12	2007-2008	2	62	no	10476.8
2349	43823	0.25	21.57	Yes	No	No	31	Male	Non-Hispanic White	Married	9-11th Grade (Includes 12th grade with no diploma)	no	now	former	[0,4]	9	2	2007-2008	2	63	no	1702.72
2350	43824	2.86	26.08	Yes	No	No	79	Female	Non-Hispanic White	Married	High School Grad/GED or Equivalent	no	never	mild	[0,4]	9	0	2007-2008	2	72	no	8243.91
2351	43825	2.83	28.87	Yes	Yes	Yes	49	Male	Non-Hispanic Black	Married	9-11th Grade (Includes 12th grade with no diploma)	yes	former	former	[0,4]	9	0	2007-2008	2	64	yes	2665.65
2356	43830	5	34.2	Yes	No	No	44	Female	Mexican American	Married	Some College or AA degree	no	now	heavy	[5,9]	9	5	2007-2008	1	71	no	1851.72
2359	43833	4.75	36.37	Yes	No	No	77	Male	Non-Hispanic White	Married	College Graduate or above	no	never	never	[0,4]	9	2	2007-2008	1	66	no	5888.81
2360	43834	3.57	34.65	Yes	No	Yes	31	Male	Non-Hispanic White	Married	Some College or AA degree	no	never	moderate	[5,9]	9	6	2007-2008	1	67	no	7137.51
2362	43836	5	24.22	Yes	Yes	Yes	52	Male	Non-Hispanic Black	Married	College Graduate or above	no	never	moderate	[0,4]	9	2	2007-2008	2	72	no	2788.91
2368	43842	2.14	30.19	Yes	Yes	No	62	Male	Other Hispanic	Married	College Graduate or above	no	never	former	[0,4]	9	3	2007-2008	2	67	no	919.986
2370	43844	5	19.16	Yes	No	No	36	Female	Other Race - Including Multi-Racial	Married	College Graduate or above	no	now	mild	[0,4]	9	2	2007-2008	1	70	no	4687.45
2373	43847	1.22	33.47	Yes	Yes	Yes	65	Female	Mexican American	Divorced	9-11th Grade (Includes 12th grade with no diploma)	no	former	mild	[0,4]	9	3	2007-2008	1	71	yes	938.536
2374	43848	1.4	26.36	No	No	No	44	Male	Mexican American	Married	High School Grad/GED or Equivalent	no	never	moderate	[0,4]	9	0	2007-2008	1	59	no	5455.38
2376	43850	1.22	29.86	No	No	No	25	Male	Mexican American	Living with partner	9-11th Grade (Includes 12th grade with no diploma)	no	never	heavy	[0,4]	9	0	2007-2008	1	69	no	4489.64
2378	43852	0.52	50.47	No	Yes	Yes	52	Female	Non-Hispanic Black	Never married	9-11th Grade (Includes 12th grade with no diploma)	no	never	former	[0,4]	9	3	2007-2008	1	59	yes	4300.37
2379	43853	1.46	29.09	Yes	Yes	Yes	77	Male	Other Hispanic	Married	Less Than 9th Grade	no	former	mild	[0,4]	9	0	2007-2008	1	72	no	2130.06
2382	43856	5	18.49	Yes	No	No	39	Female	Non-Hispanic White	Married	College Graduate or above	no	never	mild	[0,4]	9	0	2007-2008	2	68	no	5468.41
2383	43857	1.21	33.11	No	No	Yes	48	Female	Mexican American	Living with partner	Less Than 9th Grade	no	now	heavy	[10,14]	9	14	2007-2008	1	65	no	2651.04
2387	43861	1.92	28.86	Yes	No	Yes	80	Female	Non-Hispanic White	Widowed	Some College or AA degree	no	never	former	[0,4]	9	0	2007-2008	2	60	no	6459.45
2388	43862	1.99	30.45	Yes	No	No	53	Male	Non-Hispanic Black	Married	High School Grad/GED or Equivalent	no	former	former	[0,4]	9	1	2007-2008	1	68	no	1453.32
2390	43864	1.46	23.18	Yes	No	No	65	Female	Non-Hispanic White	Married	High School Grad/GED or Equivalent	no	former	never	[0,4]	9	1	2007-2008	1	67	no	3202.59
2393	43867	1.02	27.14	No	No	No	63	Male	Non-Hispanic White	Married	High School Grad/GED or Equivalent	no	never	moderate	[5,9]	9	5	2007-2008	1	61	no	2222.83
2394	43868	1.75	34.87	Yes	No	No	26	Female	Other Hispanic	Divorced	9-11th Grade (Includes 12th grade with no diploma)	no	now	heavy	[20,27]	9	23	2007-2008	1	64	no	2494.77
2397	43871	5	31.43	Yes	No	No	58	Female	Non-Hispanic Black	Married	College Graduate or above	no	never	former	[0,4]	9	0	2007-2008	1	59	no	2760.7
2400	43874	1.95	29.82	Yes	No	Yes	26	Male	Other Hispanic	Married	High School Grad/GED or Equivalent	no	never	moderate	[0,4]	9	0	2007-2008	2	65	no	2978.87
2407	43881	5	30.34	Yes	No	Yes	64	Male	Non-Hispanic White	Married	College Graduate or above	no	never	mild	[0,4]	9	1	2007-2008	2	66	no	10800.2
2408	43882	2.84	28.86	No	Yes	No	50	Female	Non-Hispanic Black	Married	High School Grad/GED or Equivalent	no	former	former	[0,4]	9	1	2007-2008	2	68	no	2285.97
2411	43885	2.35	22.19	No	No	No	22	Male	Mexican American	Never married	High School Grad/GED or Equivalent	no	now	heavy	[0,4]	9	0	2007-2008	1	64	no	1845.29
2412	43886	0.58	37.94	No	No	No	22	Female	Mexican American	Living with partner	9-11th Grade (Includes 12th grade with no diploma)	no	now	mild	[0,4]	9	0	2007-2008	1	69	no	1916.31
2415	43889	1.96	40.49	Yes	No	Yes	27	Male	Non-Hispanic White	Living with partner	High School Grad/GED or Equivalent	no	never	mild	[5,9]	9	6	2007-2008	1	73	yes	6746.14
2418	43892	1.81	33.79	No	No	No	35	Male	Mexican American	Married	Less Than 9th Grade	no	now	heavy	[0,4]	9	4	2007-2008	2	66	no	4157.61
2421	43895	5	36.39	Yes	No	Yes	50	Female	Non-Hispanic White	Living with partner	Some College or AA degree	yes	former	mild	[0,4]	9	1	2007-2008	2	72	no	9524.75
2425	43899	3.49	21.04	No	No	No	35	Male	Non-Hispanic White	Married	High School Grad/GED or Equivalent	no	now	heavy	[0,4]	9	2	2007-2008	1	69	no	7567.23
2428	43902	0.58	19.58	Yes	No	No	41	Female	Non-Hispanic White	Married	College Graduate or above	no	former	moderate	[0,4]	9	0	2007-2008	1	60	no	17447.7
2429	43903	1.67	21.3	Yes	No	Yes	80	Male	Non-Hispanic White	Separated	College Graduate or above	yes	former	mild	[0,4]	9	0	2007-2008	2	60	yes	1543.67
2435	43909	0.45	30.53	No	No	Yes	36	Male	Other Race - Including Multi-Racial	Married	College Graduate or above	no	now	mild	[0,4]	9	0	2007-2008	2	66	no	2256.28
2436	43910	1.16	28.2	Yes	No	No	53	Male	Mexican American	Married	Less Than 9th Grade	no	former	mild	[0,4]	9	1	2007-2008	1	71	no	1234.14
2437	43911	0.29	28.58	No	No	Yes	60	Male	Non-Hispanic White	Divorced	Some College or AA degree	no	now	heavy	[0,4]	9	0	2007-2008	2	59	no	3564.05
2440	43914	0.69	33.47	Yes	No	Yes	54	Female	Other Hispanic	Living with partner	Some College or AA degree	yes	never	mild	[15,19]	9	17	2007-2008	2	62	yes	3066.92
2442	43916	2.14	24.31	Yes	No	No	55	Female	Non-Hispanic White	Married	9-11th Grade (Includes 12th grade with no diploma)	no	now	never	[0,4]	9	2	2007-2008	2	59	yes	3006.93
2446	43920	3.69	27.12	Yes	No	Yes	43	Female	Non-Hispanic Black	Divorced	College Graduate or above	no	never	mild	[0,4]	9	1	2007-2008	2	68	yes	3064.69
2449	43923	0.91	28.61	Yes	No	No	67	Male	Mexican American	Married	Less Than 9th Grade	yes	never	former	[0,4]	9	0	2007-2008	1	66	no	2597.14
2450	43924	2.92	29.09	Yes	No	No	45	Female	Non-Hispanic White	Divorced	Some College or AA degree	no	never	moderate	[0,4]	9	0	2007-2008	1	63	no	7860.72
2458	43932	2.12	34.37	No	No	No	27	Male	Non-Hispanic Black	Living with partner	High School Grad/GED or Equivalent	no	never	heavy	[5,9]	9	7	2007-2008	1	74	no	4991.4
2465	43939	1.69	36.75	Yes	No	No	35	Male	Other Hispanic	Never married	9-11th Grade (Includes 12th grade with no diploma)	no	never	moderate	[0,4]	9	2	2007-2008	1	62	no	1975.92
2468	43942	5	31.22	Yes	No	No	62	Male	Non-Hispanic White	Married	Some College or AA degree	no	now	former	[0,4]	9	0	2007-2008	1	67	yes	7343.77
2470	43944	1.75	29.01	No	No	No	34	Female	Other Hispanic	Married	Less Than 9th Grade	no	never	never	[0,4]	9	0	2007-2008	1	65	no	3574.19
2471	43945	2.86	31.12	Yes	No	Yes	70	Male	Non-Hispanic White	Married	High School Grad/GED or Equivalent	yes	never	mild	[0,4]	9	3	2007-2008	2	59	no	1292.88
2480	43954	0.81	20.67	Yes	No	No	21	Male	Non-Hispanic Black	Living with partner	9-11th Grade (Includes 12th grade with no diploma)	no	now	mild	[0,4]	9	0	2007-2008	2	67	yes	6430.51
2481	43955	0.87	26.15	Yes	No	No	27	Female	Mexican American	Never married	9-11th Grade (Includes 12th grade with no diploma)	no	never	moderate	[0,4]	9	3	2007-2008	1	70	no	2101.58
2485	43959	3.37	24.18	Yes	No	No	57	Female	Non-Hispanic White	Widowed	High School Grad/GED or Equivalent	no	former	mild	[0,4]	9	1	2007-2008	2	61	no	10203
2486	43960	1.68	33.66	No	No	No	43	Male	Mexican American	Married	High School Grad/GED or Equivalent	no	never	heavy	[0,4]	9	0	2007-2008	1	66	no	6920.05
2488	43962	2.19	27.59	Yes	Yes	No	74	Male	Non-Hispanic White	Married	High School Grad/GED or Equivalent	no	former	heavy	[10,14]	9	10	2007-2008	1	67	yes	6137.56
2489	43963	5	29.28	Yes	No	No	31	Male	Non-Hispanic White	Married	College Graduate or above	no	never	moderate	[0,4]	9	0	2007-2008	1	70	no	3871.13
2492	43966	2.67	19.53	Yes	No	No	71	Female	Non-Hispanic White	Married	High School Grad/GED or Equivalent	no	never	former	[0,4]	9	0	2007-2008	1	61	no	4186.17
2494	43968	1.01	25.03	No	No	Yes	52	Male	Non-Hispanic White	Divorced	Some College or AA degree	no	former	former	[20,27]	9	20	2007-2008	2	63	yes	1880.56
2497	43971	5	24.92	Yes	Yes	No	52	Female	Other Race - Including Multi-Racial	Married	Some College or AA degree	no	never	never	[0,4]	9	2	2007-2008	2	65	no	36605.8
2499	43973	2.34	32.92	No	No	No	44	Male	Mexican American	Widowed	9-11th Grade (Includes 12th grade with no diploma)	no	never	heavy	[0,4]	9	0	2007-2008	1	71	no	7983
2503	43977	0.84	26.06	Yes	No	Yes	62	Female	Non-Hispanic White	Married	9-11th Grade (Includes 12th grade with no diploma)	yes	now	former	[20,27]	9	21	2007-2008	1	61	yes	5180.09
2506	43980	0.7	26.57	No	No	No	53	Male	Mexican American	Married	9-11th Grade (Includes 12th grade with no diploma)	no	former	heavy	[0,4]	9	2	2007-2008	1	71	no	2467.11
2507	43981	0.61	28.96	Yes	No	Yes	45	Female	Non-Hispanic White	Divorced	9-11th Grade (Includes 12th grade with no diploma)	no	now	heavy	[5,9]	9	7	2007-2008	2	60	yes	6221.34
2512	43986	2.12	32.18	Yes	No	No	23	Female	Non-Hispanic Black	Living with partner	Some College or AA degree	no	never	heavy	[5,9]	9	5	2007-2008	1	74	yes	6562.88
2517	43991	1.05	41.43	Yes	No	No	61	Female	Other Hispanic	Separated	Less Than 9th Grade	no	never	mild	[0,4]	9	0	2007-2008	2	65	no	2034.17
2518	43992	2.49	31.32	Yes	No	No	21	Female	Mexican American	Never married	Some College or AA degree	no	never	former	[0,4]	9	2	2007-2008	1	66	no	6548.7
2520	43994	4.62	24.67	Yes	No	Yes	46	Male	Non-Hispanic White	Divorced	High School Grad/GED or Equivalent	no	now	former	[10,14]	9	13	2007-2008	2	60	yes	10600.2
2523	43997	2.14	31.09	Yes	No	Yes	60	Male	Other Hispanic	Divorced	College Graduate or above	no	never	never	[0,4]	9	0	2007-2008	2	62	no	924.473
2527	44001	5	28.91	Yes	No	No	49	Female	Non-Hispanic Black	Married	College Graduate or above	no	never	heavy	[0,4]	9	0	2007-2008	2	74	no	2932.18
2534	44008	2.12	38.51	Yes	No	No	39	Male	Other Hispanic	Married	Some College or AA degree	no	never	heavy	[0,4]	9	4	2007-2008	2	63	yes	7328.93
2536	44010	1.42	33.93	Yes	Yes	Yes	72	Female	Mexican American	Married	Less Than 9th Grade	no	never	never	[5,9]	9	9	2007-2008	2	72	no	2230.67
2542	44016	0.52	29.8	Yes	No	No	44	Male	Non-Hispanic White	Married	High School Grad/GED or Equivalent	yes	now	former	[5,9]	9	6	2007-2008	1	67	yes	2437.63
2543	44017	2.91	25.61	Yes	No	No	42	Male	Non-Hispanic White	Married	High School Grad/GED or Equivalent	no	never	former	[0,4]	9	0	2007-2008	1	69	no	11657.1
2547	44021	3.65	24.76	Yes	No	Yes	71	Female	Non-Hispanic White	Married	High School Grad/GED or Equivalent	no	former	mild	[0,4]	9	4	2007-2008	1	65	no	4303.11
2548	44022	1.45	27.3	Yes	No	Yes	44	Female	Non-Hispanic Black	Married	College Graduate or above	no	former	moderate	[0,4]	9	1	2007-2008	1	64	no	1972.51
2550	44024	2.9	39.26	No	No	No	23	Male	Non-Hispanic Black	Never married	High School Grad/GED or Equivalent	no	never	heavy	[0,4]	9	1	2007-2008	1	62	no	2975.08
2553	44027	3.65	26.28	Yes	No	No	76	Male	Non-Hispanic White	Married	Less Than 9th Grade	yes	former	former	[0,4]	9	1	2007-2008	1	59	no	3950.92
2555	44029	3.85	26.1	Yes	No	Yes	70	Female	Non-Hispanic White	Widowed	College Graduate or above	no	never	mild	[0,4]	9	2	2007-2008	2	70	no	7109.57
2558	44032	3.58	38.43	No	No	Yes	47	Female	Non-Hispanic Black	Divorced	Some College or AA degree	yes	former	mild	[5,9]	9	9	2007-2008	1	74	yes	5145.21
2559	44033	5	23.49	Yes	No	Yes	47	Female	Non-Hispanic White	Married	College Graduate or above	no	never	moderate	[0,4]	9	3	2007-2008	2	66	no	5193.89
2560	44034	5	19.64	Yes	No	No	49	Female	Non-Hispanic White	Married	College Graduate or above	no	former	moderate	[0,4]	9	1	2007-2008	1	70	no	5804.05
2561	44035	1.63	21.4	Yes	No	No	28	Male	Non-Hispanic Black	Never married	Some College or AA degree	no	never	mild	[0,4]	9	0	2007-2008	2	74	no	1822.54
2565	44039	0.87	52.59	Yes	Yes	No	57	Female	Other Hispanic	Married	Less Than 9th Grade	no	never	former	[5,9]	9	5	2007-2008	1	62	no	833.303
2567	44041	5	30.79	Yes	No	Yes	60	Male	Non-Hispanic Black	Married	College Graduate or above	no	never	former	[0,4]	9	0	2007-2008	1	68	no	718.46
2571	44045	5	23.49	Yes	No	No	65	Male	Non-Hispanic White	Widowed	9-11th Grade (Includes 12th grade with no diploma)	no	now	moderate	[0,4]	9	0	2007-2008	1	67	no	5291.01
2573	44047	1.44	25.39	Yes	No	No	22	Male	Non-Hispanic White	Never married	College Graduate or above	no	never	heavy	[0,4]	9	0	2007-2008	2	68	no	6924.63
2576	44050	0.1	22.15	Yes	No	No	20	Female	Non-Hispanic White	Living with partner	9-11th Grade (Includes 12th grade with no diploma)	no	now	former	[0,4]	9	0	2007-2008	1	61	no	17747.5
2577	44051	4.14	23.98	Yes	No	No	32	Male	Non-Hispanic White	Married	9-11th Grade (Includes 12th grade with no diploma)	no	never	mild	[0,4]	9	0	2007-2008	1	68	no	5696.38
2578	44052	2.54	35.88	No	No	No	41	Female	Mexican American	Married	Some College or AA degree	no	never	mild	[0,4]	9	0	2007-2008	1	73	no	3839.81
2579	44053	1.86	25.05	Yes	No	Yes	80	Female	Non-Hispanic White	Married	High School Grad/GED or Equivalent	no	never	mild	[0,4]	9	2	2007-2008	1	63	no	4077.28
2583	44057	4.33	21.59	Yes	No	No	22	Female	Non-Hispanic White	Living with partner	Some College or AA degree	no	now	heavy	[0,4]	9	1	2007-2008	2	69	no	26952.6
2584	44058	2.12	28.8	Yes	No	No	38	Female	Non-Hispanic Black	Never married	Some College or AA degree	no	never	former	[0,4]	9	0	2007-2008	1	64	no	2251.55
2585	44059	5	26.83	Yes	No	No	52	Female	Non-Hispanic White	Divorced	Some College or AA degree	no	former	mild	[0,4]	9	1	2007-2008	1	63	no	21277.3
2586	44060	4.13	25.3	Yes	No	Yes	69	Female	Non-Hispanic White	Divorced	College Graduate or above	no	never	mild	[0,4]	9	2	2007-2008	1	67	no	12432.3
2588	44062	1.04	31.56	Yes	Yes	No	77	Male	Mexican American	Married	Less Than 9th Grade	no	former	former	[10,14]	9	14	2007-2008	1	60	yes	1060.52
2589	44063	4.19	32.59	Yes	No	No	40	Female	Non-Hispanic White	Separated	High School Grad/GED or Equivalent	no	former	former	[20,27]	9	24	2007-2008	1	67	yes	6068.77
2590	44064	0.46	24.29	No	No	No	27	Female	Mexican American	Never married	High School Grad/GED or Equivalent	no	never	mild	[0,4]	9	0	2007-2008	2	70	no	6285.4
2592	44066	0.58	35.53	Yes	No	Yes	55	Female	Mexican American	Separated	Less Than 9th Grade	no	never	former	[10,14]	9	12	2007-2008	1	66	no	1330.51
2594	44068	3.41	31.47	Yes	Yes	Yes	60	Female	Mexican American	Married	High School Grad/GED or Equivalent	no	never	mild	[0,4]	9	2	2007-2008	2	70	no	600.203
2595	44069	3.32	32.29	Yes	No	No	76	Female	Non-Hispanic Black	Widowed	High School Grad/GED or Equivalent	no	never	mild	[0,4]	9	0	2007-2008	1	68	no	3132.25
2597	44071	3.13	33.87	Yes	No	Yes	43	Female	Non-Hispanic White	Married	College Graduate or above	no	never	mild	[0,4]	9	1	2007-2008	2	67	no	26204.7
2598	44072	3.49	22.25	Yes	No	Yes	54	Female	Non-Hispanic Black	Married	College Graduate or above	no	never	mild	[0,4]	9	0	2007-2008	1	63	no	2414.91
2599	44073	4.33	28.77	Yes	No	Yes	34	Male	Non-Hispanic White	Never married	High School Grad/GED or Equivalent	no	now	former	[0,4]	9	0	2007-2008	2	61	no	7557.71
2600	44074	0.71	31.66	No	No	No	22	Male	Non-Hispanic White	Never married	9-11th Grade (Includes 12th grade with no diploma)	yes	never	heavy	[0,4]	9	0	2007-2008	2	66	no	7207.6
2607	44081	1.57	20.75	No	No	No	25	Female	Non-Hispanic White	Married	High School Grad/GED or Equivalent	no	former	moderate	[0,4]	9	4	2007-2008	1	67	yes	6799.94
2611	44085	2.19	19.73	Yes	No	Yes	79	Male	Non-Hispanic White	Married	High School Grad/GED or Equivalent	yes	former	former	[0,4]	9	1	2007-2008	1	60	no	3217.53
2615	44089	0.98	20.12	Yes	No	Yes	44	Female	Other Race - Including Multi-Racial	Divorced	Less Than 9th Grade	no	now	former	[0,4]	9	1	2007-2008	1	60	yes	6331.21
2616	44090	0.9	35.09	Yes	No	Yes	66	Female	Non-Hispanic White	Divorced	Less Than 9th Grade	no	former	heavy	[5,9]	9	6	2007-2008	2	62	yes	8963.27
2617	44091	0.87	29.89	Yes	No	No	49	Female	Other Hispanic	Divorced	Less Than 9th Grade	no	never	never	[0,4]	9	2	2007-2008	1	62	no	1211.99
2618	44092	1.21	24.41	No	No	Yes	47	Male	Non-Hispanic White	Married	9-11th Grade (Includes 12th grade with no diploma)	no	now	mild	[5,9]	9	7	2007-2008	1	67	no	2775.4
2619	44093	1.82	39	Yes	No	Yes	36	Female	Non-Hispanic White	Divorced	Some College or AA degree	no	now	moderate	[0,4]	9	2	2007-2008	1	64	no	4960.7
2621	44095	1.63	31.5	No	No	No	24	Female	Non-Hispanic Black	Never married	High School Grad/GED or Equivalent	no	never	never	[0,4]	9	0	2007-2008	2	68	no	1967.59
2622	44096	1.16	24.96	No	No	No	64	Male	Other Hispanic	Married	Less Than 9th Grade	no	now	heavy	[5,9]	9	5	2007-2008	1	72	no	939.408
2624	44098	1.09	21.06	Yes	No	No	34	Male	Non-Hispanic White	Married	High School Grad/GED or Equivalent	no	now	mild	[0,4]	9	0	2007-2008	2	64	yes	1903.99
2626	44100	3.65	27.11	Yes	No	No	27	Female	Non-Hispanic Black	Never married	Some College or AA degree	no	now	moderate	[0,4]	9	0	2007-2008	2	60	yes	7241
2635	44109	0.35	27.78	No	No	No	42	Male	Non-Hispanic Black	Never married	9-11th Grade (Includes 12th grade with no diploma)	no	now	former	[5,9]	9	5	2007-2008	2	67	yes	3077.79
2636	44110	1.6	36.43	No	No	No	33	Female	Non-Hispanic White	Divorced	Some College or AA degree	no	now	former	[0,4]	9	3	2007-2008	1	65	yes	2689.22
2637	44111	1.11	27.68	No	No	No	29	Male	Non-Hispanic Black	Never married	Some College or AA degree	no	never	moderate	[10,14]	9	14	2007-2008	1	68	no	9030.41
2638	44112	1.79	34.79	Yes	No	Yes	32	Female	Mexican American	Never married	Some College or AA degree	no	former	heavy	[0,4]	9	3	2007-2008	2	72	no	1579.47
2639	44113	4.44	25.28	Yes	No	No	45	Male	Other Hispanic	Married	College Graduate or above	no	now	mild	[0,4]	9	2	2007-2008	2	68	no	1207.55
2642	44116	2.5	21	Yes	No	No	80	Female	Mexican American	Widowed	Less Than 9th Grade	no	never	never	[0,4]	8	0	2007-2008	2	66	yes	1332.34
2643	44117	1.46	24.19	Yes	No	No	67	Female	Non-Hispanic Black	Widowed	9-11th Grade (Includes 12th grade with no diploma)	no	never	never	[0,4]	9	1	2007-2008	1	59	no	1339.14
2646	44120	0.88	35.59	Yes	Yes	Yes	71	Female	Other Hispanic	Married	College Graduate or above	no	never	never	[5,9]	9	9	2007-2008	2	60	no	1327.5
2647	44121	0.7	28.97	Yes	No	No	33	Male	Non-Hispanic White	Divorced	High School Grad/GED or Equivalent	no	now	mild	[0,4]	9	3	2007-2008	2	60	no	1705.12
2650	44124	3.15	22.44	Yes	No	No	37	Female	Non-Hispanic White	Married	College Graduate or above	no	former	former	[0,4]	9	0	2007-2008	1	61	no	7108.13
2652	44126	5	31.87	No	No	No	60	Male	Non-Hispanic White	Living with partner	College Graduate or above	no	now	mild	[5,9]	9	5	2007-2008	1	63	yes	8649.81
2654	44128	2.73	21.68	Yes	No	No	29	Female	Non-Hispanic Black	Never married	9-11th Grade (Includes 12th grade with no diploma)	no	never	never	[10,14]	9	11	2007-2008	2	68	no	1967.59
2655	44129	1.66	26.19	Yes	Yes	No	51	Female	Other Hispanic	Married	Some College or AA degree	no	never	moderate	[0,4]	9	1	2007-2008	1	60	no	702.48
2657	44131	5	20.34	No	No	No	26	Female	Non-Hispanic White	Living with partner	High School Grad/GED or Equivalent	no	former	heavy	[0,4]	9	2	2007-2008	2	63	no	24419.6
2659	44133	2.92	23.44	Yes	No	No	47	Female	Non-Hispanic White	Married	Some College or AA degree	no	now	heavy	[0,4]	9	1	2007-2008	2	69	no	7137.64
2667	44141	1.33	25.1	No	No	Yes	77	Female	Mexican American	Married	Less Than 9th Grade	no	never	never	[0,4]	9	0	2007-2008	1	65	no	938.729
2668	44142	2.05	18.73	No	No	No	28	Male	Other Race - Including Multi-Racial	Never married	Some College or AA degree	yes	former	mild	[0,4]	9	2	2007-2008	2	69	no	25905.6
2674	44148	3.21	37.21	No	No	No	32	Female	Mexican American	Never married	High School Grad/GED or Equivalent	no	never	mild	[0,4]	9	4	2007-2008	2	71	no	1543.62
2675	44149	5	24.6	Yes	No	Yes	80	Female	Non-Hispanic White	Widowed	High School Grad/GED or Equivalent	no	former	mild	[0,4]	9	1	2007-2008	2	68	no	4113.03
2676	44150	0.65	26.72	Yes	No	No	48	Male	Non-Hispanic White	Living with partner	9-11th Grade (Includes 12th grade with no diploma)	no	now	moderate	[0,4]	9	0	2007-2008	2	61	no	10019
2680	44154	4.84	32.77	No	No	No	35	Male	Non-Hispanic White	Never married	Some College or AA degree	no	former	heavy	[5,9]	9	5	2007-2008	1	62	no	13825.4
2681	44155	1.91	32.59	Yes	No	Yes	71	Female	Non-Hispanic Black	Married	High School Grad/GED or Equivalent	no	former	former	[0,4]	9	2	2007-2008	2	67	yes	3065.92
2682	44156	1.44	27.02	No	No	No	49	Male	Mexican American	Never married	Less Than 9th Grade	no	former	heavy	[0,4]	9	0	2007-2008	2	70	no	6902.84
2683	44157	5	23.57	No	No	No	25	Male	Mexican American	Never married	College Graduate or above	no	now	heavy	[0,4]	9	1	2007-2008	1	65	yes	1874.63
2684	44158	1.4	29.91	Yes	Yes	Yes	76	Female	Mexican American	Married	Some College or AA degree	no	never	former	[0,4]	9	4	2007-2008	1	66	no	1032.03
2688	44162	1.65	25.45	Yes	No	No	72	Female	Non-Hispanic White	Married	Some College or AA degree	no	now	moderate	[0,4]	9	2	2007-2008	2	66	no	5743.73
2689	44163	1.25	21.02	Yes	No	No	45	Female	Non-Hispanic White	Never married	Less Than 9th Grade	no	now	heavy	[0,4]	9	0	2007-2008	2	63	no	3112.52
2690	44164	1.31	25.9	Yes	No	No	80	Female	Non-Hispanic White	Married	Less Than 9th Grade	no	never	never	[0,4]	9	3	2007-2008	2	70	no	3487.01
2691	44165	5	33.77	Yes	No	Yes	49	Female	Mexican American	Married	College Graduate or above	no	never	heavy	[0,4]	9	1	2007-2008	2	66	no	6891.3
2695	44169	1.89	24.09	Yes	No	No	32	Male	Non-Hispanic White	Married	High School Grad/GED or Equivalent	no	now	heavy	[0,4]	9	0	2007-2008	1	60	no	4538.55
2697	44171	1.94	26.89	Yes	No	No	27	Female	Non-Hispanic White	Married	Some College or AA degree	no	never	mild	[5,9]	9	5	2007-2008	1	69	no	25836.6
2699	44173	5	24.62	Yes	No	No	33	Male	Non-Hispanic White	Living with partner	College Graduate or above	no	never	heavy	[0,4]	9	1	2007-2008	2	67	yes	6870.76
2701	44175	1.36	36.92	No	Borderline	Yes	32	Male	Non-Hispanic White	Married	9-11th Grade (Includes 12th grade with no diploma)	no	never	heavy	[5,9]	9	7	2007-2008	2	59	no	2127.55
2702	44176	1.07	35.67	Yes	No	Yes	73	Male	Non-Hispanic White	Widowed	Less Than 9th Grade	yes	former	former	[0,4]	9	0	2007-2008	2	70	yes	1642.03
2706	44180	2.35	35.53	No	No	No	45	Male	Other Hispanic	Married	Some College or AA degree	no	never	heavy	[0,4]	9	0	2007-2008	1	62	no	4919.24
2707	44181	1.37	31.89	No	No	No	34	Male	Non-Hispanic Black	Never married	9-11th Grade (Includes 12th grade with no diploma)	no	never	heavy	[0,4]	9	3	2007-2008	2	65	no	8704.38
2708	44182	4.5	36.89	Yes	No	No	59	Male	Other Hispanic	Married	9-11th Grade (Includes 12th grade with no diploma)	no	never	former	[0,4]	9	0	2007-2008	2	61	no	1163.49
2709	44183	3.29	24.64	No	No	No	23	Male	Mexican American	Never married	9-11th Grade (Includes 12th grade with no diploma)	no	now	heavy	[0,4]	9	4	2007-2008	1	60	no	2553.7
2710	44184	3.71	66.16	Yes	No	Yes	49	Male	Non-Hispanic White	Married	9-11th Grade (Includes 12th grade with no diploma)	no	former	former	[0,4]	9	4	2007-2008	2	59	yes	10995.1
2713	44187	1.41	33.02	Yes	No	No	46	Male	Non-Hispanic White	Married	9-11th Grade (Includes 12th grade with no diploma)	no	now	heavy	[0,4]	9	1	2007-2008	2	62	no	3733.64
2715	44189	5	23.49	Yes	No	Yes	55	Female	Non-Hispanic White	Married	High School Grad/GED or Equivalent	no	former	heavy	[5,9]	9	6	2007-2008	2	68	yes	8163.08
2716	44190	2.92	21.89	Yes	No	Yes	71	Female	Non-Hispanic Black	Divorced	9-11th Grade (Includes 12th grade with no diploma)	no	never	former	[0,4]	9	0	2007-2008	1	73	no	1619.83
2717	44191	1.36	21.46	Yes	No	No	80	Male	Non-Hispanic Black	Married	Some College or AA degree	no	never	mild	[0,4]	9	1	2007-2008	2	67	no	1788.55
2720	44194	1.55	31.14	No	No	No	36	Male	Mexican American	Married	9-11th Grade (Includes 12th grade with no diploma)	no	now	mild	[0,4]	9	1	2007-2008	1	69	no	10728.6
2721	44195	0.47	38.94	Yes	Yes	No	69	Male	Other Hispanic	Married	Less Than 9th Grade	no	never	former	[0,4]	9	3	2007-2008	2	73	no	473.827
2722	44196	1.53	34.05	No	No	No	40	Male	Mexican American	Never married	Less Than 9th Grade	no	now	heavy	[0,4]	9	1	2007-2008	1	62	no	5079.53
2723	44197	0.47	46.67	No	No	No	23	Female	Non-Hispanic Black	Never married	High School Grad/GED or Equivalent	no	never	former	[0,4]	9	0	2007-2008	1	59	no	2324.17
2726	44200	5	25.56	Yes	No	Yes	80	Male	Non-Hispanic White	Married	College Graduate or above	no	never	never	[5,9]	9	5	2007-2008	2	71	no	2437.86
2727	44201	1.14	21.02	Yes	No	Yes	76	Male	Non-Hispanic White	Married	Some College or AA degree	no	former	former	[0,4]	9	2	2007-2008	2	59	no	2579.19
2731	44205	4.72	19.04	Yes	No	No	32	Female	Non-Hispanic Black	Married	College Graduate or above	no	never	mild	[0,4]	9	0	2007-2008	2	66	no	2069.13
2732	44206	1.99	27.38	No	No	No	45	Male	Mexican American	Living with partner	Less Than 9th Grade	no	former	mild	[5,9]	9	8	2007-2008	2	65	no	2390.79
2735	44209	1.16	31.11	Yes	No	Yes	59	Male	Other Race - Including Multi-Racial	Widowed	Some College or AA degree	no	now	moderate	[0,4]	9	2	2007-2008	2	66	no	3873.55
2741	44215	0.84	27.3	Yes	No	No	73	Male	Non-Hispanic White	Married	Some College or AA degree	no	former	never	[0,4]	9	3	2007-2008	1	61	no	1802.4
2743	44217	5	24.11	Yes	Yes	No	53	Female	Non-Hispanic Black	Married	Some College or AA degree	no	former	heavy	[0,4]	9	1	2007-2008	1	63	no	2414.91
2744	44218	2.56	34.89	Yes	No	No	64	Male	Other Hispanic	Married	High School Grad/GED or Equivalent	no	never	heavy	[0,4]	9	0	2007-2008	2	72	no	1862.22
2747	44221	1.81	23.41	Yes	No	No	27	Male	Non-Hispanic Black	Living with partner	9-11th Grade (Includes 12th grade with no diploma)	no	now	heavy	[15,19]	9	17	2007-2008	2	64	no	1900.47
2749	44223	0.8	35.33	Yes	Yes	Yes	57	Male	Mexican American	Married	Less Than 9th Grade	no	former	mild	[5,9]	9	5	2007-2008	1	65	yes	2429.15
2755	44229	2.41	25.04	Yes	No	No	72	Female	Non-Hispanic White	Married	High School Grad/GED or Equivalent	no	never	moderate	[0,4]	9	1	2007-2008	2	63	no	3377.17
2757	44231	1.44	25.27	No	No	No	31	Male	Non-Hispanic White	Never married	High School Grad/GED or Equivalent	no	now	heavy	[5,9]	9	7	2007-2008	2	60	no	1694.8
2759	44233	1.69	27.46	Yes	No	No	65	Male	Mexican American	Divorced	9-11th Grade (Includes 12th grade with no diploma)	no	former	mild	[0,4]	9	0	2007-2008	2	70	no	1281.89
2763	44237	3.49	29.03	No	No	Yes	29	Female	Non-Hispanic Black	Living with partner	High School Grad/GED or Equivalent	no	never	mild	[0,4]	9	0	2007-2008	1	68	no	3870.33
2764	44238	2.98	30.08	Yes	No	No	61	Male	Non-Hispanic White	Married	College Graduate or above	no	former	mild	[0,4]	9	0	2007-2008	2	69	no	4318.28
2766	44240	1.86	38.78	Yes	No	No	72	Male	Non-Hispanic White	Divorced	Some College or AA degree	yes	former	mild	[0,4]	9	0	2007-2008	1	60	yes	4088.22
2769	44243	5	33.8	Yes	No	No	60	Male	Mexican American	Married	College Graduate or above	yes	former	mild	[0,4]	9	0	2007-2008	1	69	no	1573.04
2771	44245	3.64	23.25	Yes	No	No	40	Female	Non-Hispanic White	Never married	Some College or AA degree	no	never	former	[0,4]	9	4	2007-2008	2	63	no	25065.1
2773	44247	3.78	26.07	Yes	No	No	37	Female	Non-Hispanic White	Married	College Graduate or above	no	never	never	[0,4]	9	2	2007-2008	1	63	no	17783.5
2775	44249	1.96	28.73	No	Yes	No	57	Male	Other Hispanic	Separated	Less Than 9th Grade	yes	former	heavy	[0,4]	9	0	2007-2008	1	73	no	1706.74
2779	44253	2.42	21.23	Yes	No	No	33	Male	Non-Hispanic Black	Married	9-11th Grade (Includes 12th grade with no diploma)	no	now	heavy	[0,4]	9	1	2007-2008	1	68	no	3036.8
2780	44254	4.08	22.67	No	No	No	23	Male	Non-Hispanic White	Living with partner	Some College or AA degree	no	now	heavy	[0,4]	9	0	2007-2008	1	63	no	7597.65
2781	44255	5	30.94	Yes	No	No	60	Female	Non-Hispanic White	Divorced	College Graduate or above	no	never	heavy	[0,4]	9	4	2007-2008	2	63	yes	11820.8
2786	44260	3.37	31.84	Yes	Yes	Yes	77	Female	Other Hispanic	Widowed	Some College or AA degree	no	former	former	[0,4]	9	0	2007-2008	2	69	yes	945.776
2787	44261	1.45	39.99	Yes	No	No	45	Male	Non-Hispanic White	Married	High School Grad/GED or Equivalent	no	never	former	[0,4]	9	4	2007-2008	1	67	yes	20481.7
2788	44262	5	38.74	Yes	No	No	35	Female	Non-Hispanic White	Married	High School Grad/GED or Equivalent	no	former	heavy	[5,9]	9	8	2007-2008	2	63	no	7222.92
2790	44264	4.72	29.81	No	No	Yes	38	Male	Non-Hispanic Black	Never married	Some College or AA degree	no	never	mild	[0,4]	9	1	2007-2008	2	69	no	1319.24
2792	44266	1.41	27.9	Yes	No	No	39	Female	Other Hispanic	Living with partner	Less Than 9th Grade	no	never	heavy	[0,4]	9	2	2007-2008	2	70	no	7644.12
2793	44267	1.09	29.99	No	No	No	37	Male	Mexican American	Married	Less Than 9th Grade	no	never	heavy	[0,4]	9	0	2007-2008	1	70	no	1825.5
2795	44269	0.58	23.4	No	No	No	40	Female	Non-Hispanic White	Married	9-11th Grade (Includes 12th grade with no diploma)	no	now	never	[0,4]	9	1	2007-2008	1	61	no	3945.17
2797	44271	1.19	26.67	No	No	No	47	Male	Mexican American	Married	Less Than 9th Grade	no	never	heavy	[0,4]	9	0	2007-2008	1	65	no	5606.85
2800	44274	1.86	25.96	No	No	No	38	Male	Non-Hispanic White	Never married	High School Grad/GED or Equivalent	no	now	former	[0,4]	9	4	2007-2008	1	65	yes	4799.84
2801	44275	0.77	21.99	No	Yes	Yes	62	Male	Non-Hispanic Black	Divorced	Some College or AA degree	no	now	former	[0,4]	9	0	2007-2008	2	61	no	2356.31
2802	44276	0.77	39.19	Yes	Yes	No	76	Male	Non-Hispanic White	Widowed	9-11th Grade (Includes 12th grade with no diploma)	yes	former	former	[0,4]	9	3	2007-2008	2	59	yes	1759.62
2807	44281	0.68	25.06	No	Yes	No	74	Female	Mexican American	Married	Less Than 9th Grade	no	never	never	[0,4]	9	2	2007-2008	1	66	yes	2614.19
2810	44284	0.69	23.67	Yes	No	No	23	Male	Non-Hispanic White	Never married	High School Grad/GED or Equivalent	no	now	heavy	[10,14]	9	14	2007-2008	2	59	no	3727.51
2811	44285	1.44	30.95	No	No	Yes	55	Male	Non-Hispanic Black	Never married	High School Grad/GED or Equivalent	no	never	former	[10,14]	9	12	2007-2008	2	68	yes	2404.35
2812	44286	3.23	30.01	No	No	No	46	Male	Mexican American	Married	Less Than 9th Grade	no	former	heavy	[0,4]	9	0	2007-2008	2	71	no	5441.3
2813	44287	4.36	33.77	Yes	No	No	51	Female	Mexican American	Married	Some College or AA degree	no	former	moderate	[0,4]	9	0	2007-2008	1	70	no	2631.17
2814	44288	0.84	24.24	Yes	No	No	51	Male	Non-Hispanic Black	Living with partner	9-11th Grade (Includes 12th grade with no diploma)	no	now	heavy	[10,14]	9	10	2007-2008	1	60	no	4381.62
2821	44295	2.55	28.19	Yes	Borderline	No	65	Female	Non-Hispanic White	Widowed	Less Than 9th Grade	no	former	former	[5,9]	9	5	2007-2008	1	67	yes	8083.3
2822	44296	2.14	33.43	Yes	Yes	Yes	73	Female	Non-Hispanic White	Married	High School Grad/GED or Equivalent	no	never	mild	[0,4]	9	0	2007-2008	2	63	no	5650.62
2825	44299	5	25.01	Yes	No	No	67	Male	Mexican American	Divorced	High School Grad/GED or Equivalent	no	never	heavy	[0,4]	9	0	2007-2008	2	71	no	822.229
2828	44302	0.23	18.04	Yes	No	No	72	Female	Mexican American	Married	Less Than 9th Grade	yes	never	never	[0,4]	9	0	2007-2008	1	66	no	1180.16
2829	44303	2.07	25.27	No	No	No	32	Male	Other Hispanic	Never married	Less Than 9th Grade	no	never	heavy	[10,14]	9	11	2007-2008	1	65	no	1707.78
2831	44305	4.75	26.36	Yes	No	No	53	Male	Non-Hispanic White	Married	Some College or AA degree	no	now	mild	[0,4]	9	0	2007-2008	1	59	no	21775
2833	44307	1.71	29.96	Yes	No	Yes	57	Female	Other Hispanic	Married	High School Grad/GED or Equivalent	no	never	never	[0,4]	9	0	2007-2008	1	61	no	3700.17
2836	44310	1.47	23.21	Yes	No	No	20	Male	Non-Hispanic White	Never married	Some College or AA degree	no	never	mild	[0,4]	9	2	2007-2008	1	73	no	3213.8
2838	44312	1.55	23.15	No	No	No	36	Female	Other Hispanic	Married	Less Than 9th Grade	no	never	never	[0,4]	9	0	2007-2008	1	69	no	1885.17
2839	44313	5	23.5	Yes	No	Yes	62	Male	Other Race - Including Multi-Racial	Married	High School Grad/GED or Equivalent	no	never	former	[0,4]	9	0	2007-2008	2	65	yes	15954.8
2842	44316	2.86	34.06	Yes	No	No	66	Male	Other Hispanic	Married	High School Grad/GED or Equivalent	no	former	heavy	[0,4]	9	0	2007-2008	2	62	yes	948.498
2843	44317	4.96	30.66	Yes	No	Yes	45	Male	Non-Hispanic Black	Married	Some College or AA degree	no	never	mild	[0,4]	9	2	2007-2008	2	61	no	11226.5
2846	44320	1.62	28.58	Yes	No	No	48	Male	Non-Hispanic White	Married	Some College or AA degree	no	never	heavy	[0,4]	9	2	2007-2008	1	61	no	9839.74
2850	44324	2.45	24.07	Yes	No	Yes	80	Female	Other Hispanic	Living with partner	High School Grad/GED or Equivalent	no	never	mild	[5,9]	9	5	2007-2008	1	72	yes	1091.45
2852	44326	2.91	30.28	No	No	No	40	Female	Non-Hispanic White	Married	9-11th Grade (Includes 12th grade with no diploma)	no	never	former	[0,4]	9	1	2007-2008	1	67	no	3466.94
2854	44328	0.83	34.2	Yes	No	No	23	Female	Other Hispanic	Never married	9-11th Grade (Includes 12th grade with no diploma)	no	now	heavy	[10,14]	9	10	2007-2008	2	61	no	2166.51
2855	44329	5	22.24	Yes	Yes	Yes	66	Male	Other Hispanic	Married	College Graduate or above	yes	former	mild	[0,4]	9	2	2007-2008	1	72	no	3108.22
2857	44331	2.69	26.22	Yes	No	No	41	Male	Other Race - Including Multi-Racial	Married	Some College or AA degree	no	never	never	[0,4]	9	0	2007-2008	1	70	no	5609.25
2862	44336	1.26	30.02	Yes	No	Yes	44	Female	Non-Hispanic White	Living with partner	Less Than 9th Grade	no	now	heavy	[10,14]	9	11	2007-2008	1	59	no	7000.56
2864	44338	0.87	24.26	Yes	No	No	32	Female	Non-Hispanic Black	Separated	Some College or AA degree	no	now	heavy	[5,9]	9	9	2007-2008	1	73	no	6444.92
2869	44343	1.18	30.63	Yes	No	No	68	Male	Non-Hispanic White	Divorced	High School Grad/GED or Equivalent	no	now	never	[5,9]	9	6	2007-2008	1	60	yes	3190.48
2871	44345	3.65	20.08	Yes	No	Yes	74	Female	Non-Hispanic White	Married	High School Grad/GED or Equivalent	no	never	mild	[5,9]	9	6	2007-2008	1	60	yes	5553.93
2872	44346	1.79	24.52	Yes	No	Yes	46	Female	Non-Hispanic White	Separated	High School Grad/GED or Equivalent	no	now	heavy	[0,4]	9	0	2007-2008	2	63	no	3173.35
2877	44351	5	24.45	Yes	No	No	57	Male	Non-Hispanic White	Married	College Graduate or above	no	never	mild	[0,4]	9	1	2007-2008	1	74	no	18506.4
2879	44353	1.11	19.14	Yes	No	No	80	Female	Non-Hispanic White	Divorced	High School Grad/GED or Equivalent	no	former	mild	[0,4]	9	3	2007-2008	2	70	yes	4752.04
2884	44358	2.21	22.12	Yes	No	No	25	Female	Mexican American	Divorced	College Graduate or above	no	never	mild	[0,4]	9	0	2007-2008	1	66	no	2180.97
2886	44360	1.45	34.69	No	No	No	46	Male	Mexican American	Living with partner	9-11th Grade (Includes 12th grade with no diploma)	no	never	former	[0,4]	9	3	2007-2008	1	65	no	1276.28
2887	44361	5	29.44	Yes	No	Yes	75	Female	Non-Hispanic White	Divorced	College Graduate or above	yes	never	mild	[0,4]	9	4	2007-2008	1	67	no	4540.92
2889	44363	0.91	28.18	No	No	No	36	Male	Mexican American	Married	9-11th Grade (Includes 12th grade with no diploma)	no	never	heavy	[0,4]	9	0	2007-2008	2	66	no	4157.61
2891	44365	4.38	34.44	Yes	No	No	60	Male	Non-Hispanic White	Married	College Graduate or above	no	former	mild	[0,4]	9	2	2007-2008	1	63	yes	8520.7
2892	44366	1.96	31.43	Yes	No	Yes	67	Male	Non-Hispanic White	Divorced	Some College or AA degree	no	former	mild	[0,4]	9	4	2007-2008	1	63	no	5263
2895	44369	5	33.49	Yes	Yes	Yes	56	Female	Non-Hispanic White	Married	Some College or AA degree	no	never	mild	[0,4]	9	0	2007-2008	1	63	yes	7794.38
2898	44372	5	31.79	Yes	No	No	44	Male	Mexican American	Married	Some College or AA degree	no	now	never	[5,9]	9	5	2007-2008	2	64	no	2958.91
2905	44379	4.64	34.69	Yes	No	No	53	Male	Non-Hispanic White	Married	Some College or AA degree	no	now	moderate	[0,4]	9	0	2007-2008	2	63	no	11054.3
2906	44380	0.73	29.83	No	No	No	54	Male	Other Hispanic	Married	Less Than 9th Grade	no	former	former	[0,4]	9	0	2007-2008	1	73	no	907.297
2907	44381	1.43	28.93	Yes	No	Yes	75	Male	Non-Hispanic White	Married	High School Grad/GED or Equivalent	yes	never	never	[0,4]	9	0	2007-2008	2	68	no	5484.63
2908	44382	5	40.11	Yes	No	Yes	39	Female	Non-Hispanic Black	Divorced	Some College or AA degree	no	never	moderate	[0,4]	9	0	2007-2008	2	70	no	3855.19
2910	44384	3.18	30.17	Yes	No	No	32	Male	Non-Hispanic Black	Married	High School Grad/GED or Equivalent	no	never	never	[0,4]	9	0	2007-2008	2	64	yes	2804.44
2912	44386	4.64	35.46	Yes	No	Yes	51	Female	Non-Hispanic White	Married	High School Grad/GED or Equivalent	no	never	mild	[0,4]	9	3	2007-2008	2	63	no	24337.6
2917	44391	1.59	51.17	No	No	Yes	60	Female	Non-Hispanic Black	Widowed	High School Grad/GED or Equivalent	no	never	former	[5,9]	9	7	2007-2008	1	68	no	1123.36
2918	44392	2.45	22.13	No	No	No	55	Female	Non-Hispanic Black	Never married	Some College or AA degree	no	former	heavy	[0,4]	9	1	2007-2008	1	63	no	2485.9
2919	44393	5	21.48	Yes	No	No	24	Male	Non-Hispanic White	Living with partner	College Graduate or above	no	never	mild	[0,4]	9	2	2007-2008	1	73	no	7159.44
2924	44398	1.45	23.64	Yes	No	No	39	Male	Mexican American	Married	College Graduate or above	no	never	mild	[0,4]	9	0	2007-2008	1	70	no	1793.08
2926	44400	1.92	24.1	Yes	No	No	60	Male	Non-Hispanic White	Never married	College Graduate or above	yes	former	mild	[0,4]	9	0	2007-2008	2	61	no	6875.83
2930	44404	2.88	20.19	No	No	No	50	Male	Non-Hispanic White	Divorced	Some College or AA degree	no	now	moderate	[10,14]	9	14	2007-2008	2	60	no	7600.35
2931	44405	2.62	32.04	No	No	Yes	64	Female	Mexican American	Widowed	Less Than 9th Grade	no	never	never	[0,4]	9	0	2007-2008	1	66	no	1871.53
2933	44407	2.98	22.73	Yes	No	No	41	Female	Non-Hispanic White	Divorced	College Graduate or above	no	former	former	[0,4]	9	3	2007-2008	2	62	no	20354.6
2934	44408	1.99	19.42	Yes	No	No	27	Male	Mexican American	Married	High School Grad/GED or Equivalent	no	never	former	[0,4]	9	2	2007-2008	2	70	no	2600.72
2935	44409	2.91	32.02	Yes	No	No	24	Female	Non-Hispanic White	Married	High School Grad/GED or Equivalent	no	never	never	[0,4]	9	1	2007-2008	1	67	yes	6997.85
2936	44410	2.56	21.44	Yes	Yes	Yes	65	Female	Non-Hispanic Black	Separated	9-11th Grade (Includes 12th grade with no diploma)	no	now	moderate	[0,4]	9	3	2007-2008	2	68	no	948.127
2937	44411	0	45.81	No	No	Yes	50	Male	Non-Hispanic Black	Living with partner	9-11th Grade (Includes 12th grade with no diploma)	no	now	moderate	[0,4]	9	0	2007-2008	1	61	no	4381.62
2938	44412	3.5	33.17	Yes	No	No	34	Female	Non-Hispanic White	Never married	High School Grad/GED or Equivalent	no	never	mild	[0,4]	9	3	2007-2008	2	59	no	7004.41
2939	44413	0.1	32.97	No	No	No	53	Male	Mexican American	Married	Less Than 9th Grade	no	never	former	[0,4]	9	0	2007-2008	1	59	no	879.65
2940	44414	4.72	30.53	Yes	No	No	33	Male	Non-Hispanic Black	Married	College Graduate or above	no	never	mild	[0,4]	9	0	2007-2008	2	66	no	1764.83
2941	44415	5	20.74	Yes	No	No	48	Female	Non-Hispanic White	Married	College Graduate or above	no	never	mild	[0,4]	9	0	2007-2008	1	59	no	22227.7
2944	44418	5	27.36	Yes	No	Yes	43	Male	Non-Hispanic White	Married	College Graduate or above	no	never	mild	[0,4]	9	3	2007-2008	2	68	yes	6416.21
2949	44423	4.29	31.46	Yes	No	No	30	Male	Non-Hispanic White	Never married	College Graduate or above	no	former	never	[0,4]	9	4	2007-2008	2	72	no	6731.31
2950	44424	2.69	37.38	Yes	No	Yes	62	Female	Non-Hispanic Black	Married	High School Grad/GED or Equivalent	no	never	mild	[0,4]	9	4	2007-2008	2	67	no	1189.01
2951	44425	5	21.8	Yes	No	No	25	Female	Non-Hispanic White	Never married	Some College or AA degree	no	never	heavy	[0,4]	9	0	2007-2008	1	63	no	20587.2
2953	44427	0.98	23.01	No	No	No	24	Male	Non-Hispanic White	Never married	College Graduate or above	no	former	moderate	[0,4]	9	2	2007-2008	1	69	no	2654.03
2955	44429	0.69	22.33	No	No	No	21	Male	Non-Hispanic Black	Living with partner	High School Grad/GED or Equivalent	no	now	heavy	[5,9]	9	5	2007-2008	1	60	no	1759.2
2956	44430	1.93	31.4	Yes	Borderline	No	45	Male	Non-Hispanic Black	Divorced	High School Grad/GED or Equivalent	no	former	mild	[10,14]	9	14	2007-2008	1	64	no	2721
2957	44431	1.75	39.62	Yes	No	Yes	47	Female	Other Hispanic	Divorced	Less Than 9th Grade	no	now	heavy	[20,27]	9	22	2007-2008	1	64	yes	4180.94
2959	44433	3.15	29.39	Yes	Yes	No	66	Male	Non-Hispanic White	Married	High School Grad/GED or Equivalent	yes	former	former	[0,4]	9	3	2007-2008	1	61	no	6400.7
2960	44434	1.43	22.15	Yes	No	No	47	Female	Other Race - Including Multi-Racial	Married	High School Grad/GED or Equivalent	no	never	never	[0,4]	9	0	2007-2008	1	62	no	7040.12
2966	44440	1.45	21.69	Yes	No	No	40	Female	Other Hispanic	Married	High School Grad/GED or Equivalent	no	never	never	[0,4]	9	0	2007-2008	1	62	no	4920.01
2968	44442	4.86	23.02	Yes	No	No	45	Female	Non-Hispanic Black	Married	High School Grad/GED or Equivalent	no	former	former	[0,4]	9	1	2007-2008	2	67	no	6840.74
2969	44443	0.96	28.14	Yes	No	No	35	Male	Other Hispanic	Living with partner	Less Than 9th Grade	no	former	mild	[10,14]	9	12	2007-2008	1	69	no	4673.95
2970	44444	0.67	22.14	No	No	No	58	Male	Other Race - Including Multi-Racial	Never married	Some College or AA degree	no	never	mild	[15,19]	9	19	2007-2008	2	69	no	4392.59
2972	44446	1.27	28.63	No	No	No	48	Male	Non-Hispanic Black	Living with partner	Some College or AA degree	no	now	never	[0,4]	9	1	2007-2008	2	74	no	1751.18
2976	44450	1.52	23.32	Yes	No	Yes	62	Female	Other Hispanic	Divorced	Less Than 9th Grade	no	now	former	[10,14]	9	11	2007-2008	1	60	yes	1404.86
2977	44451	3.87	21.51	No	No	No	38	Female	Non-Hispanic White	Married	College Graduate or above	no	never	mild	[0,4]	9	0	2007-2008	1	60	yes	13247
2978	44452	0.73	23.9	No	No	No	27	Male	Mexican American	Married	High School Grad/GED or Equivalent	no	never	former	[0,4]	9	4	2007-2008	1	72	no	2407.01
2979	44453	0.47	21.2	Yes	No	No	42	Female	Other Race - Including Multi-Racial	Divorced	9-11th Grade (Includes 12th grade with no diploma)	no	former	former	[0,4]	9	1	2007-2008	1	67	yes	6623.38
2980	44454	2.42	25.71	Yes	Yes	No	29	Male	Non-Hispanic White	Married	College Graduate or above	no	now	heavy	[0,4]	9	1	2007-2008	2	60	no	3158.57
2982	44456	4.83	29.65	Yes	No	Yes	43	Male	Non-Hispanic White	Married	College Graduate or above	no	never	moderate	[0,4]	9	1	2007-2008	2	63	no	11516.8
2983	44457	4.02	31.28	Yes	No	Yes	61	Male	Non-Hispanic White	Married	College Graduate or above	no	former	moderate	[5,9]	9	6	2007-2008	1	60	yes	6709.22
2986	44460	0.7	37.07	No	No	Yes	75	Female	Mexican American	Widowed	Some College or AA degree	yes	never	never	[0,4]	9	1	2007-2008	2	64	no	899.963
2987	44461	1.2	22.69	No	No	No	22	Female	Non-Hispanic White	Never married	Some College or AA degree	no	now	heavy	[5,9]	9	6	2007-2008	2	67	no	13882.3
2991	44465	2.31	38.45	Yes	No	Yes	63	Female	Other Hispanic	Widowed	College Graduate or above	no	former	moderate	[0,4]	9	0	2007-2008	2	65	no	1085.65
2995	44469	5	26.76	Yes	No	No	34	Female	Non-Hispanic White	Married	Some College or AA degree	no	former	heavy	[0,4]	9	2	2007-2008	2	65	no	16240.7
2999	44473	1.21	18.28	Yes	No	No	29	Female	Non-Hispanic Black	Living with partner	Some College or AA degree	no	never	former	[0,4]	9	3	2007-2008	1	61	no	8989.47
3001	44475	0.82	26.46	Yes	No	No	44	Male	Mexican American	Married	Less Than 9th Grade	yes	former	mild	[0,4]	9	0	2007-2008	2	67	no	6843.82
3005	44479	1.41	37.85	Yes	Yes	Yes	65	Female	Mexican American	Widowed	9-11th Grade (Includes 12th grade with no diploma)	no	former	former	[0,4]	9	0	2007-2008	2	71	no	1594.78
3006	44480	1.13	29.32	No	No	Yes	50	Male	Non-Hispanic White	Living with partner	Some College or AA degree	no	never	mild	[0,4]	9	4	2007-2008	1	67	no	5709.86
3007	44481	1.96	25.61	No	No	No	51	Female	Other Hispanic	Divorced	Less Than 9th Grade	no	never	moderate	[15,19]	9	15	2007-2008	1	73	no	3355.02
3013	44487	5	31.37	Yes	Yes	No	62	Male	Non-Hispanic White	Married	College Graduate or above	no	former	former	[0,4]	9	3	2007-2008	2	70	no	6623.86
3014	44488	5	21.89	No	No	No	27	Female	Non-Hispanic Black	Never married	College Graduate or above	no	never	never	[0,4]	9	1	2007-2008	1	63	no	2463.35
3021	44495	5	24.11	Yes	No	No	36	Male	Other Race - Including Multi-Racial	Married	Some College or AA degree	no	former	heavy	[0,4]	9	0	2007-2008	2	63	no	9697.93
3024	44498	0.87	34.31	Yes	No	Yes	69	Female	Non-Hispanic Black	Divorced	High School Grad/GED or Equivalent	yes	former	former	[0,4]	9	2	2007-2008	2	67	no	1647.02
3027	44501	0.29	21.71	No	No	No	27	Male	Non-Hispanic Black	Living with partner	9-11th Grade (Includes 12th grade with no diploma)	no	never	mild	[0,4]	9	0	2007-2008	1	64	no	2170.68
3039	44513	5	29.58	Yes	Yes	No	33	Male	Mexican American	Never married	College Graduate or above	no	never	heavy	[0,4]	9	1	2007-2008	2	73	no	8691.47
3040	44514	5	24.44	Yes	No	No	58	Female	Non-Hispanic White	Widowed	College Graduate or above	no	never	mild	[0,4]	9	2	2007-2008	1	70	no	6898.78
3041	44515	3.08	19.78	Yes	No	No	80	Female	Non-Hispanic White	Widowed	High School Grad/GED or Equivalent	no	never	former	[5,9]	9	7	2007-2008	2	65	no	4979.54
3043	44517	4.84	32.31	No	Yes	Yes	61	Male	Non-Hispanic White	Living with partner	College Graduate or above	yes	never	mild	[0,4]	9	3	2007-2008	2	62	no	8766.9
3050	44524	2.5	31.28	Yes	No	Yes	33	Female	Mexican American	Married	Some College or AA degree	no	never	heavy	[10,14]	9	11	2007-2008	2	66	no	3142.33
3053	44527	1.13	46.25	No	No	Yes	41	Female	Non-Hispanic White	Married	9-11th Grade (Includes 12th grade with no diploma)	no	never	never	[0,4]	9	0	2007-2008	2	60	no	3044.48
3058	44532	5	26.25	Yes	No	No	63	Male	Non-Hispanic White	Married	College Graduate or above	yes	never	mild	[0,4]	9	0	2007-2008	2	67	no	7690.4
3059	44533	3.49	27.76	Yes	No	Yes	41	Female	Non-Hispanic Black	Married	Some College or AA degree	no	never	mild	[0,4]	9	2	2007-2008	2	67	no	2333.99
3062	44536	1.41	28.12	Yes	No	No	37	Female	Non-Hispanic White	Married	9-11th Grade (Includes 12th grade with no diploma)	no	now	heavy	[10,14]	9	10	2007-2008	2	62	no	4456.5
3066	44540	5	25.31	Yes	No	No	36	Male	Mexican American	Married	Some College or AA degree	no	former	former	[0,4]	9	0	2007-2008	1	65	no	1707.78
3076	44550	1.14	29.71	Yes	No	No	66	Female	Other Hispanic	Widowed	Some College or AA degree	no	never	never	[0,4]	9	0	2007-2008	2	63	no	774.508
3080	44554	1.44	26.51	Yes	No	No	26	Male	Other Race - Including Multi-Racial	Never married	College Graduate or above	no	never	moderate	[0,4]	9	0	2007-2008	2	69	no	5731.31
3084	44558	3.32	19.28	No	No	No	21	Male	Non-Hispanic Black	Never married	Some College or AA degree	no	never	moderate	[0,4]	9	0	2007-2008	1	68	no	1732.79
3085	44559	1.21	30.56	No	No	No	45	Female	Other Hispanic	Divorced	9-11th Grade (Includes 12th grade with no diploma)	no	never	former	[0,4]	9	0	2007-2008	1	73	no	1361.32
3090	44564	2.59	36.22	No	No	No	40	Female	Non-Hispanic White	Married	Some College or AA degree	no	never	mild	[5,9]	9	5	2007-2008	1	61	no	9578.89
3093	44567	0.74	39.9	No	No	Yes	31	Female	Mexican American	Married	9-11th Grade (Includes 12th grade with no diploma)	no	former	heavy	[5,9]	9	7	2007-2008	1	65	yes	1098.1
3094	44568	0.77	39.74	Yes	No	No	35	Female	Non-Hispanic White	Married	Some College or AA degree	no	never	never	[0,4]	9	2	2007-2008	1	61	no	3075.96
3095	44569	1.49	26.49	Yes	No	Yes	66	Male	Non-Hispanic White	Married	High School Grad/GED or Equivalent	no	never	mild	[0,4]	9	1	2007-2008	1	67	no	2237.24
3096	44570	0.41	27.8	No	No	No	38	Female	Mexican American	Widowed	College Graduate or above	no	never	mild	[0,4]	9	0	2007-2008	1	66	no	3638.27
3098	44572	4.43	27.14	Yes	No	Yes	60	Female	Non-Hispanic Black	Married	9-11th Grade (Includes 12th grade with no diploma)	no	never	mild	[0,4]	9	1	2007-2008	2	72	no	1291.07
3099	44573	0.62	26.91	No	No	No	30	Male	Mexican American	Living with partner	Less Than 9th Grade	no	former	mild	[0,4]	9	0	2007-2008	1	65	no	1707.78
3100	44574	2.57	21.22	Yes	No	Yes	80	Male	Non-Hispanic White	Married	High School Grad/GED or Equivalent	yes	former	former	[10,14]	8	11	2007-2008	2	60	no	4164.67
3102	44576	2.27	31.66	No	No	No	45	Female	Mexican American	Married	9-11th Grade (Includes 12th grade with no diploma)	no	never	heavy	[10,14]	9	11	2007-2008	1	71	no	1851.72
3104	44578	3.39	26.13	Yes	Yes	Yes	53	Male	Non-Hispanic White	Separated	High School Grad/GED or Equivalent	no	now	heavy	[0,4]	9	4	2007-2008	2	61	no	3806.68
3105	44579	0.57	26.09	Yes	No	Yes	59	Male	Non-Hispanic Black	Living with partner	High School Grad/GED or Equivalent	yes	never	heavy	[15,19]	9	16	2007-2008	2	70	no	3121.26
3108	44582	1.24	22.53	Yes	Yes	No	80	Female	Non-Hispanic White	Married	High School Grad/GED or Equivalent	no	never	never	[0,4]	9	0	2007-2008	1	67	no	3328.41
3112	44586	0.73	28.19	No	No	Yes	30	Female	Mexican American	Living with partner	9-11th Grade (Includes 12th grade with no diploma)	no	never	former	[0,4]	9	1	2007-2008	1	65	no	1318.12
3113	44587	2.02	25.65	Yes	No	Yes	75	Female	Non-Hispanic Black	Widowed	Less Than 9th Grade	no	former	former	[0,4]	9	0	2007-2008	2	64	no	1724.11
3115	44589	1.99	35.52	Yes	No	Yes	37	Female	Mexican American	Married	High School Grad/GED or Equivalent	no	never	heavy	[0,4]	9	0	2007-2008	1	66	no	1668.77
3118	44592	3.65	21.15	Yes	No	No	24	Female	Non-Hispanic White	Living with partner	High School Grad/GED or Equivalent	no	never	moderate	[0,4]	9	2	2007-2008	1	64	no	6815.83
3120	44594	2.14	24.89	Yes	No	No	80	Female	Non-Hispanic White	Married	High School Grad/GED or Equivalent	no	former	former	[0,4]	9	0	2007-2008	2	70	no	4570.36
3121	44595	3.87	36.47	Yes	No	Yes	40	Female	Other Hispanic	Married	College Graduate or above	no	former	former	[5,9]	9	8	2007-2008	2	73	no	1347.72
3125	44599	4.13	26.87	Yes	No	No	80	Female	Non-Hispanic White	Widowed	Some College or AA degree	no	former	mild	[0,4]	9	0	2007-2008	1	61	no	4422.97
3126	44600	1.23	22.75	Yes	No	Yes	62	Male	Non-Hispanic Black	Married	College Graduate or above	no	former	heavy	[0,4]	9	2	2007-2008	2	67	no	972.626
3129	44603	0.46	30.93	No	Yes	Yes	52	Female	Non-Hispanic Black	Married	9-11th Grade (Includes 12th grade with no diploma)	yes	now	moderate	[5,9]	9	8	2007-2008	1	59	yes	5713.36
3130	44604	5	21.3	Yes	No	No	41	Female	Non-Hispanic Black	Never married	College Graduate or above	no	never	never	[0,4]	9	2	2007-2008	1	68	no	6463.03
3131	44605	2.74	34.5	Yes	No	No	30	Male	Non-Hispanic Black	Never married	College Graduate or above	no	never	mild	[0,4]	9	1	2007-2008	1	68	no	3294.76
3134	44608	3.4	18.64	Yes	No	No	20	Female	Mexican American	Never married	High School Grad/GED or Equivalent	no	never	moderate	[5,9]	9	8	2007-2008	2	65	no	2372.44
3135	44609	1.58	34.74	Yes	No	No	34	Female	Mexican American	Married	Some College or AA degree	no	never	heavy	[0,4]	9	0	2007-2008	2	71	no	1531.71
3140	44614	0.88	26.01	Yes	No	No	62	Female	Non-Hispanic Black	Widowed	9-11th Grade (Includes 12th grade with no diploma)	no	now	former	[0,4]	9	3	2007-2008	1	67	no	991.044
3143	44617	5	33.6	Yes	No	Yes	53	Female	Non-Hispanic Black	Married	College Graduate or above	no	former	moderate	[5,9]	9	6	2007-2008	2	65	no	2874
3146	44620	2.66	21.16	Yes	No	No	31	Female	Mexican American	Married	College Graduate or above	no	never	mild	[0,4]	9	1	2007-2008	1	65	no	1318.12
3147	44621	5	29.51	Yes	No	No	55	Female	Non-Hispanic Black	Married	College Graduate or above	no	never	former	[0,4]	9	2	2007-2008	1	62	no	5646.56
3149	44623	1.46	31.35	Yes	No	No	25	Female	Mexican American	Living with partner	College Graduate or above	no	former	mild	[0,4]	9	0	2007-2008	1	66	no	2036.22
3150	44624	0.93	20.37	Yes	No	Yes	52	Male	Non-Hispanic White	Married	9-11th Grade (Includes 12th grade with no diploma)	yes	now	heavy	[10,14]	9	10	2007-2008	2	59	yes	7000.61
3153	44627	5	29.94	Yes	No	No	60	Male	Non-Hispanic White	Divorced	College Graduate or above	no	former	mild	[0,4]	9	2	2007-2008	2	63	no	10029
3154	44628	1.98	33.58	Yes	No	Yes	80	Female	Non-Hispanic White	Widowed	Some College or AA degree	yes	never	never	[5,9]	9	5	2007-2008	1	61	no	4606.47
3155	44629	3.57	20.3	Yes	No	Yes	57	Male	Non-Hispanic Black	Married	Less Than 9th Grade	yes	now	moderate	[0,4]	9	4	2007-2008	2	64	yes	1667.29
3162	44636	3.11	21.81	Yes	No	No	48	Male	Non-Hispanic Black	Married	College Graduate or above	no	never	mild	[0,4]	9	0	2007-2008	2	67	no	2479.15
3163	44637	1.16	22.99	Yes	No	No	63	Male	Non-Hispanic Black	Married	9-11th Grade (Includes 12th grade with no diploma)	no	never	former	[0,4]	9	0	2007-2008	1	59	yes	1537.74
3164	44638	1.14	30.11	No	No	No	27	Male	Non-Hispanic Black	Living with partner	Less Than 9th Grade	no	never	mild	[0,4]	9	0	2007-2008	2	74	no	5991.64
3165	44639	2.63	27.9	Yes	Yes	No	80	Male	Mexican American	Married	9-11th Grade (Includes 12th grade with no diploma)	no	never	former	[15,19]	9	15	2007-2008	2	71	no	1312.26
3168	44642	2.25	20.84	No	No	No	21	Female	Non-Hispanic Black	Never married	High School Grad/GED or Equivalent	no	never	never	[0,4]	9	2	2007-2008	2	67	no	2515.01
3169	44643	3.92	21.04	Yes	No	No	56	Female	Non-Hispanic White	Separated	College Graduate or above	no	never	mild	[0,4]	9	4	2007-2008	1	63	no	7794.38
3170	44644	1.18	27.46	No	No	No	42	Female	Non-Hispanic White	Never married	High School Grad/GED or Equivalent	no	never	never	[0,4]	9	1	2007-2008	1	61	no	21998.3
3173	44647	2.55	27.7	No	No	No	42	Male	Non-Hispanic Black	Married	High School Grad/GED or Equivalent	no	never	mild	[5,9]	9	9	2007-2008	1	68	no	6055.46
3174	44648	1.68	29.6	Yes	No	Yes	80	Male	Non-Hispanic White	Widowed	9-11th Grade (Includes 12th grade with no diploma)	no	former	mild	[0,4]	9	0	2007-2008	2	60	yes	2917.06
3185	44659	5	28.15	Yes	No	Yes	48	Male	Non-Hispanic Black	Divorced	Some College or AA degree	no	former	mild	[5,9]	9	6	2007-2008	2	71	yes	3606.83
3187	44661	0.33	34.2	Yes	No	No	60	Female	Non-Hispanic White	Married	Some College or AA degree	no	never	never	[20,27]	9	25	2007-2008	2	71	yes	4380.02
3190	44664	2.73	19.21	No	No	No	23	Male	Other Race - Including Multi-Racial	Living with partner	High School Grad/GED or Equivalent	no	never	heavy	[0,4]	9	0	2007-2008	2	68	no	3392.81
3193	44667	1.6	28.13	Yes	No	No	34	Male	Non-Hispanic White	Married	High School Grad/GED or Equivalent	no	now	heavy	[0,4]	9	0	2007-2008	2	63	yes	20809.4
3195	44669	1.18	30.04	Yes	No	No	76	Female	Non-Hispanic White	Never married	Some College or AA degree	no	never	never	[5,9]	9	5	2007-2008	1	61	no	3741.37
3197	44671	4.55	28.47	Yes	No	No	48	Male	Non-Hispanic Black	Married	College Graduate or above	no	former	moderate	[0,4]	9	0	2007-2008	2	70	no	14391.5
3199	44673	2.41	31.44	No	No	Yes	64	Female	Non-Hispanic White	Married	High School Grad/GED or Equivalent	no	never	never	[0,4]	9	3	2007-2008	1	59	no	8591.71
3200	44674	5	25.51	Yes	No	No	45	Male	Mexican American	Married	College Graduate or above	no	former	heavy	[0,4]	9	0	2007-2008	1	70	no	4503.91
3203	44677	0.34	28.47	Yes	No	No	24	Male	Other Hispanic	Married	College Graduate or above	no	former	moderate	[0,4]	9	4	2007-2008	2	68	no	2132.95
3206	44680	0.59	46.13	Yes	Yes	Yes	65	Female	Non-Hispanic Black	Never married	Less Than 9th Grade	no	former	former	[15,19]	9	16	2007-2008	1	61	no	1297.26
3207	44681	3.49	25.33	No	No	No	53	Female	Mexican American	Married	College Graduate or above	no	never	mild	[0,4]	9	0	2007-2008	1	70	no	776.478
3210	44684	1.57	42.45	No	No	Yes	61	Male	Non-Hispanic Black	Divorced	Less Than 9th Grade	no	now	former	[0,4]	9	2	2007-2008	2	67	no	1549.32
3211	44685	5	45.44	Yes	No	No	57	Male	Non-Hispanic White	Married	Some College or AA degree	no	never	mild	[0,4]	9	1	2007-2008	1	69	no	8873.19
3214	44688	0.59	18.41	Yes	No	No	80	Male	Other Hispanic	Widowed	High School Grad/GED or Equivalent	no	never	mild	[0,4]	9	0	2007-2008	1	72	no	844.312
3217	44691	2.17	27.28	Yes	No	No	60	Male	Non-Hispanic Black	Married	High School Grad/GED or Equivalent	no	now	mild	[0,4]	9	2	2007-2008	2	60	no	599.222
3218	44692	1.67	16.42	Yes	No	No	49	Female	Non-Hispanic White	Living with partner	High School Grad/GED or Equivalent	no	now	mild	[10,14]	9	13	2007-2008	1	67	no	6259.72
3220	44694	1.01	27.08	Yes	No	No	37	Male	Mexican American	Married	9-11th Grade (Includes 12th grade with no diploma)	no	former	moderate	[0,4]	9	0	2007-2008	2	66	no	2289.07
3221	44695	4.84	41.76	No	No	No	41	Female	Non-Hispanic Black	Never married	College Graduate or above	no	never	former	[0,4]	9	0	2007-2008	1	63	no	5457.26
3227	44701	0.57	23.94	No	No	No	44	Male	Non-Hispanic White	Married	High School Grad/GED or Equivalent	no	now	heavy	[0,4]	9	2	2007-2008	2	63	no	2840.91
3229	44703	1.83	29.57	Yes	No	No	80	Male	Non-Hispanic White	Married	Some College or AA degree	yes	former	mild	[0,4]	9	0	2007-2008	1	69	no	2935.85
3236	44710	3.87	28.49	Yes	No	No	29	Male	Mexican American	Married	9-11th Grade (Includes 12th grade with no diploma)	no	former	heavy	[0,4]	9	0	2007-2008	1	72	no	4155.05
3237	44711	1.65	38.22	No	Borderline	No	44	Female	Other Hispanic	Living with partner	Less Than 9th Grade	no	never	never	[10,14]	9	11	2007-2008	2	68	yes	2725.31
3245	44719	1.1	26.55	Yes	No	Yes	76	Female	Other Hispanic	Married	9-11th Grade (Includes 12th grade with no diploma)	no	never	former	[0,4]	9	0	2007-2008	1	60	no	1965.26
3252	44726	1.79	30.56	No	No	Yes	34	Male	Mexican American	Married	High School Grad/GED or Equivalent	no	never	moderate	[0,4]	9	0	2007-2008	2	65	no	3534.82
3253	44727	0.19	28.12	No	No	No	37	Female	Mexican American	Widowed	Some College or AA degree	no	now	heavy	[10,14]	9	10	2007-2008	1	66	no	7751.31
3257	44731	1.31	29.95	No	No	No	60	Female	Other Hispanic	Never married	Some College or AA degree	no	never	never	[20,27]	9	27	2007-2008	2	73	no	1401.68
3259	44733	1.28	25.72	No	No	No	44	Female	Non-Hispanic White	Married	High School Grad/GED or Equivalent	no	now	former	[0,4]	9	1	2007-2008	1	60	no	1797.52
3260	44734	5	32.38	Yes	No	No	29	Male	Mexican American	Never married	Less Than 9th Grade	no	never	heavy	[0,4]	9	2	2007-2008	1	66	no	10908.5
3261	44735	1.43	24.12	No	Yes	Yes	33	Male	Non-Hispanic White	Married	High School Grad/GED or Equivalent	no	never	never	[0,4]	9	3	2007-2008	2	60	no	4107.61
3262	44736	5	22.63	Yes	No	No	48	Male	Non-Hispanic White	Married	High School Grad/GED or Equivalent	no	never	mild	[0,4]	9	0	2007-2008	2	62	yes	20750.1
3264	44738	1.71	29.38	Yes	Borderline	No	52	Male	Other Hispanic	Married	High School Grad/GED or Equivalent	no	never	mild	[0,4]	9	0	2007-2008	1	61	no	3571.6
3272	44746	2.15	31.79	No	No	No	53	Female	Non-Hispanic Black	Divorced	High School Grad/GED or Equivalent	no	former	mild	[0,4]	9	1	2007-2008	1	73	no	2507.38
3275	44749	0.97	15.44	No	No	No	59	Female	Non-Hispanic Black	Divorced	High School Grad/GED or Equivalent	no	now	heavy	[0,4]	9	2	2007-2008	2	68	no	6252.96
3284	44758	4.25	29.5	Yes	Yes	Yes	59	Female	Other Hispanic	Married	9-11th Grade (Includes 12th grade with no diploma)	no	never	moderate	[0,4]	9	2	2007-2008	1	62	no	2823.72
3286	44760	2.18	30.16	No	No	Yes	46	Male	Other Hispanic	Married	High School Grad/GED or Equivalent	no	never	mild	[5,9]	9	7	2007-2008	1	69	no	1926.24
3291	44765	1.81	22.27	No	No	No	39	Female	Mexican American	Married	High School Grad/GED or Equivalent	no	never	never	[0,4]	9	2	2007-2008	2	61	no	6987.23
3293	44767	2.59	23.23	Yes	No	No	38	Male	Non-Hispanic White	Married	Some College or AA degree	no	former	heavy	[0,4]	9	0	2007-2008	1	61	no	7264.74
3294	44768	3.41	31.74	Yes	No	No	34	Male	Other Hispanic	Never married	High School Grad/GED or Equivalent	no	now	moderate	[0,4]	9	1	2007-2008	2	61	no	10551.9
3295	44769	0.77	30.72	No	No	No	27	Male	Mexican American	Living with partner	9-11th Grade (Includes 12th grade with no diploma)	no	never	heavy	[0,4]	9	0	2007-2008	2	71	no	7973.76
3297	44771	3.65	36.21	Yes	No	Yes	78	Female	Non-Hispanic White	Married	High School Grad/GED or Equivalent	no	former	mild	[0,4]	9	1	2007-2008	1	60	yes	4728.84
3300	44774	1.18	26.44	Yes	No	No	68	Female	Non-Hispanic White	Never married	High School Grad/GED or Equivalent	no	never	mild	[0,4]	9	0	2007-2008	1	64	no	5288.36
3304	44778	0.73	29.25	No	No	No	53	Female	Non-Hispanic White	Married	High School Grad/GED or Equivalent	no	never	mild	[5,9]	9	6	2007-2008	1	73	no	3548.4
3306	44780	5	42.18	Yes	No	No	49	Female	Non-Hispanic White	Married	High School Grad/GED or Equivalent	no	never	former	[0,4]	9	3	2007-2008	2	61	no	14093.8
3307	44781	1.28	30.89	Yes	No	No	58	Female	Mexican American	Divorced	High School Grad/GED or Equivalent	no	never	never	[10,14]	9	12	2007-2008	1	63	no	1890.41
3308	44782	5	23.65	Yes	No	No	53	Male	Other Hispanic	Married	College Graduate or above	no	former	mild	[0,4]	9	0	2007-2008	2	61	no	3982.37
3309	44783	1.94	20.13	Yes	No	No	34	Male	Non-Hispanic Black	Married	College Graduate or above	no	never	never	[0,4]	9	2	2007-2008	1	64	no	2696.65
3310	44784	5	26.38	Yes	No	No	52	Female	Non-Hispanic White	Divorced	9-11th Grade (Includes 12th grade with no diploma)	no	former	heavy	[0,4]	9	0	2007-2008	2	60	yes	8758.85
3311	44785	5	32.87	Yes	No	No	46	Male	Non-Hispanic Black	Married	College Graduate or above	no	never	mild	[5,9]	9	6	2007-2008	1	68	yes	2073.06
3312	44786	2.1	36.22	Yes	No	No	28	Male	Other Hispanic	Never married	Some College or AA degree	no	never	moderate	[0,4]	9	0	2007-2008	1	72	no	3374.76
3315	44789	3.11	27.93	Yes	No	No	36	Female	Non-Hispanic White	Married	College Graduate or above	no	never	moderate	[0,4]	9	4	2007-2008	1	61	no	6878.68
3316	44790	5	23.95	Yes	No	No	50	Female	Non-Hispanic White	Married	Some College or AA degree	no	now	mild	[0,4]	9	1	2007-2008	1	61	no	9347.1
3318	44792	1.03	18.43	No	No	No	53	Female	Non-Hispanic White	Married	High School Grad/GED or Equivalent	yes	now	former	[15,19]	9	18	2007-2008	1	61	no	8180.17
3319	44793	5	28.55	Yes	No	No	51	Female	Other Race - Including Multi-Racial	Married	High School Grad/GED or Equivalent	no	never	mild	[0,4]	9	4	2007-2008	2	60	no	7612.68
3321	44795	1.7	34.76	Yes	No	Yes	61	Male	Non-Hispanic White	Married	College Graduate or above	no	never	never	[5,9]	9	7	2007-2008	2	59	no	3864.49
3322	44796	0.8	36.05	Yes	No	No	22	Female	Other Hispanic	Never married	High School Grad/GED or Equivalent	no	never	heavy	[5,9]	9	8	2007-2008	2	61	no	7004.2
3323	44797	2.18	23.94	Yes	No	Yes	80	Male	Other Hispanic	Married	High School Grad/GED or Equivalent	no	never	former	[0,4]	9	3	2007-2008	1	69	yes	1196.32
3325	44799	5	26.32	Yes	No	No	49	Female	Non-Hispanic White	Divorced	College Graduate or above	no	now	heavy	[0,4]	9	1	2007-2008	2	62	yes	6718.16
3341	44815	0.71	22.6	Yes	No	No	21	Female	Non-Hispanic White	Never married	High School Grad/GED or Equivalent	no	never	heavy	[0,4]	9	1	2007-2008	1	68	no	14200.4
3343	44817	4.64	24.15	Yes	No	No	70	Female	Other Hispanic	Married	College Graduate or above	no	never	mild	[0,4]	9	1	2007-2008	2	66	no	1225.99
3344	44818	0.61	35.25	Yes	No	Yes	41	Female	Non-Hispanic Black	Divorced	9-11th Grade (Includes 12th grade with no diploma)	no	now	heavy	[0,4]	9	1	2007-2008	2	68	no	1747.83
3346	44820	0.97	26.07	No	No	No	39	Female	Mexican American	Widowed	Less Than 9th Grade	no	never	moderate	[0,4]	9	0	2007-2008	1	65	no	1411.82
3350	44824	0.66	37.97	No	No	No	26	Female	Other Hispanic	Married	9-11th Grade (Includes 12th grade with no diploma)	no	now	heavy	[0,4]	9	2	2007-2008	2	72	no	1748.43
3351	44825	2.95	20.07	Yes	No	No	50	Female	Non-Hispanic White	Married	High School Grad/GED or Equivalent	no	now	moderate	[0,4]	9	0	2007-2008	2	63	no	9498.05
3353	44827	4.23	36.45	Yes	No	No	32	Male	Mexican American	Married	Some College or AA degree	no	never	mild	[0,4]	9	3	2007-2008	2	65	no	5127.65
3356	44830	2.22	20.76	No	No	No	30	Male	Non-Hispanic Black	Never married	Some College or AA degree	no	now	mild	[0,4]	9	1	2007-2008	2	67	no	1539.93
3357	44831	2.54	23.26	Yes	No	No	48	Male	Non-Hispanic White	Married	College Graduate or above	no	never	never	[0,4]	9	2	2007-2008	1	62	yes	2143.98
3362	44836	3.77	26.79	Yes	No	No	20	Male	Non-Hispanic White	Never married	9-11th Grade (Includes 12th grade with no diploma)	no	never	mild	[5,9]	9	6	2007-2008	2	71	no	13308.4
3364	44838	1.17	22.97	Yes	No	Yes	71	Female	Non-Hispanic White	Widowed	High School Grad/GED or Equivalent	no	now	moderate	[0,4]	9	1	2007-2008	1	61	no	2112.94
3365	44839	1.11	30.42	Yes	Yes	Yes	75	Female	Other Race - Including Multi-Racial	Widowed	Less Than 9th Grade	yes	never	never	[0,4]	9	0	2007-2008	2	69	no	2898.59
3369	44843	3.29	32.3	No	No	No	24	Female	Other Race - Including Multi-Racial	Married	College Graduate or above	no	now	moderate	[5,9]	9	6	2007-2008	1	69	no	9390.95
3370	44844	5	30.15	Yes	Yes	No	70	Male	Non-Hispanic Black	Married	High School Grad/GED or Equivalent	no	former	former	[0,4]	9	0	2007-2008	2	61	yes	3206.77
3374	44848	2.02	30.25	No	No	No	40	Male	Mexican American	Married	9-11th Grade (Includes 12th grade with no diploma)	no	never	heavy	[5,9]	9	7	2007-2008	2	71	no	3177.94
3375	44849	1.69	24.16	Yes	No	No	34	Female	Non-Hispanic Black	Never married	College Graduate or above	no	never	moderate	[0,4]	9	1	2007-2008	1	63	no	6560.3
3376	44850	1.08	27.24	Yes	No	Yes	72	Male	Non-Hispanic White	Divorced	9-11th Grade (Includes 12th grade with no diploma)	no	never	never	[0,4]	9	0	2007-2008	1	65	yes	1568.8
3378	44852	2.27	30.24	Yes	No	No	42	Female	Non-Hispanic White	Divorced	Some College or AA degree	no	never	mild	[0,4]	9	1	2007-2008	2	63	no	8413.11
3379	44853	4.26	24.45	Yes	No	No	52	Male	Other Race - Including Multi-Racial	Married	9-11th Grade (Includes 12th grade with no diploma)	no	former	mild	[0,4]	9	0	2007-2008	2	66	no	4999.78
3380	44854	1.18	21.17	Yes	No	No	80	Female	Mexican American	Never married	Less Than 9th Grade	no	never	never	[0,4]	9	0	2007-2008	1	66	no	1510.59
3381	44855	1.96	33.93	Yes	Yes	Yes	64	Female	Non-Hispanic White	Widowed	Some College or AA degree	no	never	mild	[5,9]	9	8	2007-2008	1	73	yes	4387.55
3388	44862	5	32.4	Yes	No	Yes	70	Male	Non-Hispanic White	Married	Some College or AA degree	yes	former	heavy	[0,4]	9	1	2007-2008	2	59	no	4288.37
3389	44863	3.49	26.36	No	No	No	32	Female	Mexican American	Married	9-11th Grade (Includes 12th grade with no diploma)	no	never	heavy	[5,9]	9	5	2007-2008	1	66	no	7751.31
3390	44864	2.94	25.73	No	No	Yes	35	Male	Non-Hispanic White	Never married	College Graduate or above	no	now	former	[5,9]	9	7	2007-2008	1	65	no	9195.5
3391	44865	5	22.44	Yes	No	No	49	Female	Non-Hispanic White	Married	9-11th Grade (Includes 12th grade with no diploma)	no	now	mild	[0,4]	9	2	2007-2008	2	63	no	7235.82
3392	44866	0.7	22	Yes	No	No	59	Male	Non-Hispanic White	Married	High School Grad/GED or Equivalent	no	now	former	[15,19]	9	15	2007-2008	2	60	yes	1829.95
3393	44867	3.51	30.89	Yes	No	No	29	Female	Non-Hispanic White	Married	Some College or AA degree	no	never	mild	[15,19]	9	15	2007-2008	1	69	no	6306.66
3396	44870	1.75	26.94	Yes	No	Yes	62	Female	Non-Hispanic White	Married	High School Grad/GED or Equivalent	no	never	mild	[0,4]	9	1	2007-2008	1	60	no	4883.42
3397	44871	2.5	50.43	No	No	Yes	52	Female	Other Hispanic	Divorced	Some College or AA degree	no	former	former	[0,4]	9	0	2007-2008	2	61	no	2409.6
3401	44875	1.76	44.59	Yes	No	No	31	Female	Non-Hispanic Black	Never married	Some College or AA degree	no	now	moderate	[5,9]	9	8	2007-2008	2	74	no	5941.52
3402	44876	0.8	25.35	Yes	No	Yes	55	Female	Mexican American	Married	9-11th Grade (Includes 12th grade with no diploma)	no	now	former	[5,9]	9	9	2007-2008	1	65	no	1635.82
3403	44877	5	39.71	Yes	No	No	57	Female	Non-Hispanic Black	Married	College Graduate or above	no	never	moderate	[5,9]	9	6	2007-2008	1	63	no	4557.87
3404	44878	4.38	17.79	Yes	No	No	71	Male	Non-Hispanic White	Married	College Graduate or above	no	former	mild	[5,9]	9	5	2007-2008	1	60	no	5697.27
3408	44882	1.02	50.46	Yes	Yes	Yes	47	Male	Non-Hispanic White	Married	Less Than 9th Grade	yes	former	former	[5,9]	9	5	2007-2008	2	59	yes	2997.58
3409	44883	4.72	31.97	Yes	Yes	No	50	Male	Non-Hispanic Black	Married	9-11th Grade (Includes 12th grade with no diploma)	no	never	heavy	[0,4]	9	1	2007-2008	2	68	no	2404.35
3411	44885	3.72	30.19	Yes	No	Yes	65	Female	Non-Hispanic White	Divorced	High School Grad/GED or Equivalent	no	never	mild	[5,9]	9	8	2007-2008	1	59	no	8591.71
3414	44888	1.98	31.49	No	No	No	22	Male	Other Race - Including Multi-Racial	Never married	High School Grad/GED or Equivalent	no	now	heavy	[0,4]	9	2	2007-2008	2	61	no	3279.72
3415	44889	2.45	25.02	Yes	No	No	23	Male	Non-Hispanic White	Never married	College Graduate or above	no	former	heavy	[0,4]	9	2	2007-2008	1	71	no	31473.6
3417	44891	5	35.62	Yes	No	No	50	Female	Non-Hispanic White	Divorced	College Graduate or above	no	former	former	[0,4]	9	2	2007-2008	2	71	yes	3143.09
3418	44892	1.48	24.07	No	No	No	45	Male	Mexican American	Living with partner	High School Grad/GED or Equivalent	no	never	former	[0,4]	9	3	2007-2008	2	66	no	3875.16
3419	44893	0.27	33.11	Yes	No	Yes	44	Female	Non-Hispanic White	Separated	Some College or AA degree	no	former	heavy	[10,14]	9	12	2007-2008	1	61	no	2690.27
3422	44896	3.23	28.1	Yes	No	No	26	Female	Non-Hispanic White	Never married	College Graduate or above	no	former	heavy	[5,9]	9	5	2007-2008	2	73	no	11641
3424	44898	3.63	40.68	Yes	Yes	Yes	53	Female	Non-Hispanic Black	Married	9-11th Grade (Includes 12th grade with no diploma)	no	never	never	[0,4]	9	2	2007-2008	1	72	no	2002.9
3427	44901	1.96	19.3	Yes	No	No	22	Female	Non-Hispanic White	Never married	High School Grad/GED or Equivalent	no	never	heavy	[0,4]	9	2	2007-2008	1	68	no	14583.2
3429	44903	2.91	37.37	Yes	No	No	28	Female	Non-Hispanic Black	Married	College Graduate or above	no	now	mild	[0,4]	9	4	2007-2008	1	68	no	2207.22
3431	44905	1.18	22.96	Yes	No	Yes	74	Female	Non-Hispanic White	Widowed	Some College or AA degree	yes	never	never	[5,9]	9	8	2007-2008	1	60	yes	4332.13
3432	44906	3.36	30.03	Yes	No	Yes	70	Male	Non-Hispanic White	Married	High School Grad/GED or Equivalent	yes	former	mild	[0,4]	9	1	2007-2008	2	66	yes	3971.04
3435	44909	1.16	33.28	No	No	No	22	Female	Non-Hispanic White	Married	High School Grad/GED or Equivalent	no	never	never	[0,4]	9	2	2007-2008	1	60	no	3587.91
3436	44910	1.29	24.26	No	No	No	62	Male	Mexican American	Married	Less Than 9th Grade	no	never	heavy	[0,4]	9	3	2007-2008	2	70	no	1301.89
3441	44915	0.83	29.28	Yes	No	Yes	69	Male	Non-Hispanic Black	Divorced	Some College or AA degree	yes	former	moderate	[0,4]	9	4	2007-2008	1	62	no	759.43
3442	44916	0.83	46.01	Yes	No	Yes	71	Female	Non-Hispanic Black	Widowed	9-11th Grade (Includes 12th grade with no diploma)	no	former	former	[0,4]	9	1	2007-2008	2	68	yes	3181.14
3446	44920	0.54	23.92	Yes	No	Yes	80	Female	Non-Hispanic Black	Widowed	High School Grad/GED or Equivalent	no	former	former	[0,4]	9	0	2007-2008	1	67	yes	1658.63
3454	44928	4.09	30.08	Yes	No	Yes	77	Male	Non-Hispanic Black	Married	High School Grad/GED or Equivalent	yes	former	former	[0,4]	9	0	2007-2008	1	64	no	1314.42
3456	44930	0.46	36.12	No	No	No	36	Male	Mexican American	Divorced	Some College or AA degree	no	never	former	[0,4]	9	0	2007-2008	1	66	no	2779.81
3457	44931	1.74	31.7	Yes	No	No	28	Male	Mexican American	Living with partner	High School Grad/GED or Equivalent	no	never	heavy	[0,4]	9	2	2007-2008	1	70	no	6121.28
3460	44934	0.71	29.23	No	No	Yes	50	Female	Non-Hispanic White	Married	Some College or AA degree	no	now	former	[10,14]	9	13	2007-2008	2	59	yes	4523.05
3463	44937	0.25	38.18	Yes	No	No	49	Female	Non-Hispanic White	Widowed	High School Grad/GED or Equivalent	yes	now	former	[0,4]	9	1	2007-2008	1	61	yes	8258.78
3464	44938	5	21.46	Yes	No	No	56	Female	Non-Hispanic White	Married	High School Grad/GED or Equivalent	no	never	heavy	[0,4]	9	2	2007-2008	2	63	no	9300.88
3465	44939	5	29.93	Yes	No	No	56	Male	Non-Hispanic White	Married	Some College or AA degree	no	former	moderate	[5,9]	9	7	2007-2008	2	74	no	9822.21
3466	44940	2.94	29.02	No	No	No	40	Male	Other Hispanic	Never married	Some College or AA degree	no	former	former	[0,4]	9	2	2007-2008	1	65	no	1495.58
3472	44946	0.87	22.91	No	No	No	20	Male	Non-Hispanic White	Living with partner	9-11th Grade (Includes 12th grade with no diploma)	no	never	heavy	[0,4]	9	0	2007-2008	2	62	no	6765.75
3477	44951	2.54	28.44	Yes	Borderline	No	60	Male	Non-Hispanic Black	Married	Some College or AA degree	no	former	former	[15,19]	9	17	2007-2008	1	59	no	1697.27
3479	44953	1.37	26.4	Yes	No	Yes	27	Female	Non-Hispanic Black	Never married	Some College or AA degree	no	never	mild	[0,4]	9	4	2007-2008	2	65	no	11093.5
3480	44954	5	21.77	Yes	No	No	38	Female	Non-Hispanic White	Married	College Graduate or above	no	never	moderate	[0,4]	9	0	2007-2008	1	70	no	21326.5
3484	44958	3.13	30.9	Yes	No	No	43	Male	Non-Hispanic White	Divorced	College Graduate or above	no	now	former	[0,4]	9	1	2007-2008	1	67	no	3050.42
3485	44959	0.8	18.97	Yes	No	No	62	Male	Non-Hispanic White	Married	Less Than 9th Grade	yes	now	mild	[10,14]	9	11	2007-2008	2	59	yes	2342.16
3486	44960	1.92	47.77	Yes	No	No	26	Female	Non-Hispanic Black	Never married	Some College or AA degree	no	never	heavy	[0,4]	9	0	2007-2008	2	68	no	2538.47
3491	44965	0.38	21.14	Yes	No	No	22	Female	Non-Hispanic White	Never married	Some College or AA degree	no	never	mild	[0,4]	9	3	2007-2008	2	69	no	6248.87
3493	44967	1.27	23.49	Yes	No	No	43	Female	Other Race - Including Multi-Racial	Married	High School Grad/GED or Equivalent	no	never	never	[0,4]	9	0	2007-2008	2	60	no	7739.07
3496	44970	2.14	48.94	Yes	Yes	Yes	56	Female	Non-Hispanic White	Married	College Graduate or above	no	never	never	[5,9]	9	8	2007-2008	2	59	no	8950.2
3497	44971	0.95	28.67	Yes	No	Yes	74	Female	Non-Hispanic Black	Widowed	Less Than 9th Grade	no	never	never	[5,9]	9	8	2007-2008	2	62	no	1572.29
3498	44972	2.98	34.38	Yes	No	Yes	44	Male	Non-Hispanic Black	Married	Some College or AA degree	yes	never	moderate	[5,9]	9	5	2007-2008	2	72	no	2897.47
3499	44973	0.15	28.35	No	No	No	47	Female	Mexican American	Living with partner	9-11th Grade (Includes 12th grade with no diploma)	no	never	heavy	[5,9]	9	9	2007-2008	1	70	no	1256.87
3502	44976	2.4	22.15	Yes	No	No	23	Male	Non-Hispanic White	Never married	College Graduate or above	no	never	heavy	[0,4]	9	0	2007-2008	2	64	no	6781.86
3506	44980	1.68	36.53	Yes	No	Yes	76	Male	Non-Hispanic White	Married	Some College or AA degree	yes	former	mild	[15,19]	9	16	2007-2008	1	60	yes	4801.54
3510	44984	0.59	17.8	Yes	Borderline	Yes	80	Female	Other Hispanic	Widowed	High School Grad/GED or Equivalent	no	never	never	[0,4]	9	0	2007-2008	1	66	yes	1033.25
3514	44988	1.83	27.35	Yes	No	Yes	79	Male	Non-Hispanic White	Married	Some College or AA degree	yes	former	mild	[5,9]	9	5	2007-2008	1	61	yes	2848.3
3516	44990	3.65	24.19	Yes	No	No	27	Male	Non-Hispanic White	Living with partner	Some College or AA degree	no	now	heavy	[0,4]	9	2	2007-2008	1	64	no	18679.6
3517	44991	0.97	20.46	No	No	No	30	Male	Non-Hispanic Black	Never married	High School Grad/GED or Equivalent	no	never	never	[0,4]	9	0	2007-2008	2	70	no	2082.6
3521	44995	3.05	28.46	Yes	No	No	34	Male	Non-Hispanic White	Married	High School Grad/GED or Equivalent	no	former	heavy	[0,4]	9	0	2007-2008	1	67	no	5635.57
3522	44996	1.45	31.28	Yes	No	No	41	Female	Other Hispanic	Married	High School Grad/GED or Equivalent	no	former	heavy	[0,4]	9	2	2007-2008	2	61	no	6533.55
3524	44998	5	27.25	No	No	Yes	46	Female	Other Hispanic	Married	Some College or AA degree	no	now	never	[0,4]	9	0	2007-2008	2	73	no	1361.32
3528	45002	1.46	21.97	No	No	No	37	Male	Non-Hispanic White	Never married	9-11th Grade (Includes 12th grade with no diploma)	no	former	former	[5,9]	9	6	2007-2008	2	64	no	5855.94
3531	45005	5	27.07	No	No	No	39	Female	Non-Hispanic Black	Divorced	College Graduate or above	no	never	mild	[0,4]	9	0	2007-2008	1	70	no	1687.04
3532	45006	2.88	35.51	Yes	Yes	Yes	49	Male	Non-Hispanic Black	Divorced	Some College or AA degree	no	never	never	[5,9]	9	5	2007-2008	2	69	no	1705.59
3536	45010	3.43	30.78	Yes	No	No	31	Male	Non-Hispanic White	Never married	College Graduate or above	no	never	never	[0,4]	9	2	2007-2008	1	59	no	17037.4
3538	45012	0.81	30.05	No	No	Yes	44	Female	Non-Hispanic White	Married	College Graduate or above	no	former	mild	[0,4]	9	3	2007-2008	1	60	yes	16446.1
3539	45013	2.63	26.59	Yes	No	No	67	Female	Non-Hispanic White	Married	High School Grad/GED or Equivalent	no	never	mild	[10,14]	9	10	2007-2008	1	60	yes	8116.31
3540	45014	0.29	26.18	Yes	No	Yes	35	Female	Other Hispanic	Divorced	Some College or AA degree	yes	now	heavy	[20,27]	9	20	2007-2008	2	61	no	1809.92
3544	45018	1.46	25.86	Yes	No	Yes	71	Male	Non-Hispanic Black	Married	9-11th Grade (Includes 12th grade with no diploma)	no	never	never	[0,4]	9	0	2007-2008	1	62	no	1305.94
3545	45019	3.23	18.45	No	No	No	40	Female	Non-Hispanic Black	Never married	9-11th Grade (Includes 12th grade with no diploma)	no	now	moderate	[0,4]	9	2	2007-2008	1	74	yes	1880.72
3546	45020	4.52	39.81	Yes	No	Yes	59	Female	Non-Hispanic White	Never married	College Graduate or above	no	never	mild	[0,4]	9	3	2007-2008	1	61	no	25764.9
3548	45022	5	33.89	No	No	Yes	36	Male	Non-Hispanic White	Married	Some College or AA degree	no	never	mild	[5,9]	9	7	2007-2008	2	68	no	9453.13
3549	45023	5	35.89	Yes	No	No	52	Female	Non-Hispanic White	Married	High School Grad/GED or Equivalent	no	never	moderate	[0,4]	9	0	2007-2008	1	61	no	24754.3
3551	45025	1.12	31.5	Yes	Yes	Yes	67	Male	Non-Hispanic White	Divorced	9-11th Grade (Includes 12th grade with no diploma)	no	former	former	[10,14]	9	12	2007-2008	2	59	no	3628.85
3554	45028	5	34.08	Yes	Yes	Yes	61	Male	Non-Hispanic White	Married	College Graduate or above	no	never	never	[0,4]	9	0	2007-2008	1	70	no	5406.07
3555	45029	1.65	31.87	Yes	Borderline	No	68	Female	Mexican American	Married	Less Than 9th Grade	no	never	never	[0,4]	9	4	2007-2008	2	66	no	953.067
3557	45031	3.82	30.41	Yes	No	No	50	Female	Mexican American	Divorced	Some College or AA degree	no	never	mild	[5,9]	9	6	2007-2008	2	65	yes	1486.41
3559	45033	3.41	29.07	Yes	No	No	36	Male	Non-Hispanic White	Married	Some College or AA degree	no	former	heavy	[0,4]	9	2	2007-2008	2	60	no	6305.85
3560	45034	5	27.73	Yes	No	No	47	Female	Non-Hispanic White	Married	9-11th Grade (Includes 12th grade with no diploma)	no	never	mild	[0,4]	9	1	2007-2008	2	60	no	8909.81
3561	45035	2.14	29.62	No	Yes	Yes	45	Female	Non-Hispanic Black	Never married	Some College or AA degree	no	never	never	[20,27]	9	27	2007-2008	2	68	no	5761.35
3562	45036	4.55	23.02	Yes	No	No	42	Female	Non-Hispanic White	Living with partner	College Graduate or above	no	former	mild	[5,9]	9	5	2007-2008	2	69	yes	6606.94
3563	45037	1.39	33.89	Yes	No	Yes	34	Female	Non-Hispanic Black	Never married	9-11th Grade (Includes 12th grade with no diploma)	no	now	heavy	[15,19]	9	19	2007-2008	1	64	yes	2152.52
3570	45044	2.33	31.4	Yes	No	No	42	Female	Non-Hispanic White	Divorced	Less Than 9th Grade	no	now	heavy	[0,4]	9	0	2007-2008	1	61	no	26113.4
3571	45045	3.24	32.59	Yes	No	No	45	Female	Other Hispanic	Married	High School Grad/GED or Equivalent	no	never	former	[0,4]	9	3	2007-2008	1	71	no	7412.78
3575	45049	1.99	32.64	Yes	No	Yes	76	Male	Non-Hispanic White	Married	Some College or AA degree	yes	former	mild	[0,4]	9	0	2007-2008	2	64	no	3353.48
3576	45050	0.78	25.56	Yes	No	No	28	Male	Non-Hispanic White	Living with partner	High School Grad/GED or Equivalent	no	never	mild	[0,4]	9	2	2007-2008	1	61	yes	6149.79
3577	45051	0.68	33.21	Yes	No	Yes	57	Male	Non-Hispanic Black	Married	Some College or AA degree	no	never	former	[0,4]	9	2	2007-2008	2	67	no	2514.11
3578	45052	1.93	26.38	Yes	No	No	40	Female	Non-Hispanic White	Divorced	Some College or AA degree	no	never	moderate	[15,19]	9	15	2007-2008	2	65	no	11333
3579	45053	1.63	43.01	No	No	No	25	Male	Non-Hispanic White	Never married	High School Grad/GED or Equivalent	no	never	heavy	[0,4]	9	2	2007-2008	2	59	yes	8761.34
3580	45054	1.46	27.08	No	No	No	24	Male	Mexican American	Living with partner	Some College or AA degree	no	now	heavy	[0,4]	9	1	2007-2008	1	66	no	2848.87
3582	45056	1.44	42.67	Yes	No	No	60	Female	Non-Hispanic White	Never married	9-11th Grade (Includes 12th grade with no diploma)	no	former	former	[0,4]	9	1	2007-2008	2	63	yes	13370.3
3583	45057	5	28.17	Yes	Yes	Yes	79	Male	Mexican American	Married	College Graduate or above	yes	former	heavy	[0,4]	9	0	2007-2008	2	73	no	694.907
3584	45058	5	28.85	Yes	No	Yes	38	Male	Non-Hispanic White	Married	Some College or AA degree	no	never	mild	[0,4]	9	0	2007-2008	1	71	no	7913.11
3585	45059	1.02	19.3	Yes	No	No	77	Male	Other Hispanic	Widowed	9-11th Grade (Includes 12th grade with no diploma)	no	former	mild	[0,4]	9	0	2007-2008	2	60	no	923.86
3586	45060	2.41	26.3	Yes	No	Yes	66	Male	Non-Hispanic White	Married	High School Grad/GED or Equivalent	yes	never	never	[5,9]	9	6	2007-2008	1	59	no	7411.1
3587	45061	1.1	23.87	No	No	No	43	Male	Non-Hispanic White	Divorced	High School Grad/GED or Equivalent	no	now	moderate	[0,4]	9	0	2007-2008	1	67	yes	3050.42
3588	45062	0.96	25.62	Yes	No	Yes	80	Male	Non-Hispanic White	Widowed	Some College or AA degree	yes	former	former	[5,9]	9	6	2007-2008	2	60	no	5879.49
3589	45063	1.01	32.46	No	No	No	29	Male	Mexican American	Divorced	Some College or AA degree	no	never	mild	[0,4]	9	4	2007-2008	2	72	no	1873.77
3590	45064	5	32.07	Yes	No	No	44	Male	Other Hispanic	Living with partner	College Graduate or above	no	now	heavy	[0,4]	9	0	2007-2008	1	73	no	1379.56
3593	45067	5	29.66	Yes	No	Yes	34	Male	Mexican American	Living with partner	College Graduate or above	no	former	moderate	[0,4]	9	3	2007-2008	1	65	no	10273.7
3596	45070	3.39	32.59	Yes	No	No	23	Male	Non-Hispanic Black	Never married	9-11th Grade (Includes 12th grade with no diploma)	no	never	mild	[0,4]	9	0	2007-2008	2	73	yes	2191.79
3599	45073	1.24	20.68	Yes	No	No	32	Female	Non-Hispanic White	Married	High School Grad/GED or Equivalent	no	now	moderate	[0,4]	9	3	2007-2008	1	61	no	2988.96
3600	45074	4.08	23.23	Yes	No	No	23	Female	Non-Hispanic White	Living with partner	Some College or AA degree	no	former	heavy	[0,4]	9	4	2007-2008	1	63	no	7396.36
3604	45078	2.12	24.38	Yes	No	No	78	Male	Non-Hispanic White	Divorced	Some College or AA degree	no	former	former	[10,14]	9	10	2007-2008	2	59	yes	8037.43
3607	45081	5	23.89	Yes	No	Yes	35	Female	Non-Hispanic White	Married	Some College or AA degree	no	never	moderate	[0,4]	9	0	2007-2008	2	68	no	10172
3610	45084	2.04	40.03	Yes	No	Yes	43	Male	Mexican American	Never married	Some College or AA degree	yes	former	mild	[5,9]	9	5	2007-2008	2	70	yes	4381.34
3613	45087	1.18	34.83	No	No	No	63	Female	Other Race - Including Multi-Racial	Divorced	College Graduate or above	no	never	mild	[0,4]	9	3	2007-2008	1	65	no	2433.86
3614	45088	4.75	37.85	Yes	No	Yes	73	Female	Non-Hispanic White	Married	Some College or AA degree	no	never	former	[0,4]	9	1	2007-2008	1	66	no	6982.24
3615	45089	1.47	29.34	Yes	No	No	79	Male	Non-Hispanic White	Married	Less Than 9th Grade	yes	now	mild	[0,4]	9	0	2007-2008	1	67	yes	2036.62
3618	45092	0.81	38.33	Yes	No	No	27	Male	Mexican American	Married	9-11th Grade (Includes 12th grade with no diploma)	no	never	heavy	[0,4]	9	0	2007-2008	2	66	no	7814.53
3622	45096	1.7	34.74	Yes	No	No	58	Female	Non-Hispanic White	Married	Some College or AA degree	no	never	never	[0,4]	9	1	2007-2008	2	59	no	2905.71
3623	45097	1.92	38.27	No	No	No	22	Male	Non-Hispanic Black	Married	High School Grad/GED or Equivalent	no	never	never	[0,4]	9	0	2007-2008	2	72	no	4187.53
3625	45099	1.76	35.52	Yes	No	Yes	70	Female	Non-Hispanic Black	Divorced	High School Grad/GED or Equivalent	no	never	former	[0,4]	9	0	2007-2008	1	59	no	1661.12
3626	45100	1.09	19.44	Yes	No	No	31	Female	Other Hispanic	Married	High School Grad/GED or Equivalent	no	never	never	[0,4]	9	1	2007-2008	1	72	no	6329.92
3629	45103	2.56	33.38	No	No	No	40	Male	Non-Hispanic White	Married	High School Grad/GED or Equivalent	no	former	mild	[0,4]	9	1	2007-2008	1	71	no	28607.5
3630	45104	5	20.25	No	No	No	35	Male	Mexican American	Living with partner	College Graduate or above	no	never	mild	[0,4]	9	0	2007-2008	1	60	no	1920.15
3636	45110	3.4	28.31	No	No	No	52	Male	Mexican American	Married	Some College or AA degree	no	former	heavy	[0,4]	9	0	2007-2008	2	65	no	1494.54
3639	45113	2.29	31.52	Yes	No	No	78	Female	Non-Hispanic White	Married	Some College or AA degree	no	never	mild	[0,4]	9	0	2007-2008	2	63	no	3889.54
3642	45116	3.63	23.05	Yes	No	No	43	Female	Mexican American	Married	College Graduate or above	no	never	mild	[0,4]	9	0	2007-2008	1	70	no	1145.21
3644	45118	1.2	34.63	Yes	No	Yes	77	Female	Non-Hispanic White	Widowed	High School Grad/GED or Equivalent	yes	former	former	[5,9]	9	6	2007-2008	2	59	yes	8397.26
3651	45125	0.31	25.23	No	No	Yes	26	Female	Mexican American	Married	Some College or AA degree	no	never	heavy	[5,9]	9	6	2007-2008	2	65	no	3351.51
3655	45129	3.09	21.29	Yes	No	No	21	Male	Non-Hispanic Black	Never married	Some College or AA degree	no	never	mild	[0,4]	9	0	2007-2008	1	72	yes	2233.29
3657	45131	0.87	31.6	Yes	No	Yes	41	Male	Non-Hispanic White	Married	High School Grad/GED or Equivalent	yes	never	former	[5,9]	9	5	2007-2008	2	59	yes	8131.99
3663	45137	3.39	33.72	Yes	No	Yes	51	Female	Non-Hispanic Black	Married	9-11th Grade (Includes 12th grade with no diploma)	no	never	mild	[0,4]	9	3	2007-2008	2	73	no	1667.27
3664	45138	1.94	26.69	No	No	No	32	Female	Non-Hispanic White	Married	Some College or AA degree	no	never	never	[0,4]	9	0	2007-2008	2	59	no	2588.05
3667	45141	3.41	27.51	Yes	No	No	31	Female	Non-Hispanic White	Living with partner	Some College or AA degree	no	now	moderate	[0,4]	9	4	2007-2008	2	68	no	20398.9
3668	45142	0.81	20.7	Yes	No	Yes	61	Female	Non-Hispanic White	Divorced	9-11th Grade (Includes 12th grade with no diploma)	yes	now	moderate	[5,9]	9	9	2007-2008	2	66	yes	4048.56
3670	45144	0.73	40.44	No	No	Yes	46	Female	Other Hispanic	Married	Some College or AA degree	yes	never	mild	[0,4]	9	2	2007-2008	1	73	no	1347.72
3671	45145	1.17	27.9	Yes	No	No	53	Male	Non-Hispanic White	Married	High School Grad/GED or Equivalent	no	never	mild	[0,4]	9	0	2007-2008	1	67	yes	2098.49
3672	45146	2.5	27.24	Yes	No	Yes	80	Male	Non-Hispanic White	Married	Less Than 9th Grade	no	former	mild	[0,4]	9	2	2007-2008	2	63	yes	2615.38
3678	45152	1.69	27.15	Yes	No	Yes	64	Female	Other Hispanic	Widowed	Less Than 9th Grade	no	never	mild	[10,14]	9	11	2007-2008	2	70	yes	685.512
3679	45153	2.45	36.13	Yes	No	No	63	Female	Non-Hispanic White	Never married	Some College or AA degree	no	now	mild	[0,4]	9	0	2007-2008	1	67	yes	12698.8
3682	45156	3.3	22.95	No	No	No	21	Male	Non-Hispanic Black	Never married	High School Grad/GED or Equivalent	no	now	mild	[0,4]	9	0	2007-2008	2	66	no	2841.21
3683	45157	0.73	31.87	No	No	No	49	Female	Mexican American	Married	Less Than 9th Grade	no	never	never	[0,4]	9	3	2007-2008	1	66	no	2015.35
3684	45158	2.83	31.56	Yes	No	No	38	Male	Non-Hispanic Black	Married	Some College or AA degree	no	never	heavy	[0,4]	9	0	2007-2008	2	67	no	8025.33
3685	45159	2.68	30.55	No	No	No	21	Female	Mexican American	Never married	Some College or AA degree	no	never	mild	[0,4]	9	0	2007-2008	1	66	no	2005.37
3688	45162	2.49	17.88	Yes	No	No	26	Male	Mexican American	Divorced	Some College or AA degree	no	never	mild	[0,4]	9	2	2007-2008	1	66	no	8932.72
3689	45163	0.81	37.11	Yes	No	No	25	Female	Mexican American	Married	9-11th Grade (Includes 12th grade with no diploma)	no	never	never	[0,4]	9	2	2007-2008	2	66	no	5728.94
3691	45165	1.39	19.4	Yes	No	No	59	Male	Non-Hispanic Black	Married	9-11th Grade (Includes 12th grade with no diploma)	no	now	heavy	[0,4]	9	0	2007-2008	1	64	no	2134.13
3698	45172	1.62	28.76	Yes	No	No	73	Male	Non-Hispanic White	Married	High School Grad/GED or Equivalent	yes	former	mild	[0,4]	9	4	2007-2008	1	60	yes	2108.87
3700	45174	1.75	18.81	Yes	No	No	74	Female	Non-Hispanic White	Married	High School Grad/GED or Equivalent	yes	former	former	[10,14]	9	10	2007-2008	2	59	yes	2667.27
3701	45175	0.34	30.01	No	No	No	20	Male	Mexican American	Living with partner	9-11th Grade (Includes 12th grade with no diploma)	no	now	heavy	[0,4]	9	3	2007-2008	1	66	no	13919.9
3702	45176	0.74	24.49	Yes	Yes	Yes	65	Male	Non-Hispanic White	Separated	9-11th Grade (Includes 12th grade with no diploma)	no	now	former	[5,9]	9	7	2007-2008	2	66	yes	2865.19
3705	45179	2.27	21.52	Yes	No	No	63	Female	Non-Hispanic White	Married	Some College or AA degree	no	never	mild	[0,4]	9	0	2007-2008	2	71	no	7991.52
3706	45180	0.58	25.69	No	No	No	30	Female	Other Hispanic	Married	9-11th Grade (Includes 12th grade with no diploma)	no	never	heavy	[0,4]	9	0	2007-2008	1	62	no	2187.99
3712	45186	5	42.39	Yes	No	No	63	Female	Non-Hispanic Black	Married	Some College or AA degree	no	former	former	[0,4]	9	1	2007-2008	2	74	yes	2018.97
3714	45188	1.45	26.17	Yes	No	No	38	Female	Non-Hispanic Black	Never married	Some College or AA degree	no	now	heavy	[0,4]	9	1	2007-2008	2	60	yes	1816.3
3716	45190	3.85	36.98	Yes	No	Yes	60	Female	Non-Hispanic Black	Divorced	Some College or AA degree	no	former	former	[0,4]	9	1	2007-2008	2	72	no	1550.13
3720	45194	0.58	26.01	No	No	No	40	Male	Non-Hispanic White	Never married	High School Grad/GED or Equivalent	no	now	moderate	[0,4]	9	1	2007-2008	1	60	no	2171.93
3722	45196	1.45	24.8	No	No	No	27	Male	Mexican American	Never married	Less Than 9th Grade	no	now	heavy	[0,4]	9	1	2007-2008	1	72	no	1909.56
3723	45197	3.02	31.54	Yes	No	No	46	Male	Non-Hispanic White	Married	Some College or AA degree	no	now	heavy	[0,4]	9	0	2007-2008	2	63	no	12052.7
3726	45200	2.11	26.57	Yes	No	No	43	Female	Non-Hispanic Black	Separated	Some College or AA degree	no	never	moderate	[5,9]	9	7	2007-2008	1	68	no	5936.9
3727	45201	4.84	20.93	Yes	No	No	24	Female	Mexican American	Married	Some College or AA degree	no	now	heavy	[0,4]	9	2	2007-2008	1	63	yes	1524.23
3728	45202	2.55	20.98	Yes	Borderline	Yes	80	Male	Non-Hispanic White	Widowed	College Graduate or above	yes	never	mild	[0,4]	9	0	2007-2008	1	60	no	3048.06
3730	45204	5	27.5	Yes	No	Yes	72	Male	Non-Hispanic White	Married	College Graduate or above	no	never	mild	[0,4]	9	0	2007-2008	1	70	no	3221.3
3733	45207	0.95	24.78	No	No	No	43	Male	Mexican American	Living with partner	9-11th Grade (Includes 12th grade with no diploma)	no	never	heavy	[0,4]	9	3	2007-2008	1	69	no	5574.55
3737	45211	1.81	32.81	Yes	No	Yes	80	Male	Non-Hispanic White	Married	High School Grad/GED or Equivalent	yes	former	mild	[0,4]	9	0	2007-2008	2	61	no	1884.02
3738	45212	4.66	27.95	Yes	No	No	41	Female	Non-Hispanic White	Married	College Graduate or above	no	never	mild	[0,4]	9	0	2007-2008	1	67	no	6841.78
3742	45216	0.74	31.05	Yes	Yes	No	41	Male	Non-Hispanic White	Divorced	9-11th Grade (Includes 12th grade with no diploma)	no	former	mild	[5,9]	9	5	2007-2008	2	59	yes	3107.72
3743	45217	0.5	26.33	No	No	No	34	Female	Non-Hispanic White	Married	College Graduate or above	no	never	never	[0,4]	9	0	2007-2008	1	69	no	3241.08
3745	45219	4.31	31.08	Yes	No	Yes	57	Male	Mexican American	Divorced	Some College or AA degree	no	now	mild	[0,4]	9	3	2007-2008	1	71	no	4506.95
3748	45222	2.9	28.4	Yes	No	No	39	Male	Non-Hispanic White	Married	High School Grad/GED or Equivalent	no	never	mild	[0,4]	9	0	2007-2008	2	60	no	5558.57
3749	45223	1.05	35.79	Yes	Yes	Yes	61	Female	Non-Hispanic Black	Divorced	9-11th Grade (Includes 12th grade with no diploma)	yes	never	former	[5,9]	9	8	2007-2008	1	68	no	1777.32
3752	45226	1.99	29.65	No	No	Yes	34	Female	Mexican American	Married	9-11th Grade (Includes 12th grade with no diploma)	no	never	never	[0,4]	9	2	2007-2008	1	65	no	1176.16
3757	45231	0.77	24.82	Yes	No	No	32	Female	Non-Hispanic White	Married	High School Grad/GED or Equivalent	no	now	former	[0,4]	9	1	2007-2008	1	64	no	3462.1
3759	45233	1.36	36.6	No	No	No	51	Female	Non-Hispanic White	Widowed	High School Grad/GED or Equivalent	no	former	moderate	[20,27]	9	21	2007-2008	1	60	no	1842.83
3760	45234	1.63	34.93	Yes	No	No	51	Female	Non-Hispanic Black	Divorced	Some College or AA degree	no	never	former	[0,4]	9	0	2007-2008	2	68	no	1641.75
3761	45235	2.39	27.29	Yes	No	No	32	Male	Non-Hispanic Black	Married	High School Grad/GED or Equivalent	no	never	never	[0,4]	9	0	2007-2008	1	59	no	1806.19
3763	45237	1.81	35.34	Yes	No	No	44	Male	Mexican American	Married	Less Than 9th Grade	no	former	mild	[0,4]	9	0	2007-2008	2	69	no	1183.86
3765	45239	1.92	22.48	No	No	No	29	Male	Non-Hispanic Black	Never married	College Graduate or above	no	now	mild	[5,9]	9	6	2007-2008	2	69	no	4490.75
3769	45243	1.96	23.19	Yes	No	No	76	Female	Non-Hispanic White	Widowed	9-11th Grade (Includes 12th grade with no diploma)	yes	former	mild	[0,4]	9	1	2007-2008	1	61	no	6585.5
3773	45247	5	27.62	Yes	No	No	62	Male	Non-Hispanic White	Married	College Graduate or above	no	former	moderate	[0,4]	9	1	2007-2008	1	70	yes	7167.46
3775	45249	1.53	38.98	Yes	No	Yes	29	Male	Non-Hispanic White	Married	9-11th Grade (Includes 12th grade with no diploma)	no	never	mild	[0,4]	9	0	2007-2008	1	60	no	5251.29
3781	45255	2.86	33.59	Yes	No	No	67	Male	Non-Hispanic White	Married	9-11th Grade (Includes 12th grade with no diploma)	no	never	mild	[0,4]	9	0	2007-2008	2	63	yes	5758.46
3787	45261	4.38	21.44	Yes	Yes	No	42	Male	Mexican American	Married	9-11th Grade (Includes 12th grade with no diploma)	no	now	former	[15,19]	9	16	2007-2008	1	70	no	1329.14
3788	45262	2.34	41.3	Yes	Yes	Yes	61	Male	Non-Hispanic Black	Married	Some College or AA degree	yes	former	mild	[0,4]	9	2	2007-2008	1	64	yes	1060.04
3790	45264	1.48	32.62	No	No	No	50	Male	Mexican American	Living with partner	Less Than 9th Grade	no	now	heavy	[0,4]	9	0	2007-2008	1	63	no	921.796
3793	45267	5	28.93	Yes	No	No	69	Male	Non-Hispanic White	Married	College Graduate or above	no	never	mild	[0,4]	9	0	2007-2008	2	61	no	8915.36
3794	45268	0.7	35.05	No	Yes	No	42	Female	Mexican American	Separated	9-11th Grade (Includes 12th grade with no diploma)	no	former	former	[0,4]	9	0	2007-2008	2	67	no	1357.65
3796	45270	4.99	27.84	Yes	No	Yes	61	Male	Non-Hispanic White	Married	College Graduate or above	no	former	mild	[0,4]	9	3	2007-2008	1	64	no	6392.55
3797	45271	5	29.37	Yes	No	No	47	Female	Non-Hispanic Black	Divorced	Some College or AA degree	no	never	former	[0,4]	9	0	2007-2008	2	65	no	3499.43
3799	45273	5	28.05	Yes	No	No	50	Male	Non-Hispanic Black	Divorced	College Graduate or above	no	never	mild	[0,4]	9	0	2007-2008	1	65	no	2537.5
3802	45276	0.7	36.71	No	No	No	40	Female	Mexican American	Married	Some College or AA degree	no	never	never	[0,4]	9	0	2007-2008	2	64	no	5659.75
3804	45278	3.65	34.08	Yes	No	Yes	69	Male	Non-Hispanic White	Married	Some College or AA degree	yes	former	mild	[0,4]	9	0	2007-2008	2	60	no	8943.86
3807	45281	1.73	24.54	Yes	No	No	64	Male	Non-Hispanic White	Divorced	Less Than 9th Grade	no	former	mild	[10,14]	9	10	2007-2008	2	59	yes	6972.55
3808	45282	3.43	30.07	Yes	No	No	74	Male	Non-Hispanic White	Divorced	High School Grad/GED or Equivalent	no	former	mild	[0,4]	9	2	2007-2008	1	61	no	897.682
3809	45283	0.63	22.37	Yes	No	No	22	Female	Mexican American	Never married	High School Grad/GED or Equivalent	no	never	heavy	[0,4]	9	1	2007-2008	2	70	no	3047.58
3810	45284	4.84	23.03	Yes	No	No	53	Female	Other Race - Including Multi-Racial	Divorced	Some College or AA degree	no	former	heavy	[0,4]	9	0	2007-2008	2	69	no	7016.6
3811	45285	0.59	29	Yes	No	Yes	66	Male	Non-Hispanic White	Divorced	9-11th Grade (Includes 12th grade with no diploma)	yes	former	heavy	[0,4]	9	3	2007-2008	1	67	no	2768.36
3812	45286	5	22.35	Yes	No	No	58	Female	Non-Hispanic White	Married	College Graduate or above	no	never	mild	[0,4]	9	1	2007-2008	1	67	no	7993.14
3813	45287	2.42	34.34	Yes	No	No	38	Female	Non-Hispanic White	Married	Some College or AA degree	no	never	moderate	[0,4]	9	1	2007-2008	2	70	no	7119.6
3817	45291	1.65	23.31	Yes	No	No	22	Male	Non-Hispanic Black	Married	9-11th Grade (Includes 12th grade with no diploma)	no	now	mild	[0,4]	9	1	2007-2008	2	62	no	2410.61
3819	45293	0.73	19.11	Yes	No	No	76	Female	Mexican American	Separated	High School Grad/GED or Equivalent	no	never	mild	[5,9]	9	5	2007-2008	1	66	yes	1252.26
3821	45295	2.56	31.01	Yes	No	Yes	74	Male	Non-Hispanic White	Married	College Graduate or above	no	never	former	[0,4]	9	0	2007-2008	2	59	no	1227.18
3822	45296	3.72	26.78	No	No	Yes	43	Male	Other Hispanic	Divorced	Some College or AA degree	no	never	moderate	[0,4]	9	4	2007-2008	1	69	no	2055.18
3824	45298	1.97	32.24	Yes	No	Yes	67	Female	Non-Hispanic White	Married	9-11th Grade (Includes 12th grade with no diploma)	no	never	mild	[0,4]	9	4	2007-2008	1	61	no	5796.38
3825	45299	5	27.87	Yes	No	No	60	Male	Non-Hispanic Black	Married	Some College or AA degree	no	former	former	[5,9]	9	7	2007-2008	2	74	no	1623.81
3826	45300	5	23.18	Yes	No	No	24	Male	Non-Hispanic White	Never married	College Graduate or above	no	never	mild	[5,9]	9	7	2007-2008	1	69	no	36671.1
3828	45302	5	32.52	Yes	No	Yes	67	Male	Non-Hispanic White	Married	Some College or AA degree	no	former	mild	[0,4]	9	0	2007-2008	2	63	yes	8898.92
3829	45303	0.97	18.24	Yes	No	No	45	Female	Non-Hispanic White	Married	High School Grad/GED or Equivalent	no	now	former	[0,4]	9	4	2007-2008	1	61	yes	3063.05
3832	45306	4.48	27.33	Yes	No	Yes	34	Female	Non-Hispanic White	Married	College Graduate or above	no	never	heavy	[0,4]	9	0	2007-2008	2	64	no	17850.8
3834	45308	0.44	24.21	No	No	No	61	Male	Mexican American	Married	Less Than 9th Grade	no	never	former	[0,4]	9	0	2007-2008	2	68	no	629.701
3838	45312	0.6	24	No	No	No	32	Male	Mexican American	Married	Less Than 9th Grade	no	never	heavy	[0,4]	9	0	2007-2008	2	61	no	10899.4
3839	45313	5	40.25	No	Yes	No	51	Female	Mexican American	Married	9-11th Grade (Includes 12th grade with no diploma)	no	never	never	[0,4]	9	0	2007-2008	1	66	no	1352.79
3841	45315	4.72	28.28	No	No	Yes	20	Male	Non-Hispanic White	Never married	Some College or AA degree	no	now	heavy	[0,4]	9	4	2007-2008	2	63	no	9177.07
3842	45316	5	23.66	Yes	No	No	38	Female	Non-Hispanic White	Never married	College Graduate or above	no	never	mild	[0,4]	9	0	2007-2008	2	67	no	12077.8
3843	45317	1.07	21.64	No	No	No	43	Female	Mexican American	Married	High School Grad/GED or Equivalent	no	never	never	[0,4]	9	0	2007-2008	1	70	no	1156.77
3844	45318	0.5	61.7	Yes	Yes	Yes	47	Female	Non-Hispanic White	Divorced	Some College or AA degree	yes	former	mild	[10,14]	9	12	2007-2008	2	64	yes	7126.71
3847	45321	2.83	38.58	Yes	No	No	27	Male	Non-Hispanic Black	Married	Some College or AA degree	no	never	mild	[0,4]	9	1	2007-2008	2	72	no	6291.15
3850	45324	0.68	31.6	No	No	No	27	Male	Mexican American	Married	Some College or AA degree	no	now	mild	[0,4]	9	1	2007-2008	2	67	no	1858.49
3852	45326	0.93	23	Yes	No	Yes	78	Female	Non-Hispanic White	Widowed	High School Grad/GED or Equivalent	yes	former	former	[5,9]	9	5	2007-2008	1	61	no	3544.7
3854	45328	0	21.42	Yes	No	No	23	Female	Non-Hispanic Black	Married	College Graduate or above	no	never	mild	[0,4]	9	0	2007-2008	1	73	no	2557.68
3858	45332	5	26.94	No	No	Yes	31	Male	Non-Hispanic Black	Never married	College Graduate or above	no	never	mild	[10,14]	9	11	2007-2008	1	68	yes	1878.98
3859	45333	1.46	24.05	Yes	No	Yes	57	Male	Non-Hispanic White	Married	High School Grad/GED or Equivalent	no	now	former	[5,9]	9	9	2007-2008	1	61	yes	5785.39
3860	45334	0.56	28.35	Yes	No	No	71	Male	Non-Hispanic Black	Widowed	Less Than 9th Grade	no	former	former	[0,4]	9	0	2007-2008	1	59	no	1431.56
3861	45335	1.39	26.66	Yes	No	No	22	Female	Non-Hispanic White	Never married	Some College or AA degree	no	never	moderate	[0,4]	9	0	2007-2008	2	67	no	15030.3
3863	45337	3.79	29.27	No	Yes	No	34	Male	Non-Hispanic Black	Living with partner	9-11th Grade (Includes 12th grade with no diploma)	no	never	heavy	[0,4]	9	0	2007-2008	2	71	no	1933.42
3864	45338	4.26	27.47	Yes	No	No	43	Female	Other Race - Including Multi-Racial	Married	9-11th Grade (Includes 12th grade with no diploma)	no	never	heavy	[5,9]	9	6	2007-2008	2	66	no	5193.89
3866	45340	4.75	24.2	Yes	No	No	78	Male	Other Hispanic	Married	9-11th Grade (Includes 12th grade with no diploma)	no	former	mild	[0,4]	9	2	2007-2008	1	60	no	1679.88
3870	45344	4.83	27.19	Yes	No	No	34	Female	Non-Hispanic White	Married	Some College or AA degree	no	never	heavy	[15,19]	9	17	2007-2008	2	60	no	8248.11
3874	45348	5	24.96	Yes	No	No	67	Female	Non-Hispanic White	Divorced	College Graduate or above	no	never	mild	[10,14]	9	10	2007-2008	1	63	no	12802.1
3876	45350	4.24	30.92	Yes	No	No	33	Male	Non-Hispanic White	Married	College Graduate or above	no	never	mild	[0,4]	9	0	2007-2008	1	69	no	32994.9
3881	45355	1.07	24.77	Yes	No	No	36	Male	Non-Hispanic White	Married	College Graduate or above	no	never	mild	[0,4]	9	0	2007-2008	1	60	yes	2274.36
3883	45357	3.53	30.65	Yes	No	No	22	Female	Non-Hispanic Black	Never married	High School Grad/GED or Equivalent	no	never	mild	[5,9]	9	7	2007-2008	1	68	no	4213.32
3886	45360	4.29	29.04	Yes	No	No	63	Male	Non-Hispanic White	Widowed	High School Grad/GED or Equivalent	no	former	former	[0,4]	9	0	2007-2008	2	59	yes	7146.86
3889	45363	5	27.08	Yes	No	No	56	Female	Non-Hispanic Black	Married	College Graduate or above	no	never	former	[0,4]	9	1	2007-2008	2	68	no	4314.52
3891	45365	5	44.49	Yes	Yes	No	52	Female	Non-Hispanic White	Married	Some College or AA degree	no	never	mild	[10,14]	9	10	2007-2008	2	66	no	10374
3894	45368	1.47	23.87	No	No	No	50	Male	Other Hispanic	Never married	9-11th Grade (Includes 12th grade with no diploma)	no	never	heavy	[0,4]	9	0	2007-2008	1	62	no	3143.61
3897	45371	0.28	26.77	Yes	No	No	52	Male	Other Hispanic	Living with partner	9-11th Grade (Includes 12th grade with no diploma)	no	now	heavy	[0,4]	9	3	2007-2008	2	61	no	2402.49
3898	45372	0.65	25.48	No	No	No	33	Female	Other Hispanic	Married	High School Grad/GED or Equivalent	no	never	moderate	[0,4]	9	1	2007-2008	1	62	no	1221.58
3900	45374	1.32	18.7	No	No	No	21	Female	Mexican American	Never married	9-11th Grade (Includes 12th grade with no diploma)	no	never	moderate	[15,19]	9	16	2007-2008	2	64	no	5469.64
3901	45375	2.88	23.74	No	No	Yes	51	Female	Other Hispanic	Divorced	Some College or AA degree	no	now	heavy	[10,14]	9	10	2007-2008	2	61	no	4426.61
3913	45387	0.87	22.68	Yes	No	No	80	Female	Non-Hispanic White	Widowed	College Graduate or above	yes	never	former	[0,4]	9	0	2007-2008	2	63	no	2986.82
3916	45390	1.37	22.78	Yes	No	No	21	Female	Mexican American	Never married	Some College or AA degree	no	never	heavy	[0,4]	9	0	2007-2008	1	66	no	3546.52
3917	45391	0.63	21.27	Yes	No	Yes	78	Female	Non-Hispanic Black	Divorced	High School Grad/GED or Equivalent	no	never	never	[0,4]	9	1	2007-2008	1	59	no	1687.16
3919	45393	0.66	16.86	No	No	No	59	Female	Non-Hispanic White	Separated	High School Grad/GED or Equivalent	no	now	former	[5,9]	9	6	2007-2008	1	67	no	6417.51
3926	45400	0.23	17.31	Yes	No	No	26	Male	Non-Hispanic White	Living with partner	9-11th Grade (Includes 12th grade with no diploma)	no	now	former	[5,9]	9	6	2007-2008	1	61	yes	16682.2
3928	45402	1.11	21.44	No	No	No	23	Female	Mexican American	Living with partner	Less Than 9th Grade	no	never	heavy	[0,4]	9	1	2007-2008	1	66	yes	3698.36
3929	45403	4.01	20.67	Yes	No	No	29	Female	Non-Hispanic White	Married	Some College or AA degree	no	never	moderate	[0,4]	9	1	2007-2008	2	62	no	29648.5
3930	45404	5	27.7	Yes	No	No	80	Male	Non-Hispanic White	Widowed	9-11th Grade (Includes 12th grade with no diploma)	no	former	mild	[0,4]	9	0	2007-2008	2	62	no	4620.59
3931	45405	3.41	24.08	Yes	No	No	24	Female	Non-Hispanic Black	Never married	College Graduate or above	no	never	moderate	[0,4]	9	1	2007-2008	2	68	no	2331.82
3933	45407	1.37	28.24	Yes	No	Yes	80	Female	Non-Hispanic White	Widowed	9-11th Grade (Includes 12th grade with no diploma)	no	never	former	[0,4]	9	1	2007-2008	1	65	yes	7706.92
3937	45411	1.42	21.83	No	No	No	32	Female	Mexican American	Married	9-11th Grade (Includes 12th grade with no diploma)	no	never	former	[0,4]	9	0	2007-2008	1	71	no	7734.55
3938	45412	1.39	26.32	No	No	No	24	Male	Other Race - Including Multi-Racial	Never married	College Graduate or above	no	never	mild	[5,9]	9	5	2007-2008	1	73	no	6287.79
3942	45416	1.42	28.95	Yes	No	No	39	Female	Non-Hispanic White	Divorced	High School Grad/GED or Equivalent	no	never	moderate	[0,4]	9	0	2007-2008	2	70	no	3482.9
3943	45417	3.49	19.54	Yes	No	Yes	80	Female	Non-Hispanic Black	Married	9-11th Grade (Includes 12th grade with no diploma)	yes	now	moderate	[5,9]	9	5	2007-2008	1	59	yes	1679.9
3946	45420	4.38	24.5	Yes	No	Yes	76	Female	Non-Hispanic White	Married	Some College or AA degree	no	former	mild	[0,4]	9	1	2007-2008	1	69	no	8436.38
3947	45421	0.88	26.19	No	No	No	69	Female	Mexican American	Married	High School Grad/GED or Equivalent	no	never	mild	[0,4]	9	0	2007-2008	1	66	no	2158.64
3948	45422	2.1	37.55	Yes	No	Yes	75	Male	Non-Hispanic White	Married	High School Grad/GED or Equivalent	no	former	mild	[0,4]	9	0	2007-2008	2	66	no	4455.32
3951	45425	1.83	29.42	Yes	No	Yes	77	Female	Non-Hispanic Black	Married	High School Grad/GED or Equivalent	no	former	mild	[0,4]	9	0	2007-2008	1	68	no	1802.97
3955	45429	1.7	25.21	Yes	No	Yes	39	Male	Non-Hispanic White	Married	Some College or AA degree	no	now	heavy	[0,4]	9	0	2007-2008	2	62	yes	2815.36
3956	45430	1.57	30.55	No	No	Yes	37	Male	Mexican American	Married	9-11th Grade (Includes 12th grade with no diploma)	no	now	heavy	[0,4]	9	0	2007-2008	1	66	no	3422.54
3957	45431	5	25.97	Yes	No	Yes	65	Female	Non-Hispanic White	Married	College Graduate or above	no	never	mild	[0,4]	9	2	2007-2008	1	61	yes	5796.38
3959	45433	0.94	42.85	Yes	Yes	Yes	49	Female	Non-Hispanic White	Married	Some College or AA degree	no	now	former	[10,14]	9	11	2007-2008	1	61	yes	2529.8
3960	45434	3.63	17.1	Yes	No	No	22	Male	Non-Hispanic White	Never married	High School Grad/GED or Equivalent	no	never	never	[0,4]	9	0	2007-2008	2	67	yes	16894.3
3965	45439	4.08	30.1	Yes	No	No	43	Male	Non-Hispanic White	Married	Some College or AA degree	no	never	mild	[5,9]	9	6	2007-2008	2	59	yes	8934.09
3967	45441	0.61	20	Yes	No	No	22	Female	Non-Hispanic White	Never married	Some College or AA degree	no	never	moderate	[0,4]	9	3	2007-2008	2	67	no	8257.55
3969	45443	1.21	25.2	Yes	No	No	43	Female	Non-Hispanic Black	Separated	Some College or AA degree	no	now	heavy	[15,19]	9	16	2007-2008	1	74	no	2618.71
3970	45444	0.75	26.57	Yes	No	No	73	Male	Non-Hispanic White	Married	High School Grad/GED or Equivalent	no	former	mild	[10,14]	9	11	2007-2008	2	59	no	1242.97
3971	45445	1.92	32.5	Yes	No	No	78	Male	Non-Hispanic White	Widowed	Less Than 9th Grade	no	former	former	[0,4]	9	0	2007-2008	2	59	no	2280.48
3976	45450	4.9	31.27	Yes	No	No	47	Male	Non-Hispanic Black	Divorced	College Graduate or above	no	never	moderate	[0,4]	9	2	2007-2008	1	72	no	9588.87
3977	45451	1.83	33.46	Yes	No	Yes	75	Female	Non-Hispanic White	Widowed	High School Grad/GED or Equivalent	no	never	never	[0,4]	9	0	2007-2008	2	61	yes	6423.69
3984	45458	4.75	38.7	Yes	No	No	51	Male	Non-Hispanic White	Married	Some College or AA degree	no	now	heavy	[5,9]	9	5	2007-2008	2	63	no	8991.81
3987	45461	1.42	32.69	No	No	No	22	Female	Non-Hispanic White	Living with partner	High School Grad/GED or Equivalent	no	now	heavy	[0,4]	9	0	2007-2008	2	60	yes	4985.04
3988	45462	0.89	27.55	Yes	Yes	Yes	69	Male	Non-Hispanic White	Married	High School Grad/GED or Equivalent	no	former	former	[0,4]	9	1	2007-2008	2	59	no	2510.57
3989	45463	0.66	32.26	No	No	No	61	Male	Mexican American	Married	Less Than 9th Grade	no	never	mild	[0,4]	9	0	2007-2008	2	72	no	595.331
3991	45465	2.04	28.28	Yes	No	Yes	62	Female	Non-Hispanic Black	Living with partner	9-11th Grade (Includes 12th grade with no diploma)	no	never	heavy	[0,4]	9	0	2007-2008	1	67	no	1142.54
3994	45468	1.75	22.05	Yes	No	Yes	80	Male	Non-Hispanic White	Married	High School Grad/GED or Equivalent	no	former	heavy	[0,4]	9	0	2007-2008	1	69	no	2983.51
3997	45471	5	20.92	Yes	No	No	54	Female	Non-Hispanic White	Married	Some College or AA degree	no	former	moderate	[0,4]	9	1	2007-2008	1	74	yes	20442.9
3999	45473	0.29	25.46	Yes	No	No	38	Female	Other Hispanic	Never married	Less Than 9th Grade	no	former	mild	[10,14]	9	10	2007-2008	2	62	no	1441.08
4001	45475	0.74	30.6	Yes	No	Yes	36	Male	Non-Hispanic White	Married	9-11th Grade (Includes 12th grade with no diploma)	no	former	former	[10,14]	9	10	2007-2008	2	59	no	3254.29
4003	45477	1.16	43.02	No	Yes	No	56	Male	Other Hispanic	Married	9-11th Grade (Includes 12th grade with no diploma)	no	former	heavy	[5,9]	9	8	2007-2008	1	69	yes	4575.47
4008	45482	2.1	26.46	Yes	No	No	74	Male	Mexican American	Married	Less Than 9th Grade	no	former	former	[0,4]	9	0	2007-2008	2	71	yes	807.414
4010	45484	0.47	24.26	No	Yes	No	35	Female	Other Hispanic	Separated	9-11th Grade (Includes 12th grade with no diploma)	no	now	former	[10,14]	9	14	2007-2008	1	62	no	2218.74
4011	45485	0.93	16.85	No	No	No	52	Male	Non-Hispanic Black	Never married	High School Grad/GED or Equivalent	no	now	heavy	[0,4]	9	1	2007-2008	1	59	no	1647.42
4013	45487	1.02	25.3	Yes	No	No	35	Female	Non-Hispanic Black	Divorced	High School Grad/GED or Equivalent	no	never	moderate	[0,4]	9	2	2007-2008	2	67	no	2149.15
4017	45491	3.36	26.06	Yes	Yes	No	78	Male	Non-Hispanic White	Married	Less Than 9th Grade	yes	never	former	[5,9]	9	8	2007-2008	2	59	no	3375.05
4022	45496	5	26.2	Yes	No	Yes	67	Female	Non-Hispanic White	Married	Some College or AA degree	no	never	mild	[0,4]	9	2	2007-2008	2	63	no	10316.6
4026	45500	0.5	24.9	Yes	No	No	80	Male	Non-Hispanic White	Married	High School Grad/GED or Equivalent	yes	former	never	[5,9]	9	6	2007-2008	2	59	no	2585.52
4027	45501	0.28	27.8	Yes	No	No	47	Female	Non-Hispanic White	Never married	Some College or AA degree	no	now	former	[0,4]	9	2	2007-2008	1	69	no	3320.21
4031	45505	5	22.04	Yes	No	No	51	Female	Non-Hispanic White	Divorced	College Graduate or above	no	former	heavy	[0,4]	9	2	2007-2008	2	65	no	22169.7
4033	45507	0.23	28.35	Yes	No	Yes	70	Male	Non-Hispanic White	Widowed	Less Than 9th Grade	no	former	former	[0,4]	9	3	2007-2008	2	59	yes	1385.33
4036	45510	1.02	19.04	No	No	No	30	Male	Mexican American	Never married	High School Grad/GED or Equivalent	no	now	former	[0,4]	9	1	2007-2008	2	64	no	8353.23
4044	45518	1.08	35.77	No	No	No	36	Female	Non-Hispanic Black	Divorced	Some College or AA degree	no	never	mild	[10,14]	9	10	2007-2008	2	69	no	1850.74
4045	45519	5	23.22	Yes	No	No	54	Female	Non-Hispanic White	Married	College Graduate or above	no	never	moderate	[0,4]	9	2	2007-2008	1	60	no	12566.4
4046	45520	2.33	29.64	Yes	No	No	78	Female	Non-Hispanic White	Married	9-11th Grade (Includes 12th grade with no diploma)	no	never	moderate	[5,9]	9	7	2007-2008	1	61	no	6053
4049	45523	0.65	29.47	Yes	No	Yes	71	Female	Non-Hispanic Black	Widowed	College Graduate or above	yes	never	former	[0,4]	9	2	2007-2008	2	61	no	2711.39
4052	45526	4.02	23.44	Yes	No	Yes	33	Male	Non-Hispanic White	Married	9-11th Grade (Includes 12th grade with no diploma)	no	now	mild	[0,4]	9	1	2007-2008	1	67	no	6194
4056	45530	3.79	34.69	Yes	Yes	Yes	50	Female	Non-Hispanic Black	Divorced	College Graduate or above	no	now	moderate	[0,4]	9	3	2007-2008	2	71	yes	2438.97
4057	45531	0.85	25.67	No	No	No	24	Female	Mexican American	Living with partner	High School Grad/GED or Equivalent	no	never	former	[0,4]	9	2	2007-2008	2	70	no	6784.6
4060	45534	2.45	52.91	Yes	Yes	Yes	55	Female	Non-Hispanic Black	Living with partner	Some College or AA degree	yes	former	former	[10,14]	9	13	2007-2008	1	64	no	2330.88
4062	45536	2.41	26.19	Yes	No	Yes	76	Female	Other Hispanic	Married	9-11th Grade (Includes 12th grade with no diploma)	no	never	never	[0,4]	9	0	2007-2008	1	60	no	979.614
4065	45539	0.24	27.33	Yes	No	Yes	74	Female	Non-Hispanic White	Widowed	Some College or AA degree	yes	former	mild	[10,14]	9	14	2007-2008	1	63	yes	4688.25
4073	45547	0.87	21.51	Yes	No	No	80	Male	Mexican American	Married	Less Than 9th Grade	no	former	never	[5,9]	9	7	2007-2008	1	73	no	874.859
4075	45549	5	29.13	Yes	No	No	50	Female	Non-Hispanic White	Married	High School Grad/GED or Equivalent	no	never	mild	[15,19]	9	15	2007-2008	1	60	no	24007.4
4079	45553	4.64	22.75	Yes	No	Yes	68	Female	Non-Hispanic White	Married	Some College or AA degree	yes	never	mild	[0,4]	9	3	2007-2008	2	66	yes	4208.38
4087	45561	1.52	31.47	Yes	No	Yes	79	Female	Non-Hispanic White	Widowed	High School Grad/GED or Equivalent	no	never	never	[0,4]	9	2	2007-2008	1	61	no	2836.94
4090	45564	1.14	31.6	No	No	No	42	Male	Mexican American	Married	High School Grad/GED or Equivalent	no	never	former	[0,4]	9	2	2007-2008	1	73	no	1466.04
4099	45573	1.16	18.11	Yes	No	No	52	Female	Non-Hispanic White	Married	Some College or AA degree	no	never	moderate	[0,4]	9	3	2007-2008	1	63	no	2408.97
4101	45575	0.29	31.13	No	No	Yes	22	Female	Non-Hispanic White	Never married	Some College or AA degree	no	now	heavy	[15,19]	9	19	2007-2008	2	63	yes	4693.04
4103	45577	0.34	20.92	No	No	Yes	42	Female	Non-Hispanic Black	Divorced	9-11th Grade (Includes 12th grade with no diploma)	no	now	never	[20,27]	9	27	2007-2008	2	68	yes	4488.9
4109	45583	5	25.16	Yes	No	No	36	Female	Mexican American	Married	College Graduate or above	no	never	mild	[0,4]	9	0	2007-2008	2	71	no	1653.36
4112	45586	0.05	26.73	Yes	No	Yes	38	Male	Non-Hispanic Black	Divorced	Some College or AA degree	no	now	moderate	[5,9]	9	5	2007-2008	2	71	no	1932.69
4114	45588	1.44	43.9	Yes	Borderline	Yes	79	Male	Non-Hispanic White	Widowed	9-11th Grade (Includes 12th grade with no diploma)	no	former	former	[0,4]	9	0	2007-2008	2	63	yes	3226.55
4116	45590	5	21.57	Yes	No	No	26	Female	Other Hispanic	Married	High School Grad/GED or Equivalent	no	never	heavy	[0,4]	9	0	2007-2008	1	64	no	1337.79
4117	45591	2.9	29.49	Yes	No	No	34	Female	Non-Hispanic Black	Married	9-11th Grade (Includes 12th grade with no diploma)	no	never	moderate	[0,4]	9	1	2007-2008	1	67	no	1849.07
4119	45593	0.94	18.7	No	No	No	50	Female	Non-Hispanic White	Divorced	9-11th Grade (Includes 12th grade with no diploma)	no	former	former	[10,14]	9	13	2007-2008	2	59	no	7603.39
4120	45594	1.97	24.29	Yes	No	Yes	78	Female	Non-Hispanic White	Married	College Graduate or above	no	former	mild	[0,4]	9	0	2007-2008	1	60	no	4531.74
4122	45596	1.92	24.27	Yes	Yes	Yes	80	Male	Non-Hispanic Black	Separated	College Graduate or above	yes	former	mild	[0,4]	9	0	2007-2008	2	69	no	1099.61
4129	45603	2.86	24.33	Yes	No	No	61	Male	Non-Hispanic Black	Married	Less Than 9th Grade	no	now	former	[0,4]	8	0	2007-2008	2	67	no	1082.63
4130	45604	2.56	24.13	No	No	No	24	Female	Mexican American	Never married	High School Grad/GED or Equivalent	no	now	heavy	[0,4]	9	2	2007-2008	2	74	no	2378.67
4131	45605	4.01	31.3	Yes	No	No	38	Female	Non-Hispanic White	Married	9-11th Grade (Includes 12th grade with no diploma)	no	never	moderate	[0,4]	9	1	2007-2008	2	60	no	6598.7
4135	45609	5	32.93	Yes	No	No	48	Female	Non-Hispanic White	Married	Some College or AA degree	no	never	mild	[0,4]	9	1	2007-2008	1	63	no	11277.2
4136	45610	2.04	22.62	Yes	No	No	42	Female	Non-Hispanic Black	Divorced	Some College or AA degree	no	never	moderate	[0,4]	9	1	2007-2008	1	65	no	2662.46
4138	45612	2.88	30.33	Yes	No	No	68	Male	Non-Hispanic Black	Widowed	9-11th Grade (Includes 12th grade with no diploma)	no	now	heavy	[0,4]	9	0	2007-2008	1	74	no	756.896
4139	45613	2.36	25.61	No	No	No	23	Male	Mexican American	Married	Less Than 9th Grade	no	never	heavy	[0,4]	9	3	2007-2008	2	72	no	2035.9
4142	45616	5	26.53	Yes	No	No	39	Female	Non-Hispanic White	Married	College Graduate or above	no	never	moderate	[5,9]	9	6	2007-2008	2	66	no	11298.9
4147	45621	4.38	26.54	Yes	No	Yes	78	Female	Non-Hispanic White	Married	College Graduate or above	no	never	mild	[0,4]	9	0	2007-2008	1	63	no	4724.84
4149	45623	1.31	22	No	No	Yes	51	Female	Non-Hispanic Black	Divorced	High School Grad/GED or Equivalent	no	now	moderate	[10,14]	9	10	2007-2008	1	64	no	4912.37
4151	45625	1.96	28.38	Yes	Yes	Yes	76	Male	Other Hispanic	Living with partner	High School Grad/GED or Equivalent	yes	never	mild	[5,9]	9	6	2007-2008	1	72	no	1080.64
4153	45627	4.36	25.04	No	No	No	38	Male	Other Race - Including Multi-Racial	Married	Some College or AA degree	no	never	former	[0,4]	9	2	2007-2008	1	65	no	4721.48
4156	45630	2.5	30.88	Yes	No	No	25	Male	Non-Hispanic White	Never married	College Graduate or above	no	now	moderate	[0,4]	9	0	2007-2008	2	64	yes	23028.4
4157	45631	0.8	31.68	Yes	No	No	48	Female	Other Hispanic	Divorced	9-11th Grade (Includes 12th grade with no diploma)	no	never	moderate	[0,4]	9	2	2007-2008	2	61	no	1813.85
4158	45632	0.88	25.91	Yes	Yes	Yes	76	Male	Non-Hispanic White	Married	High School Grad/GED or Equivalent	no	never	never	[0,4]	9	0	2007-2008	2	60	no	1311.83
4160	45634	0.97	32.26	Yes	No	No	30	Female	Non-Hispanic Black	Never married	High School Grad/GED or Equivalent	no	never	mild	[0,4]	9	0	2007-2008	2	68	yes	7924.45
4164	45638	1.47	29.98	No	No	Yes	36	Male	Non-Hispanic Black	Never married	9-11th Grade (Includes 12th grade with no diploma)	no	never	mild	[10,14]	9	12	2007-2008	1	64	yes	1537.88
4166	45640	1.83	30.83	Yes	No	Yes	73	Female	Non-Hispanic Black	Never married	High School Grad/GED or Equivalent	no	former	mild	[0,4]	9	0	2007-2008	2	64	no	1911.14
4167	45641	2.92	24.72	Yes	No	Yes	62	Female	Other Race - Including Multi-Racial	Married	College Graduate or above	no	never	never	[0,4]	9	1	2007-2008	1	68	no	11077.3
4171	45645	5	28.66	Yes	No	No	47	Male	Non-Hispanic White	Married	College Graduate or above	no	never	moderate	[0,4]	9	0	2007-2008	2	65	no	13637.2
4172	45646	1.79	38.98	No	No	Yes	52	Female	Non-Hispanic Black	Married	High School Grad/GED or Equivalent	no	former	moderate	[10,14]	9	12	2007-2008	2	71	no	7092.65
4175	45649	1.06	27.86	Yes	Yes	Yes	73	Male	Non-Hispanic White	Divorced	Some College or AA degree	no	never	mild	[0,4]	9	4	2007-2008	2	66	no	1534.08
4179	45653	0.82	33.57	No	Yes	Yes	46	Female	Non-Hispanic Black	Separated	Some College or AA degree	no	never	never	[5,9]	9	7	2007-2008	1	68	no	3070.4
4180	45654	3.49	26.14	Yes	No	No	42	Female	Non-Hispanic White	Married	Some College or AA degree	yes	former	mild	[0,4]	9	2	2007-2008	1	67	yes	6049.01
4184	45658	0.28	29.52	Yes	No	Yes	57	Male	Other Hispanic	Married	Less Than 9th Grade	no	never	heavy	[15,19]	9	18	2007-2008	2	61	no	4659.27
4185	45659	1.99	25.21	Yes	No	No	27	Female	Other Hispanic	Married	High School Grad/GED or Equivalent	no	now	heavy	[5,9]	9	6	2007-2008	1	63	yes	1423.07
4188	45662	2.46	22.23	No	No	No	42	Female	Non-Hispanic White	Married	High School Grad/GED or Equivalent	no	never	mild	[0,4]	9	4	2007-2008	2	67	no	11460.5
4189	45663	1.73	30.03	No	Yes	No	46	Female	Mexican American	Divorced	9-11th Grade (Includes 12th grade with no diploma)	no	former	former	[5,9]	9	6	2007-2008	2	65	no	5616.74
4190	45664	0.87	22.12	Yes	No	Yes	72	Female	Non-Hispanic White	Divorced	High School Grad/GED or Equivalent	no	former	moderate	[0,4]	9	1	2007-2008	2	67	no	3270.61
4199	45673	1.86	25.8	Yes	No	No	33	Male	Mexican American	Married	High School Grad/GED or Equivalent	no	never	former	[0,4]	9	0	2007-2008	1	69	no	2969.63
4200	45674	1.88	30.62	Yes	No	No	46	Female	Mexican American	Separated	Some College or AA degree	no	never	heavy	[0,4]	9	0	2007-2008	2	71	no	4776.21
4201	45675	1.87	34.93	Yes	Yes	Yes	55	Male	Other Hispanic	Married	Less Than 9th Grade	yes	former	former	[10,14]	9	10	2007-2008	2	72	yes	2751.35
4204	45678	1.18	31.29	Yes	No	No	66	Male	Non-Hispanic White	Married	Some College or AA degree	no	now	mild	[0,4]	9	2	2007-2008	2	72	yes	2591.51
4207	45681	2.66	32.36	No	No	No	21	Male	Other Hispanic	Never married	9-11th Grade (Includes 12th grade with no diploma)	no	never	mild	[0,4]	9	3	2007-2008	1	72	no	2658.11
4210	45684	2.74	29.79	Yes	No	No	55	Female	Non-Hispanic White	Married	Some College or AA degree	no	former	former	[0,4]	9	3	2007-2008	1	60	no	9739.42
4216	45690	0.83	32.38	No	No	No	38	Male	Mexican American	Married	Some College or AA degree	no	former	mild	[0,4]	9	0	2007-2008	1	65	no	3101.82
4217	45691	4.6	26.12	Yes	No	No	60	Male	Non-Hispanic White	Married	College Graduate or above	no	former	mild	[0,4]	9	3	2007-2008	1	59	no	6864.48
4218	45692	0.21	28.65	Yes	Yes	Yes	44	Female	Other Hispanic	Living with partner	High School Grad/GED or Equivalent	yes	former	never	[5,9]	9	7	2007-2008	2	61	yes	3640.18
4223	45697	0.47	26.47	Yes	No	No	55	Male	Non-Hispanic Black	Never married	9-11th Grade (Includes 12th grade with no diploma)	no	never	mild	[5,9]	9	8	2007-2008	1	64	no	4146.7
4225	45699	5	30.92	Yes	No	No	39	Male	Non-Hispanic White	Married	College Graduate or above	no	now	heavy	[0,4]	9	3	2007-2008	2	72	yes	18775.2
4228	45702	1.25	30.19	Yes	No	No	34	Female	Other Hispanic	Married	Less Than 9th Grade	no	never	never	[10,14]	9	11	2007-2008	2	68	no	2461.15
4232	45706	5	33.25	Yes	Borderline	Yes	65	Male	Non-Hispanic Black	Married	College Graduate or above	yes	former	mild	[5,9]	9	5	2007-2008	2	71	no	1234.12
4234	45708	0.9	36.96	No	No	No	29	Female	Non-Hispanic White	Never married	9-11th Grade (Includes 12th grade with no diploma)	no	now	moderate	[15,19]	9	15	2007-2008	1	67	no	3794.31
4241	45715	1.94	35.54	Yes	No	No	27	Female	Non-Hispanic Black	Married	Some College or AA degree	no	never	moderate	[0,4]	9	3	2007-2008	1	64	yes	6883.18
4243	45717	5	26.22	Yes	No	No	46	Female	Non-Hispanic White	Living with partner	High School Grad/GED or Equivalent	no	never	moderate	[0,4]	9	2	2007-2008	2	65	no	33764.3
4246	45720	0.94	21.91	No	No	No	42	Male	Non-Hispanic Black	Never married	9-11th Grade (Includes 12th grade with no diploma)	no	now	moderate	[0,4]	9	1	2007-2008	2	65	no	4633.07
4247	45721	0.97	38.46	No	No	No	31	Female	Non-Hispanic Black	Divorced	9-11th Grade (Includes 12th grade with no diploma)	no	never	mild	[0,4]	9	0	2007-2008	1	65	no	1760.71
4249	45723	5	28.36	Yes	No	No	45	Female	Non-Hispanic Black	Married	College Graduate or above	no	never	moderate	[0,4]	9	0	2007-2008	1	68	no	2400.54
4250	45724	3.38	25.77	Yes	Yes	No	73	Male	Non-Hispanic Black	Widowed	Some College or AA degree	yes	never	never	[0,4]	9	2	2007-2008	2	72	no	1276.27
4253	45727	5	27.79	Yes	No	No	43	Female	Non-Hispanic White	Married	Some College or AA degree	no	former	moderate	[0,4]	9	2	2007-2008	1	60	no	5531.92
4254	45728	2.7	29.58	Yes	No	Yes	62	Female	Non-Hispanic White	Married	Some College or AA degree	no	former	former	[0,4]	9	3	2007-2008	1	67	yes	7923.94
4256	45730	5	28.93	Yes	No	No	30	Female	Mexican American	Never married	College Graduate or above	no	never	moderate	[0,4]	9	2	2007-2008	2	72	no	1579.47
4259	45733	0.58	46.28	Yes	No	Yes	59	Female	Non-Hispanic Black	Widowed	Some College or AA degree	no	now	heavy	[0,4]	9	2	2007-2008	2	74	no	1643.03
4260	45734	0.95	22.13	No	No	No	62	Female	Non-Hispanic Black	Married	High School Grad/GED or Equivalent	no	never	never	[0,4]	9	3	2007-2008	1	59	no	2625.82
4264	45738	0.61	36.55	Yes	No	Yes	25	Female	Other Hispanic	Divorced	Some College or AA degree	no	never	mild	[0,4]	9	4	2007-2008	2	73	no	1494.44
4267	45741	2.36	35.22	Yes	Yes	Yes	43	Female	Non-Hispanic White	Divorced	College Graduate or above	no	former	moderate	[10,14]	9	10	2007-2008	2	66	no	8069.99
4270	45744	2.62	29.44	Yes	No	No	42	Female	Non-Hispanic White	Married	College Graduate or above	no	never	former	[5,9]	9	6	2007-2008	2	59	no	10471
4272	45746	0.63	16.64	No	No	No	61	Female	Non-Hispanic Black	Never married	9-11th Grade (Includes 12th grade with no diploma)	no	now	moderate	[5,9]	9	6	2007-2008	2	68	no	1387.13
4276	45750	1.16	26.78	No	No	No	45	Female	Mexican American	Separated	College Graduate or above	no	never	former	[0,4]	9	1	2007-2008	1	66	no	3703.48
4277	45751	4.44	26.24	Yes	No	No	45	Female	Other Hispanic	Married	9-11th Grade (Includes 12th grade with no diploma)	no	now	mild	[0,4]	9	3	2007-2008	2	68	no	1135.74
4280	45754	1.06	37.43	No	No	Yes	65	Male	Non-Hispanic White	Married	College Graduate or above	yes	former	moderate	[20,27]	9	21	2007-2008	2	72	yes	3840.58
4281	45755	5	33.31	Yes	Yes	Yes	57	Male	Non-Hispanic Black	Never married	College Graduate or above	yes	former	mild	[15,19]	9	18	2007-2008	1	59	no	2293.86
4283	45757	1.18	31.1	Yes	No	No	34	Female	Non-Hispanic White	Never married	Some College or AA degree	no	never	mild	[0,4]	9	0	2007-2008	1	69	no	3733.05
4285	45759	0.47	36.24	No	No	No	30	Male	Mexican American	Living with partner	Less Than 9th Grade	no	never	never	[0,4]	9	0	2007-2008	2	68	no	10316.2
4289	45763	3.39	27.46	Yes	No	Yes	54	Male	Non-Hispanic Black	Married	9-11th Grade (Includes 12th grade with no diploma)	no	never	mild	[0,4]	9	0	2007-2008	2	73	no	1551.16
4290	45764	1.86	22.45	Yes	No	No	80	Male	Non-Hispanic White	Married	Some College or AA degree	yes	never	mild	[0,4]	9	0	2007-2008	1	63	no	2820.86
4291	45765	5	18.65	Yes	No	No	20	Female	Other Hispanic	Never married	Some College or AA degree	no	never	heavy	[0,4]	9	1	2007-2008	1	70	no	1148.14
4292	45766	4.9	42.73	Yes	No	Yes	42	Male	Non-Hispanic White	Divorced	Some College or AA degree	no	former	mild	[5,9]	9	8	2007-2008	2	66	no	27775.7
4293	45767	1.79	30.84	No	No	No	54	Female	Mexican American	Married	High School Grad/GED or Equivalent	no	former	moderate	[5,9]	9	6	2007-2008	2	64	no	933.634
4301	45775	1.09	23.91	No	No	No	42	Male	Other Race - Including Multi-Racial	Divorced	9-11th Grade (Includes 12th grade with no diploma)	no	never	heavy	[0,4]	9	0	2007-2008	2	66	no	3400.22
4303	45777	1.76	24.59	Yes	No	No	67	Female	Non-Hispanic White	Divorced	College Graduate or above	no	never	mild	[0,4]	9	0	2007-2008	2	66	no	6265.03
4304	45778	1.45	18.97	No	No	No	38	Female	Other Race - Including Multi-Racial	Married	College Graduate or above	no	never	never	[0,4]	9	2	2007-2008	2	69	no	4822.88
4308	45782	5	29.89	Yes	No	No	46	Male	Non-Hispanic White	Living with partner	College Graduate or above	no	never	mild	[0,4]	9	0	2007-2008	2	69	no	6501.05
4310	45784	5	32.27	Yes	No	No	36	Female	Other Hispanic	Married	College Graduate or above	no	never	moderate	[0,4]	9	4	2007-2008	2	69	no	1138.04
4311	45785	1.89	36.56	Yes	No	No	34	Male	Non-Hispanic Black	Living with partner	9-11th Grade (Includes 12th grade with no diploma)	no	never	former	[0,4]	9	0	2007-2008	2	68	no	1543.84
4313	45787	2.92	36.39	Yes	No	No	66	Male	Non-Hispanic White	Married	College Graduate or above	no	former	mild	[0,4]	9	0	2007-2008	1	67	no	6722.81
4316	45790	0.53	28.92	No	No	No	51	Male	Other Race - Including Multi-Racial	Married	High School Grad/GED or Equivalent	no	never	never	[0,4]	9	1	2007-2008	2	67	no	2259.96
4325	45799	1.02	25.98	No	No	No	36	Male	Mexican American	Married	9-11th Grade (Includes 12th grade with no diploma)	no	now	former	[0,4]	9	0	2007-2008	2	61	no	4964.42
4330	45804	3.29	25.81	Yes	Borderline	No	80	Male	Non-Hispanic White	Married	High School Grad/GED or Equivalent	no	never	never	[0,4]	9	3	2007-2008	1	67	no	4844.36
4331	45805	1.92	23.33	Yes	No	Yes	31	Male	Non-Hispanic White	Separated	College Graduate or above	no	now	mild	[0,4]	9	2	2007-2008	2	71	no	6333.06
4334	45808	2.55	29.54	Yes	No	Yes	80	Female	Non-Hispanic White	Widowed	College Graduate or above	yes	former	never	[5,9]	9	5	2007-2008	2	60	no	6446.22
4335	45809	1.06	27.13	No	No	No	29	Male	Non-Hispanic White	Married	Less Than 9th Grade	no	now	former	[0,4]	9	0	2007-2008	2	62	no	4154.98
4338	45812	1.15	23.39	No	No	No	29	Female	Non-Hispanic White	Living with partner	High School Grad/GED or Equivalent	no	now	heavy	[0,4]	9	3	2007-2008	2	62	no	20059
4339	45813	2.59	36.5	Yes	No	Yes	40	Male	Other Hispanic	Married	9-11th Grade (Includes 12th grade with no diploma)	no	former	heavy	[5,9]	9	8	2007-2008	2	67	no	1433.78
4341	45815	1.64	24.29	Yes	Yes	Yes	67	Male	Non-Hispanic White	Married	Less Than 9th Grade	yes	former	former	[0,4]	9	1	2007-2008	2	59	no	3245.32
4342	45816	0.82	48.04	Yes	Yes	Yes	55	Female	Non-Hispanic Black	Married	Some College or AA degree	no	never	former	[5,9]	9	6	2007-2008	1	68	no	2564.38
4343	45817	1.29	33.36	Yes	No	No	67	Female	Mexican American	Widowed	Less Than 9th Grade	no	never	mild	[10,14]	9	11	2007-2008	1	66	no	1071.61
4345	45819	1.76	34.28	Yes	Yes	Yes	63	Male	Non-Hispanic Black	Widowed	Less Than 9th Grade	no	former	former	[5,9]	9	6	2007-2008	1	59	no	917.006
4349	45823	1.47	28.1	Yes	No	Yes	78	Female	Other Race - Including Multi-Racial	Widowed	College Graduate or above	no	never	never	[0,4]	9	1	2007-2008	1	73	no	2644.4
4352	45826	1.49	30.94	No	No	No	62	Female	Non-Hispanic White	Married	Some College or AA degree	yes	never	moderate	[0,4]	9	1	2007-2008	1	67	no	2917.64
4353	45827	2.79	24.63	Yes	No	No	29	Female	Non-Hispanic Black	Living with partner	College Graduate or above	no	never	heavy	[5,9]	9	9	2007-2008	2	67	no	2543.25
4354	45828	5	38.24	Yes	No	Yes	70	Male	Non-Hispanic White	Living with partner	Some College or AA degree	no	never	mild	[0,4]	9	0	2007-2008	2	63	no	3584.58
4355	45829	2.92	20.22	Yes	Yes	Yes	80	Male	Non-Hispanic White	Married	High School Grad/GED or Equivalent	no	former	former	[0,4]	9	3	2007-2008	1	60	no	6384.99
4358	45832	3.02	27.11	Yes	No	No	44	Female	Non-Hispanic White	Married	High School Grad/GED or Equivalent	no	now	heavy	[0,4]	9	4	2007-2008	2	63	yes	10024.6
4360	45834	2.56	23.91	Yes	No	Yes	72	Female	Non-Hispanic White	Divorced	College Graduate or above	no	now	mild	[0,4]	9	4	2007-2008	1	71	no	7010.32
4361	45835	4.39	30.53	Yes	No	No	53	Male	Other Hispanic	Married	High School Grad/GED or Equivalent	no	never	former	[0,4]	9	0	2007-2008	2	61	no	1163.49
4362	45836	5	32.42	Yes	No	No	52	Female	Non-Hispanic White	Married	Some College or AA degree	no	never	heavy	[0,4]	9	0	2007-2008	1	59	no	22992.9
4363	45837	1.75	38	Yes	No	No	39	Female	Non-Hispanic Black	Never married	9-11th Grade (Includes 12th grade with no diploma)	no	former	former	[0,4]	9	1	2007-2008	1	59	no	3163.47
4364	45838	2.14	27.02	Yes	No	No	62	Female	Non-Hispanic White	Married	Some College or AA degree	no	never	former	[5,9]	9	8	2007-2008	1	64	no	7617.35
4365	45839	1.23	20.21	No	No	No	44	Female	Non-Hispanic White	Married	High School Grad/GED or Equivalent	no	now	mild	[0,4]	9	4	2007-2008	1	60	no	1929.11
4366	45840	5	35.5	Yes	Yes	Yes	49	Male	Non-Hispanic Black	Married	College Graduate or above	no	never	moderate	[0,4]	9	0	2007-2008	2	74	no	2730.22
4368	45842	1.73	26.07	Yes	No	Yes	80	Female	Non-Hispanic Black	Widowed	College Graduate or above	yes	now	mild	[0,4]	9	3	2007-2008	2	66	no	2013.97
4372	45846	0.91	23.72	No	No	No	60	Male	Other Hispanic	Married	Less Than 9th Grade	no	now	moderate	[0,4]	9	0	2007-2008	1	73	yes	770.023
4374	45848	2.15	25.31	Yes	No	No	39	Male	Non-Hispanic Black	Married	Some College or AA degree	no	never	moderate	[0,4]	9	0	2007-2008	2	67	no	1833.08
4376	45850	5	22.35	Yes	No	No	53	Female	Other Race - Including Multi-Racial	Married	Less Than 9th Grade	no	never	never	[0,4]	9	0	2007-2008	2	66	yes	11811.5
4377	45851	2.73	22.57	Yes	No	No	55	Female	Non-Hispanic Black	Married	9-11th Grade (Includes 12th grade with no diploma)	no	never	former	[0,4]	9	4	2007-2008	2	68	no	1641.75
4379	45853	2.56	25.95	No	Yes	No	54	Male	Mexican American	Married	Less Than 9th Grade	no	never	mild	[5,9]	9	6	2007-2008	1	66	yes	4766.41
4382	45856	4.11	21.91	Yes	No	No	55	Female	Non-Hispanic White	Divorced	High School Grad/GED or Equivalent	no	now	heavy	[5,9]	9	6	2007-2008	1	60	no	21925.6
4384	45858	0.77	26.51	No	Yes	Yes	49	Male	Non-Hispanic Black	Never married	9-11th Grade (Includes 12th grade with no diploma)	yes	now	heavy	[5,9]	9	6	2007-2008	1	65	no	4724.15
4387	45861	1.83	23.51	No	No	No	30	Male	Non-Hispanic White	Married	9-11th Grade (Includes 12th grade with no diploma)	no	now	mild	[0,4]	9	3	2007-2008	1	60	no	1745.54
4392	45866	5	25.39	No	No	No	24	Male	Non-Hispanic Black	Never married	9-11th Grade (Includes 12th grade with no diploma)	no	never	heavy	[0,4]	9	0	2007-2008	2	65	yes	6026.84
4397	45871	0.68	26.31	No	No	Yes	77	Male	Mexican American	Married	Less Than 9th Grade	no	former	moderate	[0,4]	9	4	2007-2008	1	66	no	2588.3
4398	45872	4.44	23.91	Yes	No	No	22	Male	Other Hispanic	Never married	9-11th Grade (Includes 12th grade with no diploma)	no	never	moderate	[0,4]	9	4	2007-2008	2	68	no	7470.24
4400	45874	1.11	38.52	No	No	No	21	Female	Non-Hispanic Black	Never married	9-11th Grade (Includes 12th grade with no diploma)	no	now	mild	[0,4]	9	3	2007-2008	1	68	no	9663.34
4404	45878	5	27.77	Yes	No	No	51	Female	Other Hispanic	Married	9-11th Grade (Includes 12th grade with no diploma)	no	never	heavy	[15,19]	9	15	2007-2008	1	68	no	999.564
4407	45881	1.27	27.48	No	No	No	32	Male	Other Hispanic	Never married	Less Than 9th Grade	no	never	heavy	[0,4]	9	3	2007-2008	1	73	no	2097.77
4408	45882	4.75	35.26	Yes	No	Yes	67	Male	Non-Hispanic White	Married	Some College or AA degree	no	former	mild	[0,4]	9	0	2007-2008	1	63	yes	8649.81
4409	45883	3.26	25.05	Yes	No	Yes	65	Male	Other Hispanic	Married	High School Grad/GED or Equivalent	no	never	moderate	[0,4]	9	1	2007-2008	1	72	no	878.522
4410	45884	0.82	28.95	Yes	No	No	76	Male	Mexican American	Married	Less Than 9th Grade	no	now	mild	[0,4]	9	0	2007-2008	1	66	no	1325.79
4413	45887	1.9	19.6	No	Yes	No	49	Female	Non-Hispanic White	Married	9-11th Grade (Includes 12th grade with no diploma)	no	now	moderate	[0,4]	9	3	2007-2008	1	67	yes	6854.09
4420	45894	5	29.92	Yes	Yes	Yes	60	Male	Non-Hispanic White	Married	Some College or AA degree	no	former	mild	[0,4]	9	0	2007-2008	1	70	no	7494.12
4427	45901	5	22.29	Yes	No	No	43	Male	Non-Hispanic Black	Living with partner	College Graduate or above	yes	now	mild	[0,4]	9	0	2007-2008	2	61	no	9327.01
4435	45909	1.97	28.89	Yes	No	Yes	80	Male	Non-Hispanic White	Widowed	High School Grad/GED or Equivalent	no	former	mild	[0,4]	9	3	2007-2008	2	61	yes	3807.11
4436	45910	1.42	34.36	No	Yes	Yes	55	Female	Non-Hispanic Black	Divorced	9-11th Grade (Includes 12th grade with no diploma)	no	never	never	[5,9]	9	6	2007-2008	2	65	no	7107.85
4437	45911	1.43	30.35	Yes	No	No	54	Male	Mexican American	Separated	Less Than 9th Grade	no	former	heavy	[0,4]	9	0	2007-2008	2	64	no	3458.89
4444	45918	2.43	24.04	Yes	No	No	62	Male	Non-Hispanic Black	Married	9-11th Grade (Includes 12th grade with no diploma)	no	former	moderate	[0,4]	9	0	2007-2008	2	67	no	781.573
4449	45923	0.97	28.57	No	No	No	20	Male	Mexican American	Never married	Some College or AA degree	no	never	moderate	[0,4]	9	1	2007-2008	1	66	no	3051.4
4450	45924	1.46	26.08	Yes	No	No	24	Male	Mexican American	Never married	High School Grad/GED or Equivalent	no	never	heavy	[0,4]	9	2	2007-2008	1	71	no	9897.62
4451	45925	5	24.54	Yes	No	Yes	68	Male	Other Race - Including Multi-Racial	Married	College Graduate or above	yes	former	mild	[0,4]	9	0	2007-2008	2	59	yes	7905.26
4452	45926	4.41	25.96	No	Borderline	Yes	52	Female	Non-Hispanic White	Divorced	Some College or AA degree	no	now	moderate	[0,4]	9	3	2007-2008	1	69	no	8564.47
4453	45927	3.13	28.69	Yes	No	Yes	45	Male	Non-Hispanic White	Married	High School Grad/GED or Equivalent	no	never	mild	[0,4]	9	1	2007-2008	2	67	no	14132.7
4455	45929	2.45	24.36	Yes	No	Yes	46	Male	Non-Hispanic Black	Divorced	Some College or AA degree	yes	now	heavy	[5,9]	9	6	2007-2008	1	71	no	7249
4459	45933	1.18	25.82	Yes	No	No	63	Female	Non-Hispanic White	Married	Some College or AA degree	no	now	moderate	[0,4]	9	0	2007-2008	2	72	yes	3482.82
4463	45937	4.37	27.71	Yes	No	No	26	Male	Non-Hispanic Black	Divorced	College Graduate or above	no	never	mild	[0,4]	9	0	2007-2008	1	68	no	2062.65
4465	45939	2.07	29.93	Yes	No	Yes	80	Female	Non-Hispanic White	Married	Some College or AA degree	no	never	never	[0,4]	9	1	2007-2008	2	60	no	5518.41
4467	45941	3.96	43.36	No	No	No	22	Female	Non-Hispanic White	Never married	Some College or AA degree	no	never	heavy	[0,4]	9	4	2007-2008	2	74	yes	22459.4
4469	45943	5	25.23	Yes	No	Yes	57	Male	Non-Hispanic Black	Married	9-11th Grade (Includes 12th grade with no diploma)	no	now	moderate	[0,4]	9	2	2007-2008	2	66	no	8308.91
4471	45945	1.07	33.29	Yes	No	No	38	Female	Non-Hispanic White	Living with partner	High School Grad/GED or Equivalent	no	former	moderate	[0,4]	9	0	2007-2008	2	60	no	2396.63
4472	45946	0.74	37.91	Yes	No	No	43	Female	Other Race - Including Multi-Racial	Divorced	High School Grad/GED or Equivalent	no	now	moderate	[0,4]	9	3	2007-2008	2	63	yes	3112.52
4475	45949	2.91	30.04	No	No	Yes	47	Male	Non-Hispanic White	Married	High School Grad/GED or Equivalent	yes	never	former	[0,4]	9	1	2007-2008	1	67	no	3801.44
4478	45952	5	31.82	Yes	No	Yes	52	Male	Other Hispanic	Married	High School Grad/GED or Equivalent	no	never	mild	[0,4]	9	2	2007-2008	1	60	no	3562.45
4479	45953	2	18.85	Yes	No	Yes	80	Female	Non-Hispanic Black	Married	Less Than 9th Grade	no	former	former	[5,9]	9	6	2007-2008	1	67	no	1504.25
4483	45957	0.69	29.49	Yes	No	Yes	77	Female	Non-Hispanic White	Divorced	College Graduate or above	no	never	former	[10,14]	9	10	2007-2008	1	68	no	5015.43
4485	45959	1.76	33.4	Yes	Yes	Yes	60	Female	Non-Hispanic Black	Divorced	High School Grad/GED or Equivalent	yes	never	former	[0,4]	9	1	2007-2008	2	74	yes	2143.94
4486	45960	5	29.71	No	No	No	63	Male	Non-Hispanic Black	Married	Some College or AA degree	no	now	former	[0,4]	9	0	2007-2008	2	67	yes	771.972
4488	45962	2.94	20.81	No	No	Yes	48	Male	Non-Hispanic White	Separated	High School Grad/GED or Equivalent	no	now	heavy	[10,14]	9	10	2007-2008	1	67	no	25694.4
4491	45965	2.82	41.66	Yes	No	Yes	29	Male	Mexican American	Married	College Graduate or above	no	never	moderate	[5,9]	9	7	2007-2008	2	70	no	5791.38
4492	45966	4.38	28.89	Yes	No	No	53	Female	Non-Hispanic Black	Divorced	Some College or AA degree	no	never	former	[0,4]	9	3	2007-2008	1	63	no	2783.47
4493	45967	0.31	20.44	Yes	No	No	40	Female	Non-Hispanic White	Divorced	Less Than 9th Grade	no	now	never	[10,14]	9	12	2007-2008	2	59	yes	7674.77
4494	45968	0.78	37.82	Yes	Yes	Yes	69	Female	Non-Hispanic Black	Widowed	High School Grad/GED or Equivalent	no	former	former	[5,9]	9	5	2007-2008	1	59	no	1439.04
4496	45970	4.72	31.26	Yes	No	Yes	43	Female	Non-Hispanic White	Married	Some College or AA degree	no	never	mild	[5,9]	9	8	2007-2008	2	63	no	9578.89
4499	45973	1.44	23.54	No	No	No	53	Male	Other Hispanic	Separated	Less Than 9th Grade	no	never	former	[0,4]	9	0	2007-2008	2	68	no	920.117
4500	45974	0.98	29.92	No	No	Yes	41	Female	Mexican American	Married	High School Grad/GED or Equivalent	no	never	mild	[0,4]	9	1	2007-2008	1	66	no	1695.89
4508	45982	3.39	33.6	Yes	Yes	No	80	Male	Non-Hispanic Black	Married	Some College or AA degree	yes	former	mild	[0,4]	9	4	2007-2008	2	70	no	1268.24
4515	45989	1.44	29.71	Yes	No	Yes	80	Female	Non-Hispanic White	Widowed	High School Grad/GED or Equivalent	no	never	former	[5,9]	9	9	2007-2008	2	60	no	4306.91
4521	45995	4.33	37.71	Yes	No	No	55	Female	Non-Hispanic White	Divorced	High School Grad/GED or Equivalent	no	former	mild	[5,9]	9	5	2007-2008	2	68	no	7956.47
4524	45998	0.73	33.49	Yes	No	Yes	78	Male	Mexican American	Married	Less Than 9th Grade	no	never	former	[0,4]	9	2	2007-2008	1	66	no	1024.81
4526	46000	5	27.2	Yes	No	No	31	Male	Non-Hispanic White	Married	High School Grad/GED or Equivalent	no	now	heavy	[0,4]	9	4	2007-2008	1	67	no	19136.1
4527	46001	1.76	22.59	No	No	No	24	Male	Non-Hispanic Black	Never married	Some College or AA degree	no	never	heavy	[0,4]	9	0	2007-2008	1	73	no	2367.3
4529	46003	0.88	38	Yes	No	Yes	68	Female	Non-Hispanic Black	Never married	High School Grad/GED or Equivalent	yes	now	heavy	[10,14]	9	11	2007-2008	1	61	no	2814.79
4530	46004	4.26	31.57	Yes	No	No	30	Female	Non-Hispanic White	Married	9-11th Grade (Includes 12th grade with no diploma)	no	never	moderate	[5,9]	9	6	2007-2008	2	64	yes	27661.6
4531	46005	1.36	22.3	No	No	No	25	Female	Mexican American	Married	Less Than 9th Grade	no	never	former	[0,4]	9	4	2007-2008	1	65	no	6160.98
4532	46006	4.09	22.33	Yes	No	No	74	Female	Non-Hispanic White	Married	College Graduate or above	no	never	never	[0,4]	9	2	2007-2008	2	64	no	4847.32
4535	46009	0.75	22.65	Yes	No	No	42	Male	Non-Hispanic White	Living with partner	High School Grad/GED or Equivalent	no	now	mild	[0,4]	9	3	2007-2008	2	60	no	3262.29
4537	46011	5	33.91	Yes	No	No	41	Male	Non-Hispanic White	Married	College Graduate or above	no	now	moderate	[0,4]	9	0	2007-2008	1	61	no	8948.7
4543	46017	5	40.67	No	Borderline	Yes	51	Female	Other Race - Including Multi-Racial	Married	High School Grad/GED or Equivalent	no	never	former	[0,4]	9	4	2007-2008	2	67	no	14732.6
4544	46018	1.05	31.64	Yes	No	No	23	Female	Other Hispanic	Never married	High School Grad/GED or Equivalent	no	now	heavy	[5,9]	9	5	2007-2008	1	72	no	3052.13
4547	46021	0.83	37.51	No	Yes	Yes	62	Male	Mexican American	Married	College Graduate or above	no	never	never	[0,4]	9	1	2007-2008	1	66	no	1099.48
4549	46023	1.81	29.36	Yes	No	No	27	Female	Non-Hispanic Black	Living with partner	9-11th Grade (Includes 12th grade with no diploma)	no	never	heavy	[0,4]	9	3	2007-2008	2	64	no	2053.3
4552	46026	2.49	34.17	Yes	No	No	32	Female	Other Hispanic	Married	Less Than 9th Grade	no	never	never	[0,4]	9	0	2007-2008	1	69	no	1746.46
4554	46028	1.68	28	Yes	No	Yes	80	Female	Non-Hispanic White	Never married	High School Grad/GED or Equivalent	no	never	former	[0,4]	9	4	2007-2008	2	61	no	5787.63
4555	46029	2.56	22.35	No	No	No	59	Female	Other Hispanic	Married	High School Grad/GED or Equivalent	no	never	former	[0,4]	9	0	2007-2008	2	72	no	4247.06
4559	46033	4.08	23.19	No	No	No	26	Male	Non-Hispanic White	Never married	High School Grad/GED or Equivalent	no	now	heavy	[0,4]	9	2	2007-2008	2	59	no	6917.7
4560	46034	0.82	27.09	No	No	No	40	Female	Non-Hispanic White	Married	Some College or AA degree	no	former	moderate	[5,9]	9	7	2007-2008	1	60	no	4906.9
4561	46035	4.9	31.26	Yes	No	Yes	74	Male	Non-Hispanic White	Never married	College Graduate or above	no	never	mild	[0,4]	9	1	2007-2008	1	70	no	4601.62
4564	46038	3.13	25.71	Yes	No	No	36	Male	Mexican American	Married	High School Grad/GED or Equivalent	no	never	heavy	[0,4]	9	4	2007-2008	2	74	no	1972.97
4569	46043	2.56	63.92	Yes	No	Yes	40	Female	Non-Hispanic Black	Never married	Some College or AA degree	no	never	mild	[5,9]	9	6	2007-2008	1	59	no	5571.72
4573	46047	3.57	26.36	Yes	No	No	55	Female	Mexican American	Married	Some College or AA degree	no	former	mild	[0,4]	9	0	2007-2008	2	65	no	1447.31
4576	46050	0.73	29.08	No	No	No	60	Male	Non-Hispanic White	Divorced	College Graduate or above	no	former	mild	[0,4]	9	1	2007-2008	1	60	no	3122.75
4577	46051	1.06	29.14	Yes	Borderline	Yes	80	Female	Non-Hispanic White	Widowed	High School Grad/GED or Equivalent	no	never	never	[0,4]	8	0	2007-2008	2	63	no	6587.78
4579	46053	1.47	27.65	No	No	No	39	Male	Non-Hispanic White	Never married	College Graduate or above	no	now	heavy	[10,14]	9	11	2007-2008	1	63	no	20422.6
4583	46057	2.79	28.87	Yes	No	No	37	Male	Non-Hispanic Black	Living with partner	9-11th Grade (Includes 12th grade with no diploma)	no	now	heavy	[0,4]	9	1	2007-2008	2	68	no	1674.98
4584	46058	5	22.5	Yes	No	No	29	Female	Non-Hispanic White	Living with partner	College Graduate or above	no	former	heavy	[0,4]	9	2	2007-2008	2	67	no	8558.89
4585	46059	3.36	23.88	Yes	No	Yes	73	Female	Other Race - Including Multi-Racial	Married	High School Grad/GED or Equivalent	no	never	former	[5,9]	9	9	2007-2008	2	59	no	4001.72
4586	46060	0.93	56.07	No	No	No	20	Female	Other Hispanic	Never married	9-11th Grade (Includes 12th grade with no diploma)	no	now	heavy	[5,9]	9	7	2007-2008	1	64	no	2494.77
4587	46061	3.3	36.2	Yes	No	Yes	41	Female	Non-Hispanic Black	Married	Some College or AA degree	no	never	never	[0,4]	9	1	2007-2008	2	66	no	3568.7
4589	46063	1.14	25.95	Yes	No	No	53	Female	Mexican American	Widowed	9-11th Grade (Includes 12th grade with no diploma)	no	now	former	[10,14]	9	13	2007-2008	2	71	no	1144.11
4591	46065	1.09	19.35	No	No	No	31	Female	Mexican American	Separated	9-11th Grade (Includes 12th grade with no diploma)	yes	former	heavy	[5,9]	9	5	2007-2008	2	70	no	6183.28
4594	46068	2.86	24.33	Yes	No	Yes	80	Male	Non-Hispanic White	Married	High School Grad/GED or Equivalent	yes	former	mild	[0,4]	9	2	2007-2008	2	72	no	5313.78
4595	46069	1.43	32.57	Yes	No	Yes	74	Female	Non-Hispanic White	Married	High School Grad/GED or Equivalent	no	never	never	[0,4]	9	2	2007-2008	1	61	no	2433.78
4600	46074	1.46	32.15	Yes	No	Yes	61	Female	Mexican American	Never married	Less Than 9th Grade	no	never	moderate	[5,9]	9	7	2007-2008	1	71	no	748.588
4601	46075	2.5	33.83	Yes	Borderline	No	56	Male	Mexican American	Never married	Some College or AA degree	yes	former	former	[0,4]	9	0	2007-2008	2	66	no	1240.63
4603	46077	3.58	30.41	Yes	No	Yes	24	Male	Non-Hispanic Black	Never married	College Graduate or above	no	never	moderate	[0,4]	9	2	2007-2008	1	74	no	6123.12
4608	46082	0.77	29.81	Yes	No	No	34	Male	Non-Hispanic White	Married	High School Grad/GED or Equivalent	no	never	moderate	[0,4]	9	1	2007-2008	1	61	no	1959.4
4611	46085	5	27.29	Yes	Yes	No	67	Male	Non-Hispanic White	Married	Some College or AA degree	no	never	mild	[0,4]	9	2	2007-2008	2	63	no	7020.66
4612	46086	1.68	23.47	No	No	No	27	Male	Non-Hispanic White	Never married	Some College or AA degree	no	now	heavy	[0,4]	9	0	2007-2008	1	63	no	3218.65
4613	46087	0.85	40.41	Yes	No	No	57	Female	Other Hispanic	Married	9-11th Grade (Includes 12th grade with no diploma)	no	never	former	[0,4]	9	1	2007-2008	2	61	no	1205.37
4619	46093	3.49	19.58	No	No	No	33	Female	Non-Hispanic Black	Living with partner	Some College or AA degree	no	never	moderate	[0,4]	9	1	2007-2008	1	68	no	3560.43
4621	46095	0.68	34.74	Yes	No	Yes	64	Male	Mexican American	Married	9-11th Grade (Includes 12th grade with no diploma)	no	former	former	[0,4]	9	3	2007-2008	1	64	no	677.269
4622	46096	5	23.04	No	No	No	26	Male	Non-Hispanic White	Never married	Some College or AA degree	no	now	heavy	[0,4]	9	4	2007-2008	1	63	no	7597.65
4623	46097	1.97	30.49	Yes	No	Yes	74	Male	Non-Hispanic White	Married	Less Than 9th Grade	yes	former	former	[0,4]	9	4	2007-2008	1	61	no	2848.3
4624	46098	0.71	25.56	Yes	Borderline	Yes	65	Male	Non-Hispanic White	Married	9-11th Grade (Includes 12th grade with no diploma)	yes	former	former	[0,4]	9	2	2007-2008	2	59	yes	2388.34
4626	46100	5	34.74	Yes	No	No	35	Male	Other Race - Including Multi-Racial	Never married	Some College or AA degree	no	never	mild	[0,4]	9	0	2007-2008	1	71	no	12694.6
4627	46101	3.11	32.08	Yes	No	Yes	65	Male	Non-Hispanic Black	Married	9-11th Grade (Includes 12th grade with no diploma)	no	former	former	[0,4]	9	1	2007-2008	2	68	yes	1583.77
4628	46102	3.92	24.02	Yes	No	No	50	Female	Non-Hispanic White	Never married	College Graduate or above	no	never	former	[0,4]	9	0	2007-2008	1	69	yes	10667.2
4629	46103	5	43.14	Yes	No	No	38	Female	Non-Hispanic Black	Living with partner	College Graduate or above	no	never	moderate	[0,4]	9	2	2007-2008	1	74	no	6169.86
4630	46104	2.66	24.52	Yes	No	No	36	Female	Other Hispanic	Living with partner	9-11th Grade (Includes 12th grade with no diploma)	no	never	mild	[0,4]	9	0	2007-2008	1	72	no	1894.9
4635	46109	5	23.62	Yes	No	No	31	Male	Non-Hispanic White	Married	College Graduate or above	no	never	moderate	[0,4]	9	0	2007-2008	2	68	no	9453.13
4637	46111	5	31.71	Yes	Borderline	Yes	64	Male	Non-Hispanic Black	Married	College Graduate or above	no	never	mild	[0,4]	9	2	2007-2008	2	67	no	900.41
4640	46114	5	33.77	Yes	No	No	29	Male	Non-Hispanic White	Married	College Graduate or above	no	now	mild	[0,4]	9	2	2007-2008	1	67	no	6917.7
4646	46120	5	27.53	Yes	No	No	61	Male	Non-Hispanic White	Married	College Graduate or above	no	former	moderate	[0,4]	9	2	2007-2008	2	63	no	8853.28
4650	46124	5	37.18	Yes	No	No	29	Female	Non-Hispanic Black	Living with partner	9-11th Grade (Includes 12th grade with no diploma)	no	never	moderate	[5,9]	9	7	2007-2008	1	68	no	3870.33
4652	46126	1.13	26.8	Yes	No	No	65	Female	Non-Hispanic White	Widowed	9-11th Grade (Includes 12th grade with no diploma)	no	now	former	[0,4]	9	4	2007-2008	1	67	yes	2554.78
4653	46127	1.92	19.39	Yes	No	No	25	Male	Non-Hispanic White	Never married	College Graduate or above	no	never	mild	[0,4]	9	1	2007-2008	2	69	no	5731.31
4658	46132	5	29.17	Yes	No	Yes	55	Male	Non-Hispanic White	Married	High School Grad/GED or Equivalent	no	now	moderate	[0,4]	9	1	2007-2008	2	60	no	13576.5
4661	46135	2.02	28.49	Yes	No	No	40	Male	Other Hispanic	Married	Less Than 9th Grade	no	never	heavy	[0,4]	9	0	2007-2008	2	71	no	1605.77
4663	46137	0.58	17.2	Yes	No	No	52	Male	Non-Hispanic White	Never married	Less Than 9th Grade	no	now	former	[5,9]	9	7	2007-2008	2	59	yes	2675.35
4666	46140	1.14	33.7	Yes	No	Yes	73	Male	Non-Hispanic White	Married	Some College or AA degree	yes	former	mild	[0,4]	9	0	2007-2008	2	64	yes	1116.28
4670	46144	3.75	22.21	Yes	No	No	75	Male	Non-Hispanic White	Married	High School Grad/GED or Equivalent	no	never	former	[0,4]	9	0	2007-2008	2	60	no	1528.47
4674	46148	5	27.04	Yes	No	No	72	Female	Non-Hispanic White	Married	High School Grad/GED or Equivalent	no	never	former	[0,4]	9	0	2007-2008	1	70	no	3868.33
4675	46149	0.14	25.53	Yes	No	Yes	80	Male	Non-Hispanic White	Married	High School Grad/GED or Equivalent	no	never	never	[0,4]	9	2	2007-2008	2	60	yes	4518.84
4677	46151	0.67	20.77	Yes	No	Yes	20	Female	Non-Hispanic White	Never married	Some College or AA degree	no	never	moderate	[5,9]	9	8	2007-2008	2	67	no	36653.1
4680	46154	4.25	37.57	Yes	No	No	36	Male	Non-Hispanic Black	Living with partner	9-11th Grade (Includes 12th grade with no diploma)	no	never	moderate	[0,4]	9	1	2007-2008	2	68	no	1543.84
4684	46158	1.29	26.23	Yes	No	No	70	Male	Non-Hispanic White	Married	High School Grad/GED or Equivalent	yes	former	mild	[0,4]	9	0	2007-2008	2	60	no	4492.06
4685	46159	2.89	26.81	Yes	No	No	72	Male	Non-Hispanic Black	Divorced	High School Grad/GED or Equivalent	no	never	former	[0,4]	9	0	2007-2008	1	64	no	2593.33
4689	46163	3.43	22.17	No	No	No	26	Male	Non-Hispanic White	Never married	Some College or AA degree	no	now	moderate	[0,4]	9	2	2007-2008	2	73	no	6746.14
4692	46166	1.89	28.53	Yes	No	No	32	Male	Mexican American	Married	Some College or AA degree	no	never	moderate	[0,4]	9	0	2007-2008	2	72	yes	2771.56
4695	46169	2.14	22.71	Yes	No	Yes	80	Female	Non-Hispanic White	Widowed	High School Grad/GED or Equivalent	yes	former	mild	[5,9]	9	6	2007-2008	2	60	no	7947.61
4696	46170	0.64	33.35	Yes	No	No	59	Female	Non-Hispanic White	Divorced	High School Grad/GED or Equivalent	no	former	former	[10,14]	9	10	2007-2008	1	64	no	2219.89
4698	46172	1.96	21.37	Yes	No	No	66	Male	Non-Hispanic White	Separated	9-11th Grade (Includes 12th grade with no diploma)	no	former	never	[0,4]	9	0	2007-2008	1	67	no	2285.76
4699	46173	2.64	27.52	No	No	No	24	Male	Other Hispanic	Never married	9-11th Grade (Includes 12th grade with no diploma)	no	now	heavy	[5,9]	9	5	2007-2008	2	65	no	3319.28
4700	46174	1.69	27.37	No	No	No	34	Male	Non-Hispanic Black	Never married	Some College or AA degree	no	now	moderate	[0,4]	9	1	2007-2008	1	64	no	5709.26
4702	46176	2.31	30.86	Yes	Yes	Yes	72	Male	Non-Hispanic White	Widowed	9-11th Grade (Includes 12th grade with no diploma)	no	former	former	[10,14]	9	14	2007-2008	2	63	no	4130.53
4703	46177	0.96	22.91	Yes	No	No	23	Male	Non-Hispanic White	Never married	College Graduate or above	no	never	heavy	[0,4]	9	4	2007-2008	2	67	no	13431.5
4706	46180	1.46	39.29	No	No	Yes	50	Female	Mexican American	Divorced	Some College or AA degree	no	now	heavy	[0,4]	9	2	2007-2008	1	71	no	3822.61
4708	46182	0.6	31.96	No	No	No	30	Female	Non-Hispanic White	Married	Some College or AA degree	no	now	former	[0,4]	9	2	2007-2008	2	59	no	5787.6
4710	46184	3.54	29.02	Yes	Yes	Yes	58	Female	Non-Hispanic Black	Divorced	Some College or AA degree	no	former	moderate	[0,4]	9	0	2007-2008	1	74	no	2222.42
4712	46186	2.17	27.17	Yes	No	No	48	Male	Non-Hispanic Black	Never married	High School Grad/GED or Equivalent	no	now	mild	[0,4]	9	0	2007-2008	2	67	yes	2194.21
4713	46187	0.79	29.76	Yes	Yes	Yes	56	Male	Other Hispanic	Married	Less Than 9th Grade	no	now	heavy	[0,4]	9	1	2007-2008	2	62	yes	3462.34
4714	46188	1.79	29.66	Yes	No	No	59	Female	Non-Hispanic White	Married	High School Grad/GED or Equivalent	no	never	never	[0,4]	9	0	2007-2008	1	67	no	24352.9
4716	46190	1.05	27.47	No	No	No	56	Female	Other Hispanic	Separated	Some College or AA degree	no	former	mild	[0,4]	9	0	2007-2008	1	72	no	1127.68
4719	46193	5	24.01	Yes	No	Yes	57	Female	Non-Hispanic White	Married	College Graduate or above	no	never	never	[0,4]	9	1	2007-2008	2	59	no	21748.8
4721	46195	3.77	24.07	Yes	No	No	45	Female	Non-Hispanic White	Divorced	College Graduate or above	no	never	mild	[5,9]	9	7	2007-2008	2	65	no	11793.2
4722	46196	2.29	25.95	Yes	No	Yes	79	Male	Non-Hispanic White	Married	Some College or AA degree	no	former	heavy	[0,4]	9	1	2007-2008	2	63	yes	3226.55
4723	46197	0.25	49.59	No	No	No	28	Female	Non-Hispanic Black	Never married	High School Grad/GED or Equivalent	no	never	heavy	[0,4]	9	0	2007-2008	2	67	no	10228.1
4724	46198	3.3	28.99	No	No	No	37	Male	Non-Hispanic Black	Separated	Some College or AA degree	no	never	heavy	[0,4]	9	1	2007-2008	2	65	yes	8704.38
4727	46201	5	31.64	Yes	No	No	50	Female	Mexican American	Married	College Graduate or above	no	former	moderate	[0,4]	9	0	2007-2008	2	65	no	5979.3
4728	46202	5	32.79	Yes	No	Yes	45	Male	Non-Hispanic Black	Married	Some College or AA degree	no	never	moderate	[0,4]	9	2	2007-2008	1	68	no	2249.15
4729	46203	0.04	29.15	Yes	Yes	Yes	64	Female	Non-Hispanic Black	Never married	Some College or AA degree	yes	now	former	[20,27]	9	21	2007-2008	2	68	no	1385.5
4735	46209	1.27	28.83	Yes	No	No	22	Female	Non-Hispanic White	Never married	High School Grad/GED or Equivalent	no	never	never	[0,4]	9	0	2007-2008	1	61	no	13464.8
4736	46210	0.87	31.57	Yes	No	Yes	77	Male	Non-Hispanic White	Never married	High School Grad/GED or Equivalent	yes	never	former	[0,4]	9	1	2007-2008	1	60	no	1288.46
4738	46212	4.12	25.96	Yes	No	No	34	Male	Non-Hispanic White	Married	College Graduate or above	no	never	heavy	[0,4]	9	3	2007-2008	1	70	no	4755.53
4743	46217	0.97	34.29	Yes	No	Yes	55	Female	Mexican American	Married	Some College or AA degree	no	now	former	[0,4]	9	4	2007-2008	1	66	no	4160.4
4744	46218	2.14	28.33	Yes	No	Yes	66	Male	Non-Hispanic White	Married	College Graduate or above	yes	never	mild	[0,4]	9	1	2007-2008	2	64	no	5526.14
4747	46221	1.19	37.14	Yes	Yes	Yes	55	Male	Non-Hispanic White	Living with partner	High School Grad/GED or Equivalent	no	now	former	[0,4]	9	4	2007-2008	2	59	yes	6742.99
4754	46228	0.97	27.76	Yes	Yes	Yes	70	Female	Non-Hispanic White	Married	Some College or AA degree	yes	now	never	[0,4]	9	2	2007-2008	2	64	yes	6121.1
4758	46232	2.64	35.4	Yes	No	Yes	58	Male	Other Hispanic	Married	High School Grad/GED or Equivalent	no	never	mild	[0,4]	9	0	2007-2008	2	65	no	4550.39
4762	46236	1.17	27.63	Yes	No	No	80	Female	Other Race - Including Multi-Racial	Widowed	Less Than 9th Grade	no	never	never	[0,4]	9	1	2007-2008	1	59	no	2892.73
4764	46238	0.66	17.91	Yes	No	No	56	Female	Non-Hispanic White	Widowed	Less Than 9th Grade	no	now	former	[0,4]	9	3	2007-2008	2	59	yes	3979.91
4765	46239	5	21.61	Yes	No	Yes	61	Female	Non-Hispanic White	Married	High School Grad/GED or Equivalent	no	never	never	[0,4]	9	2	2007-2008	2	67	no	9240.88
4768	46242	5	29.29	Yes	No	No	80	Male	Other Hispanic	Married	College Graduate or above	yes	former	mild	[0,4]	9	0	2007-2008	1	72	yes	1309.26
4769	46243	5	21.72	Yes	No	No	62	Male	Non-Hispanic White	Married	Some College or AA degree	no	former	mild	[0,4]	9	0	2007-2008	1	67	no	8313.1
4770	46244	1.61	17.85	Yes	No	Yes	65	Male	Non-Hispanic Black	Married	Some College or AA degree	no	now	mild	[5,9]	9	9	2007-2008	1	64	no	1593.37
4771	46245	2.22	31.44	Yes	No	No	53	Male	Non-Hispanic White	Divorced	Some College or AA degree	no	now	mild	[0,4]	9	2	2007-2008	2	62	yes	6708.33
4772	46246	0.72	35.12	Yes	Yes	No	31	Female	Non-Hispanic White	Never married	High School Grad/GED or Equivalent	no	never	never	[5,9]	9	5	2007-2008	2	59	no	8718.18
4774	46248	1.7	26.16	No	No	Yes	65	Female	Non-Hispanic Black	Never married	Less Than 9th Grade	yes	never	former	[10,14]	9	14	2007-2008	2	67	no	1285.82
4775	46249	4.29	25.82	Yes	No	Yes	76	Male	Non-Hispanic White	Married	Some College or AA degree	no	never	mild	[0,4]	9	0	2007-2008	2	60	no	6748.15
4780	46254	2.02	24.13	Yes	No	No	25	Female	Non-Hispanic White	Never married	College Graduate or above	no	never	heavy	[0,4]	9	4	2007-2008	2	68	no	7208.39
4783	46257	0.33	32.39	Yes	No	Yes	38	Female	Non-Hispanic Black	Never married	College Graduate or above	yes	now	former	[5,9]	9	9	2007-2008	1	64	no	1816.3
4787	46261	0.18	29.38	No	No	No	57	Female	Mexican American	Divorced	Less Than 9th Grade	no	never	heavy	[0,4]	9	0	2007-2008	2	72	no	912.629
4788	46262	1.24	26.56	Yes	No	No	80	Male	Non-Hispanic White	Married	College Graduate or above	no	former	never	[0,4]	9	3	2007-2008	1	67	yes	2419.08
4795	46269	2.31	26.92	No	Yes	No	50	Male	Mexican American	Never married	Less Than 9th Grade	no	never	mild	[5,9]	9	5	2007-2008	2	68	no	942.006
4797	46271	4.48	34.68	Yes	No	No	57	Male	Other Hispanic	Married	College Graduate or above	no	former	moderate	[0,4]	9	4	2007-2008	1	60	no	763.109
4800	46274	1.1	37.57	Yes	No	No	33	Female	Non-Hispanic Black	Never married	9-11th Grade (Includes 12th grade with no diploma)	no	now	moderate	[0,4]	9	3	2007-2008	1	64	no	1845.6
4801	46275	1.06	29.36	Yes	Yes	Yes	73	Female	Non-Hispanic Black	Divorced	High School Grad/GED or Equivalent	yes	never	never	[0,4]	9	0	2007-2008	2	66	no	1981.81
4807	46281	5	34.01	Yes	No	Yes	70	Male	Non-Hispanic Black	Married	College Graduate or above	no	former	mild	[0,4]	9	0	2007-2008	2	67	no	3174.24
4808	46282	5	23.44	Yes	No	No	60	Male	Non-Hispanic Black	Married	College Graduate or above	no	never	mild	[0,4]	9	1	2007-2008	2	73	yes	819.376
4809	46283	0.77	28.29	Yes	No	Yes	80	Female	Non-Hispanic White	Widowed	Less Than 9th Grade	yes	now	never	[5,9]	9	7	2007-2008	2	59	no	4002.15
4814	46288	1.26	39.93	No	No	Yes	46	Male	Non-Hispanic White	Divorced	Some College or AA degree	no	never	moderate	[5,9]	9	8	2007-2008	1	59	yes	7750.67
4815	46289	2.15	25.22	No	No	No	39	Male	Other Race - Including Multi-Racial	Married	9-11th Grade (Includes 12th grade with no diploma)	no	former	mild	[0,4]	9	1	2007-2008	1	62	no	4956.68
4817	46291	0.71	27.1	No	No	No	34	Male	Other Hispanic	Married	Some College or AA degree	no	never	heavy	[10,14]	9	10	2007-2008	1	62	no	8804.35
4819	46293	2.71	25.37	Yes	Yes	Yes	68	Male	Mexican American	Married	Less Than 9th Grade	yes	former	moderate	[0,4]	9	3	2007-2008	2	66	no	1314
4826	46300	1.71	28.12	Yes	No	No	31	Male	Other Hispanic	Never married	Some College or AA degree	no	former	moderate	[0,4]	9	3	2007-2008	2	64	yes	2095.94
4842	46316	1.89	28.48	Yes	No	No	73	Female	Non-Hispanic White	Married	9-11th Grade (Includes 12th grade with no diploma)	no	never	never	[0,4]	9	4	2007-2008	2	67	yes	5314.82
4843	46317	2.23	35.63	Yes	Yes	No	71	Female	Non-Hispanic Black	Never married	9-11th Grade (Includes 12th grade with no diploma)	yes	never	former	[0,4]	9	1	2007-2008	1	73	no	1592.08
4845	46319	1.9	33.62	No	No	No	31	Male	Non-Hispanic White	Married	College Graduate or above	no	never	heavy	[0,4]	9	2	2007-2008	2	63	no	1702.72
4846	46320	3.03	31.33	Yes	Yes	No	45	Female	Non-Hispanic Black	Married	High School Grad/GED or Equivalent	no	never	former	[0,4]	9	0	2007-2008	2	67	no	2728.07
4852	46326	4.66	26.39	Yes	No	No	31	Male	Mexican American	Married	College Graduate or above	no	never	former	[0,4]	9	1	2007-2008	1	66	no	5803.74
4855	46329	2.49	32.95	Yes	No	Yes	38	Female	Non-Hispanic White	Married	High School Grad/GED or Equivalent	no	former	former	[0,4]	9	3	2007-2008	1	67	no	14009
4859	46333	3.92	29.64	Yes	No	No	80	Male	Non-Hispanic White	Widowed	High School Grad/GED or Equivalent	no	former	mild	[5,9]	9	6	2007-2008	2	59	no	2711.05
4860	46334	3.23	30.29	Yes	No	Yes	75	Female	Mexican American	Widowed	Some College or AA degree	no	never	mild	[0,4]	9	2	2007-2008	1	71	yes	1944.78
4861	46335	0.21	37.89	Yes	No	No	42	Male	Other Hispanic	Living with partner	Less Than 9th Grade	no	now	mild	[5,9]	9	6	2007-2008	2	61	no	3758.21
4863	46337	1.83	24.06	Yes	No	No	70	Female	Non-Hispanic White	Married	Some College or AA degree	no	never	mild	[0,4]	9	2	2007-2008	1	60	no	3814.95
4869	46343	2.92	42.52	Yes	Yes	Yes	65	Female	Non-Hispanic Black	Married	9-11th Grade (Includes 12th grade with no diploma)	no	former	former	[0,4]	9	4	2007-2008	1	59	yes	1528.98
4871	46345	5	26.89	Yes	No	No	59	Female	Mexican American	Married	Some College or AA degree	no	never	mild	[0,4]	9	3	2007-2008	1	66	no	2633.18
4874	46348	4.37	40.6	Yes	Yes	Yes	58	Male	Non-Hispanic Black	Married	9-11th Grade (Includes 12th grade with no diploma)	no	former	former	[0,4]	9	0	2007-2008	1	68	no	2697.18
4875	46349	5	23.8	Yes	No	No	36	Female	Non-Hispanic White	Married	Some College or AA degree	no	never	moderate	[0,4]	9	4	2007-2008	1	62	no	8924.57
4883	46357	1.69	26.31	Yes	No	No	45	Female	Other Hispanic	Married	College Graduate or above	no	never	mild	[0,4]	9	0	2007-2008	1	72	no	1679.98
4884	46358	1.09	31.19	No	No	No	39	Female	Mexican American	Married	Less Than 9th Grade	no	never	moderate	[0,4]	9	3	2007-2008	1	70	no	4037.84
4886	46360	3.77	37.84	Yes	Borderline	No	48	Female	Non-Hispanic White	Married	High School Grad/GED or Equivalent	no	former	mild	[10,14]	9	14	2007-2008	2	71	yes	12274.5
4889	46363	1.08	21.57	Yes	No	Yes	63	Female	Non-Hispanic White	Widowed	High School Grad/GED or Equivalent	no	now	moderate	[0,4]	9	0	2007-2008	1	59	yes	4293.9
4891	46365	5	28.99	Yes	No	No	33	Male	Non-Hispanic White	Married	College Graduate or above	no	former	moderate	[5,9]	9	9	2007-2008	2	68	no	9453.13
4893	46367	3.37	63.92	Yes	Borderline	Yes	53	Male	Non-Hispanic Black	Never married	Some College or AA degree	yes	never	mild	[10,14]	9	12	2007-2008	2	64	no	4488.88
4894	46368	5	33.52	Yes	No	Yes	68	Female	Other Hispanic	Married	College Graduate or above	no	never	mild	[0,4]	9	0	2007-2008	1	72	no	963.916
4901	46375	5	29.26	Yes	No	No	49	Male	Non-Hispanic White	Married	Some College or AA degree	no	never	mild	[0,4]	9	0	2007-2008	2	63	no	8031.99
4905	46379	2.22	24.2	Yes	No	No	49	Female	Non-Hispanic Black	Never married	Some College or AA degree	no	now	moderate	[0,4]	9	3	2007-2008	2	67	no	7308.24
4906	46380	1.08	44.53	Yes	No	No	24	Male	Non-Hispanic White	Never married	College Graduate or above	no	never	heavy	[0,4]	9	1	2007-2008	2	62	no	6701.25
4909	46383	0.52	48.01	Yes	No	No	28	Female	Non-Hispanic Black	Never married	High School Grad/GED or Equivalent	no	never	heavy	[0,4]	9	4	2007-2008	1	59	no	5605.18
4910	46384	2.56	20.7	No	No	No	54	Male	Non-Hispanic Black	Separated	9-11th Grade (Includes 12th grade with no diploma)	no	never	former	[0,4]	9	1	2007-2008	2	68	no	1542.17
4911	46385	5	28.72	Yes	Yes	Yes	42	Male	Non-Hispanic White	Divorced	9-11th Grade (Includes 12th grade with no diploma)	no	never	heavy	[0,4]	9	0	2007-2008	2	66	no	7959.71
4912	46386	5	26.25	Yes	No	No	51	Male	Non-Hispanic White	Married	College Graduate or above	no	never	moderate	[0,4]	9	0	2007-2008	2	67	no	12472.5
4913	46387	1.53	25.48	Yes	No	No	24	Female	Mexican American	Married	Some College or AA degree	no	former	moderate	[0,4]	9	0	2007-2008	1	60	no	1121.22
4918	46392	0.69	23.94	Yes	Yes	Yes	69	Male	Other Hispanic	Divorced	Less Than 9th Grade	no	now	heavy	[5,9]	9	9	2007-2008	1	72	no	747.879
4920	46394	5	33.51	Yes	No	Yes	66	Male	Non-Hispanic White	Living with partner	Some College or AA degree	no	former	moderate	[0,4]	9	0	2007-2008	1	70	yes	7167.46
4923	46397	1.73	27.12	Yes	No	No	58	Female	Non-Hispanic Black	Divorced	9-11th Grade (Includes 12th grade with no diploma)	no	now	mild	[0,4]	9	1	2007-2008	2	68	no	1787.24
4924	46398	1.44	24.89	Yes	No	Yes	80	Female	Non-Hispanic White	Widowed	Some College or AA degree	no	never	never	[0,4]	9	0	2007-2008	2	63	no	6683.59
4931	46405	1.08	36.91	Yes	No	Yes	61	Female	Non-Hispanic White	Divorced	High School Grad/GED or Equivalent	no	never	former	[0,4]	9	1	2007-2008	1	63	no	3166.7
4934	46408	2.68	27.29	No	No	No	56	Male	Mexican American	Married	9-11th Grade (Includes 12th grade with no diploma)	no	never	mild	[0,4]	9	0	2007-2008	1	66	no	1353.1
4936	46410	2.1	27.53	Yes	No	No	54	Female	Non-Hispanic Black	Divorced	9-11th Grade (Includes 12th grade with no diploma)	no	never	mild	[10,14]	9	12	2007-2008	2	64	no	2424.04
4938	46412	0.58	34	Yes	No	Yes	68	Female	Other Race - Including Multi-Racial	Widowed	Less Than 9th Grade	no	never	former	[0,4]	9	0	2007-2008	1	62	no	2802.96
4939	46413	2.49	17.76	Yes	No	No	21	Female	Non-Hispanic White	Never married	Some College or AA degree	no	now	moderate	[5,9]	9	5	2007-2008	1	67	no	9774.91
4945	46419	0.59	30.12	Yes	Yes	Yes	72	Female	Mexican American	Widowed	9-11th Grade (Includes 12th grade with no diploma)	no	never	former	[0,4]	9	0	2007-2008	1	66	no	2711.73
4948	46422	1.57	33.37	No	No	Yes	49	Male	Non-Hispanic Black	Married	High School Grad/GED or Equivalent	yes	never	heavy	[20,27]	9	23	2007-2008	2	71	no	8811.23
4951	46425	4.8	28.83	Yes	No	No	50	Male	Non-Hispanic Black	Married	College Graduate or above	no	never	moderate	[0,4]	9	0	2007-2008	1	68	no	2408.83
4953	46427	3.69	26.38	Yes	No	No	21	Male	Non-Hispanic Black	Never married	Some College or AA degree	no	never	never	[0,4]	9	0	2007-2008	1	74	no	7645.77
4954	46428	1.94	34.23	Yes	No	Yes	71	Male	Non-Hispanic Black	Married	High School Grad/GED or Equivalent	no	former	former	[0,4]	9	1	2007-2008	1	67	yes	2540.27
4958	46432	1.63	31.27	No	No	No	48	Male	Non-Hispanic Black	Never married	High School Grad/GED or Equivalent	no	former	heavy	[5,9]	9	5	2007-2008	2	62	no	8358.91
4962	46436	1.43	29.06	Yes	Yes	Yes	46	Male	Non-Hispanic Black	Separated	9-11th Grade (Includes 12th grade with no diploma)	no	never	mild	[0,4]	9	2	2007-2008	1	68	no	3131.71
4968	46442	4.38	32.13	Yes	No	Yes	66	Female	Other Hispanic	Widowed	Some College or AA degree	no	never	never	[0,4]	9	0	2007-2008	1	62	no	442.254
4971	46445	1.25	24.82	No	No	No	25	Male	Other Hispanic	Never married	Some College or AA degree	no	never	heavy	[0,4]	9	2	2007-2008	1	71	no	2768.62
4973	46447	1.97	23.15	Yes	No	Yes	65	Female	Mexican American	Widowed	Less Than 9th Grade	no	never	never	[0,4]	9	0	2007-2008	2	71	no	605.914
4975	46449	1.92	39.97	No	Yes	No	51	Male	Non-Hispanic Black	Divorced	9-11th Grade (Includes 12th grade with no diploma)	no	now	former	[5,9]	9	8	2007-2008	1	59	yes	2549.61
4977	46451	1.99	30.01	Yes	No	Yes	75	Female	Non-Hispanic White	Married	High School Grad/GED or Equivalent	no	former	mild	[0,4]	9	4	2007-2008	2	64	no	3993.04
4978	46452	1.27	24.86	Yes	No	No	67	Male	Non-Hispanic White	Never married	High School Grad/GED or Equivalent	no	never	never	[0,4]	9	4	2007-2008	2	62	no	2811.71
4981	46455	0.53	39.2	No	No	No	39	Female	Other Race - Including Multi-Racial	Married	High School Grad/GED or Equivalent	no	never	never	[0,4]	9	2	2007-2008	2	67	no	2821.34
4983	46457	5	25.28	Yes	No	Yes	43	Male	Non-Hispanic White	Married	Some College or AA degree	no	never	mild	[0,4]	9	4	2007-2008	1	69	no	11657.1
4984	46458	5	23.55	Yes	No	Yes	61	Male	Non-Hispanic Black	Married	Some College or AA degree	no	never	mild	[0,4]	9	0	2007-2008	1	62	no	597.895
4986	46460	0.72	45.08	Yes	No	No	25	Female	Non-Hispanic Black	Separated	9-11th Grade (Includes 12th grade with no diploma)	no	never	heavy	[0,4]	9	3	2007-2008	2	61	yes	12485.3
4988	46462	5	30.69	Yes	No	No	27	Male	Mexican American	Married	College Graduate or above	no	never	mild	[5,9]	9	5	2007-2008	2	64	no	2001.49
[truncated: 21,073 more rows]

## Sheet: 5111
	seqn	PIR	BMI	insurance	DM	H	age	sex	eth	marry	edu	CVD	smoke	alcohol.user	PHQ9	answer	score	Year	sdmvpsu	sdmvstra	hx	nhs_wt	smo	Edu	BM	PI	drink	agegroup	mar	de	CO	grams_Lo	grams_Med	grams_Hi
1	41475	1.83	58.04	No	No	Yes	62	Female	other	Married	High School Grad/GED or Equivalent	yes	never	former	[5,9]	9	5	2007-2008	1	60	yes	7706.04	no	High school diploma	30	2	yes	64	Married/Living with Partner	0	0	4667.05	0	0
2	41498	1.63	28.16	Yes	No	Yes	68	Male	black	Living with partner	Less Than 9th Grade	no	never	never	[0,4]	9	1	2007-2008	1	72	yes	1078.77	no	Lower than high school	26	2	no	65	Married/Living with Partner	0	0	2920.45	0	0
3	41525	2.84	25.22	Yes	No	No	51	Male	black	Married	High School Grad/GED or Equivalent	no	former	former	[0,4]	9	3	2007-2008	2	68	yes	2147.31	yes	High school diploma	26	2	yes	64	Married/Living with Partner	0	0	2330.2	0	0
4	41527	0.82	26.89	No	No	Yes	44	Male	white	Married	High School Grad/GED or Equivalent	no	never	former	[5,9]	9	6	2007-2008	1	60	yes	5207.41	no	High school diploma	26	1	yes	44	Married/Living with Partner	0	0	4403.95	44.06	0
5	41536	5	28.83	Yes	No	Yes	44	Female	white	Married	Some College or AA degree	no	never	former	[0,4]	9	1	2007-2008	2	60	yes	10022.3	no	More than high school	26	3	yes	44	Married/Living with Partner	0	0	3271.04	0	0
6	41574	5	25.16	Yes	No	No	57	Male	white	Married	Some College or AA degree	no	now	mild	[0,4]	9	1	2007-2008	2	63	yes	16727.5	yes	More than high school	26	3	yes	64	Married/Living with Partner	0	0	5498.62	0	0
7	41618	5	37.79	Yes	Yes	No	46	Female	white	Married	Some College or AA degree	no	never	mild	[5,9]	9	8	2007-2008	2	64	yes	19815.1	no	More than high school	30	3	yes	64	Married/Living with Partner	0	0	5946.25	0	0
8	41619	0.62	40.58	Yes	No	Yes	20	Male	Mexican	Never married	9-11th Grade (Includes 12th grade with no diploma)	no	never	never	[10,14]	9	14	2007-2008	1	62	yes	1819.68	no	Lower than high school	30	1	no	44	Never married	1	1	2537.94	0	0
9	41648	5	28.51	Yes	No	Yes	58	Male	white	Married	High School Grad/GED or Equivalent	no	never	never	[0,4]	9	3	2007-2008	2	61	yes	13806.8	no	High school diploma	26	3	no	64	Married/Living with Partner	0	0	3330.36	28	0
10	41666	2.9	32.41	Yes	No	Yes	43	Female	white	Married	Some College or AA degree	no	former	former	[5,9]	9	9	2007-2008	1	59	yes	17963.6	yes	More than high school	30	2	yes	44	Married/Living with Partner	0	0	3277.41	0	0
11	41672	2.56	23.42	Yes	No	Yes	63	Female	Mexican	Married	9-11th Grade (Includes 12th grade with no diploma)	no	never	mild	[0,4]	9	3	2007-2008	2	70	yes	1079.44	no	Lower than high school	25	2	yes	64	Married/Living with Partner	0	0	3798.2	115	0
12	41688	1.9	29.28	No	No	No	49	Male	white	Married	9-11th Grade (Includes 12th grade with no diploma)	no	now	heavy	[0,4]	9	3	2007-2008	1	67	yes	7982.05	yes	Lower than high school	26	2	yes	64	Married/Living with Partner	0	0	7542.15	0	0
13	41698	4.14	34.52	Yes	No	No	42	Male	white	Married	Some College or AA degree	no	never	heavy	[5,9]	9	7	2007-2008	1	69	yes	14614.2	no	More than high school	30	3	yes	44	Married/Living with Partner	0	0	3292.38	0	0
14	41705	2.42	23.29	Yes	No	No	62	Male	black	Married	High School Grad/GED or Equivalent	no	now	moderate	[0,4]	9	3	2007-2008	2	59	yes	1922.8	yes	High school diploma	25	2	yes	64	Married/Living with Partner	0	0	1809.43	476.57	0
15	41715	1.46	24.33	Yes	No	Yes	74	Female	white	Married	High School Grad/GED or Equivalent	no	never	mild	[0,4]	9	0	2007-2008	1	62	yes	4945.88	no	High school diploma	25	2	yes	65	Married/Living with Partner	0	0	2754.67	39	0
16	41717	2.34	23.87	Yes	Yes	Yes	72	Female	white	Married	9-11th Grade (Includes 12th grade with no diploma)	no	former	never	[0,4]	9	2	2007-2008	1	67	yes	6328.13	yes	Lower than high school	25	2	no	65	Married/Living with Partner	0	0	2093.77	210.35	0
17	41737	3.79	24.93	Yes	No	No	28	Female	black	Separated	9-11th Grade (Includes 12th grade with no diploma)	no	never	heavy	[10,14]	9	10	2007-2008	1	69	yes	7503.77	no	Lower than high school	25	3	yes	44	Widowed/Divorced/Separated	1	1	3135.45	223.02	23
18	41739	0.99	30.93	Yes	Yes	Yes	69	Male	black	Never married	Less Than 9th Grade	yes	never	former	[0,4]	9	0	2007-2008	1	72	yes	1066.75	no	Lower than high school	30	1	yes	65	Never married	0	0	2442.89	0	0
19	41762	5	34.96	Yes	No	No	32	Male	white	Never married	College Graduate or above	no	never	heavy	[5,9]	9	6	2007-2008	2	68	yes	19093.3	no	More than high school	30	3	yes	44	Never married	0	0	3347.63	5	0
20	41782	4.38	32.03	Yes	No	No	66	Male	white	Married	High School Grad/GED or Equivalent	yes	now	former	[0,4]	9	3	2007-2008	1	61	yes	6400.7	yes	High school diploma	30	3	yes	65	Married/Living with Partner	0	0	2972.52	36	0
21	41839	0.63	28.36	Yes	No	No	43	Female	Mexican	Never married	9-11th Grade (Includes 12th grade with no diploma)	no	never	never	[0,4]	9	0	2007-2008	2	70	yes	1660.72	no	Lower than high school	26	1	no	44	Never married	0	0	2548.04	118.5	0
22	41842	4.24	28.69	Yes	No	No	21	Male	Mexican	Never married	Some College or AA degree	no	never	mild	[0,4]	9	1	2007-2008	1	69	yes	9465	no	More than high school	26	3	yes	44	Never married	0	0	3208.02	161.2	0
23	41857	4.84	26.92	Yes	No	No	30	Female	white	Married	Some College or AA degree	no	now	mild	[0,4]	9	2	2007-2008	2	62	yes	18786.7	yes	More than high school	26	3	yes	44	Married/Living with Partner	0	0	1742.54	0	42.53
24	41868	1.61	29.9	Yes	No	No	78	Male	white	Married	Less Than 9th Grade	yes	former	former	[0,4]	9	1	2007-2008	2	60	yes	6696.4	yes	Lower than high school	26	2	yes	65	Married/Living with Partner	0	0	2838.21	28	0
25	41869	5	31.45	Yes	No	No	28	Male	white	Married	College Graduate or above	no	never	mild	[0,4]	9	1	2007-2008	1	59	yes	24791.5	no	More than high school	30	3	yes	44	Married/Living with Partner	0	0	5635.66	189	0
26	41875	2.34	30.82	No	Yes	No	51	Female	other	Married	9-11th Grade (Includes 12th grade with no diploma)	no	never	former	[5,9]	9	6	2007-2008	1	72	yes	1246.04	no	Lower than high school	30	2	yes	64	Married/Living with Partner	0	0	6322.92	368.35	0
27	41883	2.84	59.13	Yes	No	No	42	Female	other	Never married	Some College or AA degree	no	never	mild	[0,4]	9	0	2007-2008	2	69	yes	1144.98	no	More than high school	30	2	yes	44	Never married	0	0	1997.49	123.75	0
28	41888	1.18	28.65	Yes	No	No	71	Male	white	Living with partner	High School Grad/GED or Equivalent	no	now	heavy	[5,9]	9	6	2007-2008	1	66	yes	7878.65	yes	High school diploma	26	1	yes	65	Married/Living with Partner	0	0	3843.33	28.35	0
29	41918	0.9	24.18	No	No	Yes	53	Female	white	Married	9-11th Grade (Includes 12th grade with no diploma)	yes	now	moderate	[10,14]	9	11	2007-2008	1	67	yes	2595	yes	Lower than high school	25	1	yes	64	Married/Living with Partner	1	1	3080	61.59	0
30	41927	3.57	19.24	No	No	No	38	Male	white	Married	Some College or AA degree	no	never	mild	[5,9]	9	7	2007-2008	2	62	yes	9367.2	no	More than high school	25	3	yes	44	Married/Living with Partner	0	0	5606.99	141.25	0
31	41944	0	27.86	No	No	No	39	Female	white	Living with partner	9-11th Grade (Includes 12th grade with no diploma)	no	now	heavy	[0,4]	9	0	2007-2008	1	67	yes	17411.5	yes	Lower than high school	26	1	yes	44	Married/Living with Partner	0	0	2674.75	0	0
32	41947	0.73	25.28	Yes	No	Yes	31	Male	white	Divorced	High School Grad/GED or Equivalent	no	now	heavy	[0,4]	9	1	2007-2008	1	61	yes	1918.91	yes	High school diploma	26	1	yes	44	Widowed/Divorced/Separated	0	0	2511.42	203.26	0
33	41968	0.77	19.88	No	No	No	26	Male	white	Living with partner	9-11th Grade (Includes 12th grade with no diploma)	no	now	heavy	[0,4]	9	1	2007-2008	2	59	yes	3142.77	yes	Lower than high school	25	1	yes	44	Married/Living with Partner	0	0	1669	0	42
34	41993	5	19.67	Yes	No	No	59	Female	white	Married	College Graduate or above	no	now	mild	[0,4]	9	2	2007-2008	2	62	yes	22596.5	yes	More than high school	25	3	yes	64	Married/Living with Partner	0	0	1780.22	157.45	10.59
35	41998	1.24	24.84	No	No	No	20	Male	black	Never married	High School Grad/GED or Equivalent	no	now	moderate	[10,14]	9	11	2007-2008	1	63	yes	2243.79	yes	High school diploma	25	1	yes	44	Never married	1	1	4012.33	194.7	0
36	42009	0.57	31.84	Yes	No	Yes	38	Female	white	Divorced	High School Grad/GED or Equivalent	no	former	former	[0,4]	9	3	2007-2008	2	59	yes	2588.05	yes	High school diploma	30	1	yes	44	Widowed/Divorced/Separated	0	0	2912.83	0	0
37	42021	1.74	26.03	Yes	No	Yes	44	Male	Mexican	Married	Less Than 9th Grade	no	former	never	[0,4]	9	2	2007-2008	1	73	yes	4242.71	yes	Lower than high school	26	2	no	44	Married/Living with Partner	0	0	5360.66	99.69	0
38	42028	3.38	17.96	Yes	No	Yes	45	Male	black	Never married	High School Grad/GED or Equivalent	no	never	mild	[0,4]	9	3	2007-2008	2	72	yes	2400.16	no	High school diploma	25	2	yes	64	Never married	0	0	1800.68	176.25	35.31
39	42049	5	28.09	Yes	No	No	44	Male	white	Married	Some College or AA degree	no	never	heavy	[0,4]	9	1	2007-2008	2	64	yes	22946.9	no	More than high school	26	3	yes	44	Married/Living with Partner	0	0	2626.49	0	0
40	42057	0.58	40.5	Yes	No	No	37	Male	white	Married	High School Grad/GED or Equivalent	no	now	heavy	[5,9]	9	9	2007-2008	1	61	yes	3200.91	yes	High school diploma	30	1	yes	44	Married/Living with Partner	0	0	5925.13	21.19	0
41	42061	0.41	36.47	No	No	No	23	Female	Mexican	Divorced	9-11th Grade (Includes 12th grade with no diploma)	no	now	moderate	[10,14]	9	12	2007-2008	2	69	yes	1046.8	yes	Lower than high school	30	1	yes	44	Widowed/Divorced/Separated	1	1	3077.42	0	0
42	42071	1.99	27.06	Yes	No	Yes	44	Female	white	Married	High School Grad/GED or Equivalent	no	now	heavy	[20,27]	9	20	2007-2008	1	67	yes	7789.83	yes	High school diploma	26	2	yes	44	Married/Living with Partner	1	1	4416.47	25	0
43	42075	3.77	33.09	Yes	No	Yes	46	Male	white	Married	High School Grad/GED or Equivalent	no	now	mild	[5,9]	9	5	2007-2008	2	63	yes	8799.63	yes	High school diploma	30	3	yes	64	Married/Living with Partner	0	0	4795.95	0	0
44	42079	3.65	20.71	Yes	No	Yes	80	Male	white	Married	College Graduate or above	yes	former	mild	[0,4]	9	2	2007-2008	1	65	yes	2661.57	yes	More than high school	25	3	yes	65	Married/Living with Partner	0	0	1377.87	144.02	0
45	42094	0.77	31.09	Yes	No	Yes	55	Female	black	Divorced	9-11th Grade (Includes 12th grade with no diploma)	no	never	mild	[0,4]	9	3	2007-2008	1	65	yes	4196.93	no	Lower than high school	30	1	yes	64	Widowed/Divorced/Separated	0	0	1898.05	0	6.49
46	42108	0.79	34.99	Yes	Yes	Yes	44	Female	white	Married	High School Grad/GED or Equivalent	no	now	former	[5,9]	9	9	2007-2008	2	62	yes	5939.71	yes	High school diploma	30	1	yes	44	Married/Living with Partner	0	0	3558.64	221.69	0
47	42109	3.57	19.96	No	No	No	29	Female	other	Married	Some College or AA degree	no	never	mild	[0,4]	9	1	2007-2008	2	62	yes	11677.9	no	More than high school	25	3	yes	44	Married/Living with Partner	0	0	5038.33	188.63	0
48	42127	1.26	28.77	Yes	No	Yes	60	Female	other	Married	9-11th Grade (Includes 12th grade with no diploma)	no	never	never	[10,14]	9	12	2007-2008	1	60	yes	794.057	no	Lower than high school	26	1	no	64	Married/Living with Partner	1	1	3636.7	194.25	0
49	42166	3.32	24.89	No	No	No	22	Male	black	Never married	Some College or AA degree	no	never	moderate	[10,14]	9	10	2007-2008	1	68	yes	7586.24	no	More than high school	25	2	yes	44	Never married	1	1	4083.94	3	40.69
50	42179	1.26	41.67	Yes	No	Yes	30	Male	white	Married	Some College or AA degree	no	now	former	[0,4]	9	1	2007-2008	1	61	yes	1971.51	yes	More than high school	30	1	yes	44	Married/Living with Partner	0	0	2369	0	0
51	42210	0.23	31.47	Yes	No	No	25	Female	white	Living with partner	9-11th Grade (Includes 12th grade with no diploma)	no	now	heavy	[0,4]	9	1	2007-2008	1	61	yes	23835.5	yes	Lower than high school	30	1	yes	44	Married/Living with Partner	0	0	1569.36	0	0
52	42211	3.65	25.57	Yes	No	No	61	Female	white	Married	College Graduate or above	no	former	mild	[0,4]	9	2	2007-2008	1	67	yes	7218.93	yes	More than high school	26	3	yes	64	Married/Living with Partner	0	0	3647.41	22	14.18
53	42215	0.18	30.89	Yes	No	No	77	Male	other	Married	9-11th Grade (Includes 12th grade with no diploma)	no	former	mild	[5,9]	9	7	2007-2008	1	62	yes	681.369	yes	Lower than high school	30	1	yes	65	Married/Living with Partner	0	0	2040.18	353.65	0
54	42280	3.65	19.81	Yes	No	No	58	Female	white	Never married	High School Grad/GED or Equivalent	no	never	never	[0,4]	9	1	2007-2008	2	60	yes	23910.1	no	High school diploma	25	3	no	64	Never married	0	0	1831.01	381.69	14.13
55	42297	4.67	26.59	Yes	Borderline	Yes	65	Female	white	Married	High School Grad/GED or Equivalent	no	never	never	[0,4]	9	3	2007-2008	1	61	yes	7606.27	no	High school diploma	26	3	no	65	Married/Living with Partner	0	0	2513.01	107.75	0
56	42307	1.71	33.36	Yes	Yes	No	66	Female	white	Married	High School Grad/GED or Equivalent	no	former	former	[10,14]	9	10	2007-2008	2	60	yes	9678.68	yes	High school diploma	30	2	yes	65	Married/Living with Partner	1	1	2570.23	143	0
57	42318	0.93	22.61	No	No	No	38	Male	white	Never married	High School Grad/GED or Equivalent	no	now	heavy	[0,4]	9	4	2007-2008	1	61	yes	1752.28	yes	High school diploma	25	1	yes	44	Never married	0	0	1827.63	0	0
58	42330	5	25.07	Yes	No	Yes	80	Female	white	Widowed	9-11th Grade (Includes 12th grade with no diploma)	yes	former	former	[5,9]	9	8	2007-2008	1	62	yes	3543.54	yes	Lower than high school	26	3	yes	65	Widowed/Divorced/Separated	0	0	1602.8	0	0
59	42338	2.14	47.09	Yes	Yes	Yes	64	Male	black	Married	Some College or AA degree	yes	former	former	[0,4]	9	4	2007-2008	2	68	yes	657.824	yes	More than high school	30	2	yes	64	Married/Living with Partner	0	0	2693.8	0	0
60	42342	2.23	29.27	Yes	No	Yes	80	Male	white	Married	Some College or AA degree	no	former	former	[0,4]	9	2	2007-2008	1	69	yes	4825.1	yes	More than high school	26	2	yes	65	Married/Living with Partner	0	0	3982.95	63	0
61	42350	1.75	21.86	Yes	No	No	47	Female	white	Separated	Some College or AA degree	no	now	mild	[0,4]	9	0	2007-2008	1	73	yes	2526.96	yes	More than high school	25	2	yes	64	Widowed/Divorced/Separated	0	0	1845.23	0	0
62	42381	0.46	26.49	Yes	No	No	24	Male	white	Never married	9-11th Grade (Includes 12th grade with no diploma)	no	now	moderate	[0,4]	9	0	2007-2008	1	61	yes	3629.6	yes	Lower than high school	26	1	yes	44	Never married	0	0	5767.5	0	0
63	42391	0.85	22.72	No	No	No	25	Male	black	Never married	High School Grad/GED or Equivalent	no	now	heavy	[0,4]	9	0	2007-2008	2	61	yes	8813.91	yes	High school diploma	25	1	yes	44	Never married	0	0	3105.42	187.47	122.5
64	42392	0.81	49.76	Yes	No	Yes	65	Female	black	Divorced	9-11th Grade (Includes 12th grade with no diploma)	no	never	former	[5,9]	9	9	2007-2008	1	64	yes	1275.79	no	Lower than high school	30	1	yes	65	Widowed/Divorced/Separated	0	0	1495.88	0	0
65	42406	0.65	26.26	Yes	Yes	Yes	62	Male	black	Married	High School Grad/GED or Equivalent	yes	former	mild	[0,4]	9	4	2007-2008	1	68	yes	1492.99	yes	High school diploma	26	1	yes	64	Married/Living with Partner	0	0	3115.15	116.35	0
66	42420	5	22.16	Yes	No	No	57	Male	white	Married	High School Grad/GED or Equivalent	no	now	heavy	[0,4]	9	0	2007-2008	1	63	yes	20109.3	yes	High school diploma	25	3	yes	64	Married/Living with Partner	0	0	1581.25	56	0
67	42429	3.29	25.1	Yes	No	Yes	29	Male	other	Married	High School Grad/GED or Equivalent	no	never	mild	[0,4]	9	1	2007-2008	1	72	yes	4253.9	no	High school diploma	26	2	yes	44	Married/Living with Partner	0	0	7326.39	41.25	0
68	42430	0.71	23.88	No	No	No	28	Male	white	Married	High School Grad/GED or Equivalent	no	never	former	[0,4]	9	3	2007-2008	1	67	yes	3797.53	no	High school diploma	25	1	yes	44	Married/Living with Partner	0	0	5251.87	30.25	0
69	42440	5	24.38	Yes	No	No	31	Male	white	Never married	College Graduate or above	no	now	heavy	[0,4]	9	3	2007-2008	2	69	yes	4669.06	yes	More than high school	25	3	yes	44	Never married	0	0	3509.44	229.08	82.7
70	42441	2.9	30.77	Yes	No	No	64	Male	other	Married	High School Grad/GED or Equivalent	no	now	mild	[0,4]	9	0	2007-2008	2	70	yes	7257.76	yes	High school diploma	30	2	yes	64	Married/Living with Partner	0	0	2093.26	0	0
71	42449	0.69	23.75	No	No	No	80	Male	white	Widowed	Less Than 9th Grade	no	former	mild	[0,4]	9	3	2007-2008	1	59	yes	2869.84	yes	Lower than high school	25	1	yes	65	Widowed/Divorced/Separated	0	0	2458.34	0	0
72	42452	2.7	31.58	Yes	No	Yes	54	Male	other	Married	Some College or AA degree	no	former	former	[0,4]	9	2	2007-2008	1	67	yes	7611.21	yes	More than high school	30	2	yes	64	Married/Living with Partner	0	0	4967.9	0	0
73	42467	5	27.67	Yes	No	No	27	Female	white	Living with partner	Some College or AA degree	no	never	heavy	[0,4]	9	0	2007-2008	1	73	yes	7147.32	no	More than high school	26	3	yes	44	Married/Living with Partner	0	0	1508.16	47.75	0
74	42479	3.09	43.5	Yes	Yes	Yes	55	Female	black	Divorced	High School Grad/GED or Equivalent	yes	never	mild	[0,4]	9	1	2007-2008	1	72	yes	2365.45	no	High school diploma	30	2	yes	64	Widowed/Divorced/Separated	0	0	2574.13	0	0
75	42497	1.08	23.6	Yes	No	No	41	Male	other	Divorced	Less Than 9th Grade	no	now	heavy	[10,14]	9	13	2007-2008	1	67	yes	2679.18	yes	Lower than high school	25	1	yes	44	Widowed/Divorced/Separated	1	1	14077.5	504	0
76	42506	0.04	25.8	No	No	No	45	Female	Mexican	Married	9-11th Grade (Includes 12th grade with no diploma)	no	former	moderate	[5,9]	9	5	2007-2008	1	73	yes	2956.84	yes	Lower than high school	26	1	yes	64	Married/Living with Partner	0	0	1060.58	183.35	245
77	42516	4.41	25.14	Yes	Yes	No	25	Male	white	Never married	Some College or AA degree	no	now	heavy	[0,4]	9	0	2007-2008	1	65	yes	6714.13	yes	More than high school	26	3	yes	44	Never married	0	0	5445.8	95.35	0
78	42528	2.19	35.24	No	No	No	41	Female	white	Divorced	9-11th Grade (Includes 12th grade with no diploma)	no	now	mild	[0,4]	9	4	2007-2008	1	71	yes	5006.8	yes	Lower than high school	30	2	yes	44	Widowed/Divorced/Separated	0	0	3886.27	28.35	0
79	42533	4.65	24.8	Yes	No	Yes	66	Female	white	Divorced	9-11th Grade (Includes 12th grade with no diploma)	no	never	moderate	[0,4]	9	3	2007-2008	1	68	yes	8618.38	no	Lower than high school	25	3	yes	65	Widowed/Divorced/Separated	0	0	1911.66	0	0
80	42537	2.19	29.85	Yes	No	Yes	62	Female	black	Married	Some College or AA degree	no	never	former	[0,4]	9	0	2007-2008	1	59	yes	2575.07	no	More than high school	26	2	yes	64	Married/Living with Partner	0	0	2306.18	0	0
81	42541	3.82	42.29	Yes	Yes	Yes	72	Female	Mexican	Widowed	Less Than 9th Grade	no	never	mild	[5,9]	9	5	2007-2008	2	65	yes	1612.53	no	Lower than high school	30	3	yes	65	Widowed/Divorced/Separated	0	0	2838.83	0	15.5
82	42542	1.63	37.73	Yes	No	Yes	39	Female	black	Divorced	Some College or AA degree	no	never	moderate	[15,19]	9	18	2007-2008	1	61	yes	2460.8	no	More than high school	30	2	yes	44	Widowed/Divorced/Separated	1	1	2616.4	114.88	0
83	42546	2.48	42.4	Yes	Borderline	Yes	51	Male	white	Married	9-11th Grade (Includes 12th grade with no diploma)	yes	former	former	[20,27]	9	21	2007-2008	1	67	yes	6252.02	yes	Lower than high school	30	2	yes	64	Married/Living with Partner	1	1	5687.12	257.38	0
84	42557	1.1	46.97	Yes	Yes	Yes	68	Female	white	Married	High School Grad/GED or Equivalent	yes	never	former	[0,4]	9	4	2007-2008	1	61	yes	13087.9	no	High school diploma	30	1	yes	65	Married/Living with Partner	0	0	2425.4	290.05	0
85	42590	1.46	42.61	Yes	Yes	Yes	59	Male	white	Married	Some College or AA degree	yes	now	former	[5,9]	9	8	2007-2008	1	71	yes	7621.79	yes	More than high school	30	2	yes	64	Married/Living with Partner	0	0	7626.64	334.25	0
86	42621	0.71	34.62	Yes	Yes	Yes	54	Male	white	Married	High School Grad/GED or Equivalent	yes	never	mild	[10,14]	9	13	2007-2008	1	67	yes	6369.46	no	High school diploma	30	1	yes	64	Married/Living with Partner	1	1	4056.94	0	113.4
87	42636	5	34.17	Yes	No	Yes	55	Male	other	Married	Some College or AA degree	no	never	mild	[0,4]	9	0	2007-2008	2	71	yes	2069.16	no	More than high school	30	3	yes	64	Married/Living with Partner	0	0	2598.36	189.07	0
88	42639	5	30.35	Yes	No	No	64	Male	white	Divorced	High School Grad/GED or Equivalent	no	now	moderate	[0,4]	9	0	2007-2008	1	61	yes	6400.7	yes	High school diploma	30	3	yes	64	Widowed/Divorced/Separated	0	0	2592.55	2.08	27.2
89	42649	1.24	42.05	Yes	Yes	Yes	49	Female	black	Divorced	Some College or AA degree	no	former	moderate	[0,4]	9	2	2007-2008	1	65	yes	3245.36	yes	More than high school	30	1	yes	64	Widowed/Divorced/Separated	0	0	3171.53	0	56.7
90	42651	1.18	30	Yes	No	No	76	Male	white	Widowed	High School Grad/GED or Equivalent	no	former	moderate	[5,9]	9	5	2007-2008	1	60	yes	1593.25	yes	High school diploma	30	1	yes	65	Widowed/Divorced/Separated	0	0	3439.55	0	0
91	42696	2.24	28.82	Yes	Yes	No	78	Male	white	Married	High School Grad/GED or Equivalent	no	former	mild	[0,4]	9	3	2007-2008	2	61	yes	1669.68	yes	High school diploma	26	2	yes	65	Married/Living with Partner	0	0	2103.92	0	0
92	42727	1.76	21.71	Yes	No	No	26	Male	other	Never married	High School Grad/GED or Equivalent	no	now	heavy	[5,9]	9	8	2007-2008	1	71	yes	2757.88	yes	High school diploma	25	2	yes	44	Never married	0	0	4046.31	0	0
93	42741	5	22.5	Yes	No	Yes	58	Male	Mexican	Married	Some College or AA degree	no	now	moderate	[0,4]	9	0	2007-2008	2	64	yes	892.188	yes	More than high school	25	3	yes	64	Married/Living with Partner	0	0	3021.22	0	0
94	42763	3.49	20.19	Yes	No	Yes	46	Male	black	Living with partner	9-11th Grade (Includes 12th grade with no diploma)	no	now	former	[0,4]	9	2	2007-2008	1	67	yes	2196.82	yes	Lower than high school	25	2	yes	64	Married/Living with Partner	0	0	4051.5	0	0
95	42801	2.14	26.01	Yes	No	No	50	Female	white	Married	High School Grad/GED or Equivalent	no	now	former	[0,4]	9	2	2007-2008	2	63	yes	9300.88	yes	High school diploma	26	2	yes	64	Married/Living with Partner	0	0	2683.99	48.83	0
96	42806	4.38	26.36	Yes	No	No	36	Female	other	Married	Some College or AA degree	no	never	moderate	[0,4]	9	0	2007-2008	1	60	yes	1409.63	no	More than high school	26	3	yes	44	Married/Living with Partner	0	0	4191.31	380	28.35
97	42811	3.92	26.07	Yes	No	No	27	Male	white	Living with partner	College Graduate or above	no	never	heavy	[0,4]	9	1	2007-2008	1	68	yes	7742.87	no	More than high school	26	3	yes	44	Married/Living with Partner	0	0	2337.73	203.88	0
98	42822	0.77	31.05	Yes	No	No	39	Male	white	Married	Some College or AA degree	no	former	mild	[10,14]	9	10	2007-2008	1	64	yes	2205.38	yes	More than high school	30	1	yes	44	Married/Living with Partner	1	1	3192.39	0	0
99	42825	2.71	28.01	No	No	Yes	61	Male	white	Married	High School Grad/GED or Equivalent	yes	former	heavy	[0,4]	9	2	2007-2008	2	62	yes	8201.46	yes	High school diploma	26	2	yes	64	Married/Living with Partner	0	0	3566.97	152.51	12.98
100	42826	0.17	19.74	Yes	Yes	Yes	47	Female	black	Never married	9-11th Grade (Includes 12th grade with no diploma)	no	now	heavy	[15,19]	9	17	2007-2008	1	68	yes	5936.9	yes	Lower than high school	25	1	yes	64	Never married	1	1	1657.9	73	0
101	42835	2.31	27.47	Yes	No	Yes	64	Male	white	Widowed	Less Than 9th Grade	no	former	former	[0,4]	9	0	2007-2008	2	59	yes	7341.22	yes	Lower than high school	26	2	yes	64	Widowed/Divorced/Separated	0	0	5105.07	141.09	0
102	42850	4.5	25.65	Yes	Yes	No	53	Male	white	Married	9-11th Grade (Includes 12th grade with no diploma)	no	now	former	[0,4]	9	4	2007-2008	2	59	yes	2408.5	yes	Lower than high school	26	3	yes	64	Married/Living with Partner	0	0	3382.07	279	0
103	42878	0.68	22.21	Yes	No	No	45	Male	white	Married	Less Than 9th Grade	no	never	former	[0,4]	9	4	2007-2008	2	59	yes	3052.08	no	Lower than high school	25	1	yes	64	Married/Living with Partner	0	0	3473.31	0	0
104	42890	2.33	29.16	No	No	No	35	Male	Mexican	Married	Some College or AA degree	no	never	mild	[0,4]	9	2	2007-2008	1	71	yes	3105.37	no	More than high school	26	2	yes	44	Married/Living with Partner	0	0	2639.46	288.94	0
105	42903	1.54	19.64	No	No	No	22	Female	white	Living with partner	Some College or AA degree	no	never	heavy	[0,4]	9	2	2007-2008	2	62	yes	20891.2	no	More than high school	25	2	yes	44	Married/Living with Partner	0	0	3682.83	201.75	0
106	42906	4.57	29.15	Yes	No	No	56	Male	white	Married	Some College or AA degree	no	former	heavy	[0,4]	9	4	2007-2008	2	66	yes	26840.4	yes	More than high school	26	3	yes	64	Married/Living with Partner	0	0	5130.81	0	56.7
107	42911	1.45	20.61	Yes	No	No	38	Male	white	Living with partner	9-11th Grade (Includes 12th grade with no diploma)	no	now	former	[5,9]	9	8	2007-2008	1	71	yes	2427.39	yes	Lower than high school	25	2	yes	44	Married/Living with Partner	0	0	2287.27	202	0
108	42923	2.55	36.75	Yes	Yes	Yes	37	Female	Mexican	Married	High School Grad/GED or Equivalent	no	now	moderate	[0,4]	9	4	2007-2008	2	66	yes	1892.37	yes	High school diploma	30	2	yes	44	Married/Living with Partner	0	0	2343.48	108	0
109	42935	5	28.31	Yes	No	Yes	59	Female	white	Married	College Graduate or above	no	former	mild	[0,4]	9	4	2007-2008	2	73	yes	21050.2	yes	More than high school	26	3	yes	64	Married/Living with Partner	0	0	8006.9	304	0
110	42937	1.28	32.26	No	No	No	22	Male	Mexican	Never married	High School Grad/GED or Equivalent	no	former	mild	[0,4]	9	2	2007-2008	1	63	yes	3472.4	yes	High school diploma	30	1	yes	44	Never married	0	0	2212.55	0	0
111	42940	0.69	25.02	Yes	No	No	71	Female	white	Separated	9-11th Grade (Includes 12th grade with no diploma)	no	now	mild	[10,14]	9	10	2007-2008	1	61	yes	2836.94	yes	Lower than high school	26	1	yes	65	Widowed/Divorced/Separated	1	1	1904.51	140	0
112	42953	3.85	24.43	Yes	No	No	31	Female	white	Never married	College Graduate or above	no	never	heavy	[0,4]	9	0	2007-2008	2	61	yes	22225.1	no	More than high school	25	3	yes	44	Never married	0	0	5445	312.81	0
113	42960	5	24.75	Yes	No	No	59	Female	white	Married	High School Grad/GED or Equivalent	no	never	mild	[0,4]	9	0	2007-2008	1	60	yes	25415.4	no	High school diploma	25	3	yes	64	Married/Living with Partner	0	0	2106.09	607.5	7.06
114	42961	2.59	29.77	Yes	No	Yes	80	Female	white	Widowed	Less Than 9th Grade	yes	never	never	[15,19]	9	19	2007-2008	2	60	yes	7620.09	no	Lower than high school	26	2	no	65	Widowed/Divorced/Separated	1	1	2385.62	150	0
115	42974	0.57	30.12	Yes	No	Yes	37	Male	white	Married	9-11th Grade (Includes 12th grade with no diploma)	yes	former	mild	[0,4]	9	4	2007-2008	2	59	yes	5544.8	yes	Lower than high school	30	1	yes	44	Married/Living with Partner	0	0	3378.37	0	0
116	43001	1.17	19.91	Yes	No	Yes	57	Female	black	Widowed	Some College or AA degree	no	never	never	[0,4]	9	0	2007-2008	1	59	yes	3585.95	no	More than high school	25	1	no	64	Widowed/Divorced/Separated	0	0	1156.63	0	0
117	43023	4.75	31.71	Yes	No	Yes	61	Female	Mexican	Married	High School Grad/GED or Equivalent	yes	never	never	[0,4]	9	0	2007-2008	1	60	yes	1236.77	no	High school diploma	30	3	no	64	Married/Living with Partner	0	0	1325.01	149	31.88
118	43024	5	30.56	Yes	No	Yes	50	Female	other	Married	Some College or AA degree	no	now	mild	[10,14]	9	14	2007-2008	2	66	yes	1173.51	yes	More than high school	30	3	yes	64	Married/Living with Partner	1	1	2577.64	8.33	38.96
119	43041	1.45	28.76	Yes	No	No	32	Female	white	Never married	9-11th Grade (Includes 12th grade with no diploma)	no	now	moderate	[0,4]	9	2	2007-2008	1	71	yes	3707.75	yes	Lower than high school	26	2	yes	44	Never married	0	0	2134.5	0	42.38
120	43060	5	25.28	Yes	No	No	39	Male	white	Divorced	College Graduate or above	no	never	heavy	[10,14]	9	11	2007-2008	2	69	yes	7849.45	no	More than high school	26	3	yes	44	Widowed/Divorced/Separated	1	1	2854.46	759.92	0
121	43067	3.82	27.73	Yes	No	No	30	Female	Mexican	Never married	Some College or AA degree	no	former	heavy	[5,9]	9	6	2007-2008	2	65	yes	2178.99	yes	More than high school	26	3	yes	44	Never married	0	0	2715.33	122	0
122	43114	0.7	37.25	Yes	No	Yes	24	Male	white	Never married	Some College or AA degree	no	now	heavy	[5,9]	9	6	2007-2008	2	60	yes	3250.5	yes	More than high school	30	1	yes	44	Never married	0	0	5836	82.25	0
123	43138	0.23	25.35	No	No	No	46	Male	black	Divorced	College Graduate or above	no	never	mild	[10,14]	9	10	2007-2008	1	64	yes	1840.86	no	More than high school	26	1	yes	64	Widowed/Divorced/Separated	1	1	3458.19	0	0
124	43165	1.14	25.05	No	No	No	49	Female	white	Never married	High School Grad/GED or Equivalent	no	now	heavy	[0,4]	9	4	2007-2008	2	61	yes	9858.51	yes	High school diploma	26	1	yes	64	Never married	0	0	3445.29	0	0
125	43166	5	29.78	Yes	No	Yes	54	Male	white	Married	College Graduate or above	yes	never	mild	[0,4]	9	4	2007-2008	2	65	yes	17327.3	no	More than high school	26	3	yes	64	Married/Living with Partner	0	0	4142.96	0	0
126	43168	1.28	30.78	Yes	No	No	78	Male	Mexican	Married	Less Than 9th Grade	no	former	mild	[0,4]	9	2	2007-2008	1	66	yes	1325.79	yes	Lower than high school	30	1	yes	65	Married/Living with Partner	0	0	3615.65	0	0
127	43172	5	28.93	Yes	No	Yes	48	Male	white	Married	College Graduate or above	no	never	heavy	[0,4]	9	0	2007-2008	2	68	yes	7632.5	no	More than high school	26	3	yes	64	Married/Living with Partner	0	0	4452.12	156.39	28.35
128	43177	1.61	26.45	Yes	No	No	36	Male	white	Married	College Graduate or above	no	former	former	[0,4]	9	0	2007-2008	2	60	yes	5642.52	yes	More than high school	26	2	yes	44	Married/Living with Partner	0	0	2973.89	167.88	7.06
129	43189	5	28.6	No	No	Yes	48	Male	white	Living with partner	College Graduate or above	no	former	mild	[0,4]	9	0	2007-2008	1	69	yes	27357.1	yes	More than high school	26	3	yes	64	Married/Living with Partner	0	0	2100.66	0	0
130	43193	4.55	43.97	Yes	Yes	No	28	Female	white	Married	College Graduate or above	no	never	mild	[5,9]	9	5	2007-2008	2	62	yes	6768.6	no	More than high school	30	3	yes	44	Married/Living with Partner	0	0	4558.49	287	0
131	43198	1.73	24.13	Yes	No	No	24	Male	white	Never married	Some College or AA degree	no	never	heavy	[0,4]	9	1	2007-2008	2	59	yes	8761.34	no	More than high school	25	2	yes	44	Never married	0	0	2884.94	0	0
132	43233	4.29	28.34	Yes	No	No	40	Male	Mexican	Separated	Some College or AA degree	no	now	heavy	[0,4]	9	3	2007-2008	2	65	yes	2447.66	yes	More than high school	26	3	yes	44	Widowed/Divorced/Separated	0	0	1887.4	70	0
133	43242	1.57	21.7	Yes	No	Yes	53	Male	white	Never married	9-11th Grade (Includes 12th grade with no diploma)	no	never	former	[10,14]	9	11	2007-2008	1	68	yes	3248.93	no	Lower than high school	25	2	yes	64	Never married	1	1	4595.04	0	0
134	43259	0.58	31.6	Yes	Yes	Yes	53	Female	Mexican	Married	Less Than 9th Grade	no	never	never	[5,9]	9	7	2007-2008	1	66	yes	1243.56	no	Lower than high school	30	1	no	64	Married/Living with Partner	0	0	3627.22	102.25	0
135	43271	0.69	46.09	Yes	No	Yes	53	Female	white	Separated	Some College or AA degree	yes	former	heavy	[15,19]	9	19	2007-2008	1	61	yes	8466.97	yes	More than high school	30	1	yes	64	Widowed/Divorced/Separated	1	1	2943.38	10	0
136	43280	5	20.06	Yes	No	No	45	Female	white	Married	College Graduate or above	yes	now	former	[0,4]	9	1	2007-2008	1	61	yes	26113.4	yes	More than high school	25	3	yes	64	Married/Living with Partner	0	0	1598.07	0	0
137	43295	5	21.49	Yes	No	No	29	Female	other	Married	College Graduate or above	no	never	moderate	[0,4]	9	1	2007-2008	2	70	yes	9205.3	no	More than high school	25	3	yes	44	Married/Living with Partner	0	0	1455	313	0
138	43297	1.75	31.5	Yes	No	Yes	67	Male	Mexican	Married	Less Than 9th Grade	no	never	former	[5,9]	9	8	2007-2008	1	73	yes	566.188	no	Lower than high school	30	2	yes	65	Married/Living with Partner	0	0	2714.47	350	25.8
139	43302	2.83	39.98	Yes	Yes	Yes	68	Female	white	Married	High School Grad/GED or Equivalent	yes	former	former	[15,19]	9	16	2007-2008	2	60	yes	4920	yes	High school diploma	30	2	yes	65	Married/Living with Partner	1	1	2106.36	123	0
140	43318	5	25.47	Yes	No	Yes	63	Female	white	Married	Some College or AA degree	no	now	mild	[0,4]	9	1	2007-2008	1	60	yes	7778.02	yes	More than high school	26	3	yes	64	Married/Living with Partner	0	0	2234.06	86.9	1.56
141	43323	2.42	42.91	Yes	Yes	No	52	Male	other	Married	Some College or AA degree	no	never	heavy	[0,4]	9	4	2007-2008	2	62	yes	6516.26	no	More than high school	30	2	yes	64	Married/Living with Partner	0	0	5365.91	156.38	7.09
142	43329	5	50.23	Yes	No	No	37	Male	white	Married	College Graduate or above	no	never	mild	[0,4]	9	2	2007-2008	2	69	yes	13374.2	no	More than high school	30	3	yes	44	Married/Living with Partner	0	0	4738.21	44	0
143	43336	2.83	25.06	Yes	No	No	23	Female	black	Married	Some College or AA degree	no	never	moderate	[0,4]	9	3	2007-2008	2	72	yes	6732.09	no	More than high school	26	2	yes	44	Married/Living with Partner	0	0	3092.52	54.69	28.25
144	43345	0.81	31.79	Yes	No	No	42	Male	white	Married	Some College or AA degree	no	never	mild	[0,4]	9	2	2007-2008	2	59	yes	8278.98	no	More than high school	30	1	yes	44	Married/Living with Partner	0	0	3476.48	0	0
145	43349	4.66	45.65	Yes	No	No	26	Female	other	Living with partner	Some College or AA degree	no	never	heavy	[0,4]	9	4	2007-2008	1	65	yes	6394.69	no	More than high school	30	3	yes	44	Married/Living with Partner	0	0	2527.32	268.63	24
146	43370	0.92	35.19	Yes	No	Yes	38	Female	other	Never married	9-11th Grade (Includes 12th grade with no diploma)	yes	former	mild	[10,14]	9	14	2007-2008	2	61	yes	1784.84	yes	Lower than high school	30	1	yes	44	Never married	1	1	3395.28	0	0
147	43401	5	25.1	Yes	No	No	48	Male	white	Married	College Graduate or above	no	never	mild	[0,4]	9	1	2007-2008	1	73	yes	21864.9	no	More than high school	26	3	yes	64	Married/Living with Partner	0	0	2785.98	27.5	0
148	43424	3.41	23.48	Yes	No	No	37	Female	white	Married	Some College or AA degree	no	never	never	[0,4]	9	1	2007-2008	2	60	yes	6790.76	no	More than high school	25	2	no	44	Married/Living with Partner	0	0	1991.57	357	0
149	43440	1.45	27.66	Yes	No	No	42	Male	other	Married	High School Grad/GED or Equivalent	no	never	never	[0,4]	9	2	2007-2008	1	62	yes	5246.85	no	High school diploma	26	2	no	44	Married/Living with Partner	0	0	3314.1	265.69	0
150	43444	0.73	38.91	Yes	No	Yes	54	Female	black	Divorced	College Graduate or above	no	never	never	[10,14]	9	13	2007-2008	1	65	yes	2489.86	no	More than high school	30	1	no	64	Widowed/Divorced/Separated	1	1	1914.02	0	0
151	43451	5	27.09	Yes	No	No	36	Male	white	Divorced	College Graduate or above	no	now	moderate	[0,4]	9	1	2007-2008	2	72	yes	11316.4	yes	More than high school	26	3	yes	44	Widowed/Divorced/Separated	0	0	5146.43	0	0
152	43456	2.12	21.88	Yes	No	No	43	Male	white	Separated	High School Grad/GED or Equivalent	no	now	heavy	[0,4]	9	4	2007-2008	2	63	yes	12525.7	yes	High school diploma	25	2	yes	44	Widowed/Divorced/Separated	0	0	6222.43	83.5	0
153	43486	1.71	27.03	Yes	No	No	39	Male	other	Never married	High School Grad/GED or Equivalent	no	now	mild	[0,4]	9	4	2007-2008	1	59	yes	5185.02	yes	High school diploma	26	2	yes	44	Never married	0	0	4515.21	513	24
154	43492	3.71	25.39	Yes	No	No	51	Female	white	Divorced	Some College or AA degree	no	former	mild	[5,9]	9	8	2007-2008	2	66	yes	5187.02	yes	More than high school	26	3	yes	64	Widowed/Divorced/Separated	0	0	2107.99	0	0
155	43533	1.61	31.31	Yes	Yes	Yes	69	Male	black	Married	9-11th Grade (Includes 12th grade with no diploma)	no	former	moderate	[0,4]	9	4	2007-2008	2	65	yes	1528.01	yes	Lower than high school	30	2	yes	65	Married/Living with Partner	0	0	3706.65	322.5	0
156	43534	5	22.2	Yes	No	Yes	45	Female	white	Married	High School Grad/GED or Equivalent	no	never	mild	[0,4]	9	3	2007-2008	2	60	yes	31908.1	no	High school diploma	25	3	yes	64	Married/Living with Partner	0	0	2310.43	0	0
157	43541	0.87	31.13	Yes	No	No	74	Male	white	Widowed	College Graduate or above	yes	now	never	[5,9]	9	7	2007-2008	2	62	yes	7498.49	yes	More than high school	30	1	no	65	Widowed/Divorced/Separated	0	0	2757.71	2.08	0
158	43550	4.04	40.41	Yes	No	Yes	74	Male	black	Divorced	Some College or AA degree	no	former	heavy	[5,9]	9	9	2007-2008	2	66	yes	2168.27	yes	More than high school	30	3	yes	65	Widowed/Divorced/Separated	0	0	1316.51	0	0
159	43552	2.59	23.48	Yes	No	No	45	Female	white	Married	Some College or AA degree	no	now	heavy	[0,4]	9	2	2007-2008	2	68	yes	7967	yes	More than high school	25	2	yes	64	Married/Living with Partner	0	0	1761.18	96.38	0
160	43558	5	24.15	Yes	Yes	Yes	69	Male	white	Living with partner	College Graduate or above	yes	former	mild	[0,4]	9	3	2007-2008	2	63	yes	6015.4	yes	More than high school	25	3	yes	65	Married/Living with Partner	0	0	1980.67	207.94	28.35
161	43559	1.67	19.89	Yes	No	No	21	Female	white	Never married	Some College or AA degree	no	never	heavy	[0,4]	9	0	2007-2008	1	73	yes	17812	no	More than high school	25	2	yes	44	Never married	0	0	1609.24	234.44	0
162	43560	1.46	17.93	Yes	No	Yes	47	Female	black	Never married	Some College or AA degree	no	now	moderate	[15,19]	9	19	2007-2008	1	73	yes	1996.26	yes	More than high school	25	2	yes	64	Never married	1	1	2124.54	0	0
163	43570	4.72	29.01	Yes	No	No	70	Female	white	Divorced	High School Grad/GED or Equivalent	no	never	former	[0,4]	9	3	2007-2008	2	61	yes	6096.35	no	High school diploma	26	3	yes	65	Widowed/Divorced/Separated	0	0	2672.99	86.37	0
164	43581	2.27	22.77	Yes	No	No	40	Male	Mexican	Divorced	9-11th Grade (Includes 12th grade with no diploma)	no	now	heavy	[5,9]	9	6	2007-2008	1	71	yes	6825.59	yes	Lower than high school	25	2	yes	44	Widowed/Divorced/Separated	0	0	4088.7	90.7	0
165	43585	2.04	37.12	Yes	No	No	45	Female	Mexican	Separated	High School Grad/GED or Equivalent	no	now	heavy	[10,14]	9	10	2007-2008	2	70	yes	3319.8	yes	High school diploma	30	2	yes	64	Widowed/Divorced/Separated	1	1	6153.33	189.69	0
166	43587	1.92	33	Yes	No	Yes	51	Male	white	Separated	Some College or AA degree	no	former	former	[20,27]	9	25	2007-2008	2	60	yes	7600.35	yes	More than high school	30	2	yes	64	Widowed/Divorced/Separated	1	1	6820.15	69.33	0
167	43621	5	21.58	No	No	No	61	Male	Mexican	Living with partner	High School Grad/GED or Equivalent	no	now	heavy	[0,4]	9	0	2007-2008	2	64	yes	809.059	yes	High school diploma	25	3	yes	64	Married/Living with Partner	0	0	4303.04	217.85	0
168	43622	2.5	24.95	Yes	No	No	30	Female	black	Never married	College Graduate or above	no	never	never	[0,4]	9	2	2007-2008	2	67	yes	8026.92	no	More than high school	25	2	no	44	Never married	0	0	2340.47	0	0
169	43633	1.16	29.04	Yes	No	No	41	Male	Mexican	Married	High School Grad/GED or Equivalent	no	never	heavy	[0,4]	9	0	2007-2008	1	61	yes	1635.91	no	High school diploma	26	1	yes	44	Married/Living with Partner	0	0	4562.28	0	0
170	43641	0.46	33.85	Yes	No	No	20	Female	white	Never married	High School Grad/GED or Equivalent	no	never	never	[5,9]	9	5	2007-2008	1	61	yes	22413.8	no	High school diploma	30	1	no	44	Never married	0	0	2147.28	0	0
171	43647	3.41	45.19	No	No	No	31	Female	other	Married	Some College or AA degree	no	never	heavy	[0,4]	9	0	2007-2008	2	71	yes	1543.62	no	More than high school	30	2	yes	44	Married/Living with Partner	0	0	1504.7	0	0
172	43662	0.7	29.6	No	No	No	38	Female	white	Separated	Some College or AA degree	no	never	never	[0,4]	9	2	2007-2008	1	69	yes	5792.29	no	More than high school	26	1	no	44	Widowed/Divorced/Separated	0	0	3005.09	77.5	3.59
173	43690	1.91	42.42	Yes	Yes	Yes	77	Male	black	Married	Less Than 9th Grade	yes	former	former	[15,19]	9	16	2007-2008	2	67	yes	1299.72	yes	Lower than high school	30	2	yes	65	Married/Living with Partner	1	1	2916.52	0	0
174	43708	5	33.08	No	No	Yes	51	Male	other	Married	Some College or AA degree	no	former	mild	[0,4]	9	0	2007-2008	2	73	yes	907.297	yes	More than high school	30	3	yes	64	Married/Living with Partner	0	0	3082.18	171.5	0
175	43732	3.56	25.83	Yes	No	Yes	33	Male	black	Never married	High School Grad/GED or Equivalent	no	former	mild	[0,4]	9	3	2007-2008	2	67	yes	1988.79	yes	High school diploma	26	3	yes	44	Never married	0	0	1915.2	0	0
176	43749	1.97	21.04	Yes	No	No	63	Male	other	Married	High School Grad/GED or Equivalent	no	now	moderate	[10,14]	9	14	2007-2008	1	72	yes	699.365	yes	High school diploma	25	2	yes	64	Married/Living with Partner	1	1	1720.37	18.44	0
177	43759	5	24.85	No	No	Yes	42	Male	black	Living with partner	Some College or AA degree	no	never	mild	[0,4]	9	2	2007-2008	1	74	yes	4725.56	no	More than high school	25	3	yes	44	Married/Living with Partner	0	0	2866.47	74.38	49.59
178	43767	1.96	21.02	Yes	No	Yes	67	Female	white	Widowed	Some College or AA degree	yes	never	never	[0,4]	9	0	2007-2008	1	59	yes	3216.36	no	More than high school	25	2	no	65	Widowed/Divorced/Separated	0	0	2295.85	360.75	0
179	43770	5	25.19	Yes	No	No	43	Female	white	Married	College Graduate or above	no	former	mild	[0,4]	9	0	2007-2008	2	68	yes	6997.39	yes	More than high school	26	3	yes	44	Married/Living with Partner	0	0	5515.22	188	245
180	43787	0.87	18.2	No	No	No	54	Male	white	Living with partner	9-11th Grade (Includes 12th grade with no diploma)	no	now	former	[15,19]	9	15	2007-2008	1	67	yes	5212.04	yes	Lower than high school	25	1	yes	64	Married/Living with Partner	1	1	1613.3	0	0
181	43792	4.09	30.33	Yes	No	No	75	Male	white	Married	College Graduate or above	no	former	mild	[0,4]	9	1	2007-2008	2	64	yes	4126.41	yes	More than high school	30	3	yes	65	Married/Living with Partner	0	0	3033.95	382.57	0
182	43794	1.18	44.11	Yes	No	Yes	70	Female	other	Divorced	College Graduate or above	yes	former	former	[0,4]	9	2	2007-2008	1	72	yes	1458.53	yes	More than high school	30	1	yes	65	Widowed/Divorced/Separated	0	0	2157.06	178	0
183	43795	0.59	32.08	Yes	No	Yes	67	Female	black	Separated	Less Than 9th Grade	no	never	never	[0,4]	9	0	2007-2008	1	68	yes	991.728	no	Lower than high school	30	1	no	65	Widowed/Divorced/Separated	0	0	1329.27	0	0
184	43807	4.29	24.74	Yes	No	No	22	Male	white	Never married	College Graduate or above	no	never	never	[0,4]	9	2	2007-2008	2	72	yes	8262.73	no	More than high school	25	3	no	44	Never married	0	0	4066.95	70.63	0
185	43825	2.83	28.87	Yes	Yes	Yes	49	Male	black	Married	9-11th Grade (Includes 12th grade with no diploma)	yes	former	former	[0,4]	9	0	2007-2008	2	64	yes	2665.65	yes	Lower than high school	26	2	yes	64	Married/Living with Partner	0	0	6041.15	40	0
186	43847	1.22	33.47	Yes	Yes	Yes	65	Female	Mexican	Divorced	9-11th Grade (Includes 12th grade with no diploma)	no	former	mild	[0,4]	9	3	2007-2008	1	71	yes	938.536	yes	Lower than high school	30	1	yes	65	Widowed/Divorced/Separated	0	0	2505.75	77.99	0
187	43852	0.52	50.47	No	Yes	Yes	52	Female	black	Never married	9-11th Grade (Includes 12th grade with no diploma)	no	never	former	[0,4]	9	3	2007-2008	1	59	yes	4300.37	no	Lower than high school	30	1	yes	64	Never married	0	0	1924.33	0	0
188	43889	1.96	40.49	Yes	No	Yes	27	Male	white	Living with partner	High School Grad/GED or Equivalent	no	never	mild	[5,9]	9	6	2007-2008	1	73	yes	6746.14	no	High school diploma	30	2	yes	44	Married/Living with Partner	0	0	5702.92	2	26.23
189	43903	1.67	21.3	Yes	No	Yes	80	Male	white	Separated	College Graduate or above	yes	former	mild	[0,4]	9	0	2007-2008	2	60	yes	1543.67	yes	More than high school	25	2	yes	65	Widowed/Divorced/Separated	0	0	2088.31	345.19	0
190	43914	0.69	33.47	Yes	No	Yes	54	Female	other	Living with partner	Some College or AA degree	yes	never	mild	[15,19]	9	17	2007-2008	2	62	yes	3066.92	no	More than high school	30	1	yes	64	Married/Living with Partner	1	1	1647.09	149	0
191	43916	2.14	24.31	Yes	No	No	55	Female	white	Married	9-11th Grade (Includes 12th grade with no diploma)	no	now	never	[0,4]	9	2	2007-2008	2	59	yes	3006.93	yes	Lower than high school	25	2	no	64	Married/Living with Partner	0	0	2543.27	4	0
192	43920	3.69	27.12	Yes	No	Yes	43	Female	black	Divorced	College Graduate or above	no	never	mild	[0,4]	9	1	2007-2008	2	68	yes	3064.69	no	More than high school	26	3	yes	44	Widowed/Divorced/Separated	0	0	2381.84	0	0
193	43942	5	31.22	Yes	No	No	62	Male	white	Married	Some College or AA degree	no	now	former	[0,4]	9	0	2007-2008	1	67	yes	7343.77	yes	More than high school	30	3	yes	64	Married/Living with Partner	0	0	3306.33	56.7	0
194	43954	0.81	20.67	Yes	No	No	21	Male	black	Living with partner	9-11th Grade (Includes 12th grade with no diploma)	no	now	mild	[0,4]	9	0	2007-2008	2	67	yes	6430.51	yes	Lower than high school	25	1	yes	44	Married/Living with Partner	0	0	2733.9	0	0
195	43962	2.19	27.59	Yes	Yes	No	74	Male	white	Married	High School Grad/GED or Equivalent	no	former	heavy	[10,14]	9	10	2007-2008	1	67	yes	6137.56	yes	High school diploma	26	2	yes	65	Married/Living with Partner	1	1	3914.78	246	0
196	43968	1.01	25.03	No	No	Yes	52	Male	white	Divorced	Some College or AA degree	no	former	former	[20,27]	9	20	2007-2008	2	63	yes	1880.56	yes	More than high school	26	1	yes	64	Widowed/Divorced/Separated	1	1	1892.32	98	0
197	43977	0.84	26.06	Yes	No	Yes	62	Female	white	Married	9-11th Grade (Includes 12th grade with no diploma)	yes	now	former	[20,27]	9	21	2007-2008	1	61	yes	5180.09	yes	Lower than high school	26	1	yes	64	Married/Living with Partner	1	1	11884.6	389.94	56.5
198	43981	0.61	28.96	Yes	No	Yes	45	Female	white	Divorced	9-11th Grade (Includes 12th grade with no diploma)	no	now	heavy	[5,9]	9	7	2007-2008	2	60	yes	6221.34	yes	Lower than high school	26	1	yes	64	Widowed/Divorced/Separated	0	0	2691.66	34.31	0
199	43986	2.12	32.18	Yes	No	No	23	Female	black	Living with partner	Some College or AA degree	no	never	heavy	[5,9]	9	5	2007-2008	1	74	yes	6562.88	no	More than high school	30	2	yes	44	Married/Living with Partner	0	0	1570.1	200	0
200	43994	4.62	24.67	Yes	No	Yes	46	Male	white	Divorced	High School Grad/GED or Equivalent	no	now	former	[10,14]	9	13	2007-2008	2	60	yes	10600.2	yes	High school diploma	25	3	yes	64	Widowed/Divorced/Separated	1	1	9395.69	0	0
201	44008	2.12	38.51	Yes	No	No	39	Male	other	Married	Some College or AA degree	no	never	heavy	[0,4]	9	4	2007-2008	2	63	yes	7328.93	no	More than high school	30	2	yes	44	Married/Living with Partner	0	0	3876.32	6.25	0
202	44016	0.52	29.8	Yes	No	No	44	Male	white	Married	High School Grad/GED or Equivalent	yes	now	former	[5,9]	9	6	2007-2008	1	67	yes	2437.63	yes	High school diploma	26	1	yes	44	Married/Living with Partner	0	0	3265.22	0	0
203	44032	3.58	38.43	No	No	Yes	47	Female	black	Divorced	Some College or AA degree	yes	former	mild	[5,9]	9	9	2007-2008	1	74	yes	5145.21	yes	More than high school	30	3	yes	64	Widowed/Divorced/Separated	0	0	2267.25	0	0
204	44062	1.04	31.56	Yes	Yes	No	77	Male	Mexican	Married	Less Than 9th Grade	no	former	former	[10,14]	9	14	2007-2008	1	60	yes	1060.52	yes	Lower than high school	30	1	yes	65	Married/Living with Partner	1	1	3539.91	223	0
205	44063	4.19	32.59	Yes	No	No	40	Female	white	Separated	High School Grad/GED or Equivalent	no	former	former	[20,27]	9	24	2007-2008	1	67	yes	6068.77	yes	High school diploma	30	3	yes	44	Widowed/Divorced/Separated	1	1	1809.45	51.84	0
206	44081	1.57	20.75	No	No	No	25	Female	white	Married	High School Grad/GED or Equivalent	no	former	moderate	[0,4]	9	4	2007-2008	1	67	yes	6799.94	yes	High school diploma	25	2	yes	44	Married/Living with Partner	0	0	2142.25	0	0
207	44089	0.98	20.12	Yes	No	Yes	44	Female	other	Divorced	Less Than 9th Grade	no	now	former	[0,4]	9	1	2007-2008	1	60	yes	6331.21	yes	Lower than high school	25	1	yes	44	Widowed/Divorced/Separated	0	0	2809.97	99.69	24
208	44090	0.9	35.09	Yes	No	Yes	66	Female	white	Divorced	Less Than 9th Grade	no	former	heavy	[5,9]	9	6	2007-2008	2	62	yes	8963.27	yes	Lower than high school	30	1	yes	65	Widowed/Divorced/Separated	0	0	3853.61	0	0
209	44098	1.09	21.06	Yes	No	No	34	Male	white	Married	High School Grad/GED or Equivalent	no	now	mild	[0,4]	9	0	2007-2008	2	64	yes	1903.99	yes	High school diploma	25	1	yes	44	Married/Living with Partner	0	0	3021.71	62.25	0
210	44100	3.65	27.11	Yes	No	No	27	Female	black	Never married	Some College or AA degree	no	now	moderate	[0,4]	9	0	2007-2008	2	60	yes	7241	yes	More than high school	26	3	yes	44	Never married	0	0	2966.05	192.13	170.1
211	44109	0.35	27.78	No	No	No	42	Male	black	Never married	9-11th Grade (Includes 12th grade with no diploma)	no	now	former	[5,9]	9	5	2007-2008	2	67	yes	3077.79	yes	Lower than high school	26	1	yes	44	Never married	0	0	2927.18	0	0
212	44110	1.6	36.43	No	No	No	33	Female	white	Divorced	Some College or AA degree	no	now	former	[0,4]	9	3	2007-2008	1	65	yes	2689.22	yes	More than high school	30	2	yes	44	Widowed/Divorced/Separated	0	0	3574.56	0	0
213	44116	2.5	21	Yes	No	No	80	Female	Mexican	Widowed	Less Than 9th Grade	no	never	never	[0,4]	8	0	2007-2008	2	66	yes	1332.34	no	Lower than high school	25	2	no	65	Widowed/Divorced/Separated	0	0	1626.77	0	0
214	44126	5	31.87	No	No	No	60	Male	white	Living with partner	College Graduate or above	no	now	mild	[5,9]	9	5	2007-2008	1	63	yes	8649.81	yes	More than high school	30	3	yes	64	Married/Living with Partner	0	0	2654.48	890	0
215	44155	1.91	32.59	Yes	No	Yes	71	Female	black	Married	High School Grad/GED or Equivalent	no	former	former	[0,4]	9	2	2007-2008	2	67	yes	3065.92	yes	High school diploma	30	2	yes	65	Married/Living with Partner	0	0	4291	0	0
216	44157	5	23.57	No	No	No	25	Male	Mexican	Never married	College Graduate or above	no	now	heavy	[0,4]	9	1	2007-2008	1	65	yes	1874.63	yes	More than high school	25	3	yes	44	Never married	0	0	4826.41	209.94	0
217	44173	5	24.62	Yes	No	No	33	Male	white	Living with partner	College Graduate or above	no	never	heavy	[0,4]	9	1	2007-2008	2	67	yes	6870.76	no	More than high school	25	3	yes	44	Married/Living with Partner	0	0	5439.73	63.44	0
218	44176	1.07	35.67	Yes	No	Yes	73	Male	white	Widowed	Less Than 9th Grade	yes	former	former	[0,4]	9	0	2007-2008	2	70	yes	1642.03	yes	Lower than high school	30	1	yes	65	Widowed/Divorced/Separated	0	0	2231.31	18.85	0
219	44184	3.71	66.16	Yes	No	Yes	49	Male	white	Married	9-11th Grade (Includes 12th grade with no diploma)	no	former	former	[0,4]	9	4	2007-2008	2	59	yes	10995.1	yes	Lower than high school	30	3	yes	64	Married/Living with Partner	0	0	4738.89	27.5	0
220	44189	5	23.49	Yes	No	Yes	55	Female	white	Married	High School Grad/GED or Equivalent	no	former	heavy	[5,9]	9	6	2007-2008	2	68	yes	8163.08	yes	High school diploma	25	3	yes	64	Married/Living with Partner	0	0	829.8	572.75	0
221	44223	0.8	35.33	Yes	Yes	Yes	57	Male	Mexican	Married	Less Than 9th Grade	no	former	mild	[5,9]	9	5	2007-2008	1	65	yes	2429.15	yes	Lower than high school	30	1	yes	64	Married/Living with Partner	0	0	6050.58	16	48
222	44240	1.86	38.78	Yes	No	No	72	Male	white	Divorced	Some College or AA degree	yes	former	mild	[0,4]	9	0	2007-2008	1	60	yes	4088.22	yes	More than high school	30	2	yes	65	Widowed/Divorced/Separated	0	0	5864.36	688.19	0
223	44255	5	30.94	Yes	No	No	60	Female	white	Divorced	College Graduate or above	no	never	heavy	[0,4]	9	4	2007-2008	2	63	yes	11820.8	no	More than high school	30	3	yes	64	Widowed/Divorced/Separated	0	0	4109.95	230	0
224	44260	3.37	31.84	Yes	Yes	Yes	77	Female	other	Widowed	Some College or AA degree	no	former	former	[0,4]	9	0	2007-2008	2	69	yes	945.776	yes	More than high school	30	2	yes	65	Widowed/Divorced/Separated	0	0	2047.57	0	0
225	44261	1.45	39.99	Yes	No	No	45	Male	white	Married	High School Grad/GED or Equivalent	no	never	former	[0,4]	9	4	2007-2008	1	67	yes	20481.7	no	High school diploma	30	2	yes	64	Married/Living with Partner	0	0	3008.89	85.44	42.37
226	44274	1.86	25.96	No	No	No	38	Male	white	Never married	High School Grad/GED or Equivalent	no	now	former	[0,4]	9	4	2007-2008	1	65	yes	4799.84	yes	High school diploma	26	2	yes	44	Never married	0	0
227	44276	0.77	39.19	Yes	Yes	No	76	Male	white	Widowed	9-11th Grade (Includes 12th grade with no diploma)	yes	former	former	[0,4]	9	3	2007-2008	2	59	yes	1759.62	yes	Lower than high school	30	1	yes	65	Widowed/Divorced/Separated	0	0	1687.3	24	0
228	44281	0.68	25.06	No	Yes	No	74	Female	Mexican	Married	Less Than 9th Grade	no	never	never	[0,4]	9	2	2007-2008	1	66	yes	2614.19	no	Lower than high school	26	1	no	65	Married/Living with Partner	0	0	1410.38	0	0
229	44285	1.44	30.95	No	No	Yes	55	Male	black	Never married	High School Grad/GED or Equivalent	no	never	former	[10,14]	9	12	2007-2008	2	68	yes	2404.35	no	High school diploma	30	2	yes	64	Never married	1	1	1580.58	621	0
230	44295	2.55	28.19	Yes	Borderline	No	65	Female	white	Widowed	Less Than 9th Grade	no	former	former	[5,9]	9	5	2007-2008	1	67	yes	8083.3	yes	Lower than high school	26	2	yes	65	Widowed/Divorced/Separated	0	0	2148.03	0	0
231	44313	5	23.5	Yes	No	Yes	62	Male	other	Married	High School Grad/GED or Equivalent	no	never	former	[0,4]	9	0	2007-2008	2	65	yes	15954.8	no	High school diploma	25	3	yes	64	Married/Living with Partner	0	0	1658.63	182	0
232	44316	2.86	34.06	Yes	No	No	66	Male	other	Married	High School Grad/GED or Equivalent	no	former	heavy	[0,4]	9	0	2007-2008	2	62	yes	948.498	yes	High school diploma	30	2	yes	65	Married/Living with Partner	0	0	3104.39	60	0
233	44324	2.45	24.07	Yes	No	Yes	80	Female	other	Living with partner	High School Grad/GED or Equivalent	no	never	mild	[5,9]	9	5	2007-2008	1	72	yes	1091.45	no	High school diploma	25	2	yes	65	Married/Living with Partner	0	0	2084.8	0	0
234	44343	1.18	30.63	Yes	No	No	68	Male	white	Divorced	High School Grad/GED or Equivalent	no	now	never	[5,9]	9	6	2007-2008	1	60	yes	3190.48	yes	High school diploma	30	1	no	65	Widowed/Divorced/Separated	0	0	4943.76	45	0
235	44345	3.65	20.08	Yes	No	Yes	74	Female	white	Married	High School Grad/GED or Equivalent	no	never	mild	[5,9]	9	6	2007-2008	1	60	yes	5553.93	no	High school diploma	25	3	yes	65	Married/Living with Partner	0	0	3541.69	276.75	28.35
236	44353	1.11	19.14	Yes	No	No	80	Female	white	Divorced	High School Grad/GED or Equivalent	no	former	mild	[0,4]	9	3	2007-2008	2	70	yes	4752.04	yes	High school diploma	25	1	yes	65	Widowed/Divorced/Separated	0	0	2210.7	20	0
237	44365	4.38	34.44	Yes	No	No	60	Male	white	Married	College Graduate or above	no	former	mild	[0,4]	9	2	2007-2008	1	63	yes	8520.7	yes	More than high school	30	3	yes	64	Married/Living with Partner	0	0	7726.89	266.97	0
238	44369	5	33.49	Yes	Yes	Yes	56	Female	white	Married	Some College or AA degree	no	never	mild	[0,4]	9	0	2007-2008	1	63	yes	7794.38	no	More than high school	30	3	yes	64	Married/Living with Partner	0	0	2386.09	0	0
239	44384	3.18	30.17	Yes	No	No	32	Male	black	Married	High School Grad/GED or Equivalent	no	never	never	[0,4]	9	0	2007-2008	2	64	yes	2804.44	no	High school diploma	30	2	no	44	Married/Living with Partner	0	0	4567.35	109.88	57.51
240	44409	2.91	32.02	Yes	No	No	24	Female	white	Married	High School Grad/GED or Equivalent	no	never	never	[0,4]	9	1	2007-2008	1	67	yes	6997.85	no	High school diploma	30	2	no	44	Married/Living with Partner	0	0	3523.92	28	0
241	44418	5	27.36	Yes	No	Yes	43	Male	white	Married	College Graduate or above	no	never	mild	[0,4]	9	3	2007-2008	2	68	yes	6416.21	no	More than high school	26	3	yes	44	Married/Living with Partner	0	0	4787.27	0	0
242	44431	1.75	39.62	Yes	No	Yes	47	Female	other	Divorced	Less Than 9th Grade	no	now	heavy	[20,27]	9	22	2007-2008	1	64	yes	4180.94	yes	Lower than high school	30	2	yes	64	Widowed/Divorced/Separated	1	1	8402.32	0	0
243	44450	1.52	23.32	Yes	No	Yes	62	Female	other	Divorced	Less Than 9th Grade	no	now	former	[10,14]	9	11	2007-2008	1	60	yes	1404.86	yes	Lower than high school	25	2	yes	64	Widowed/Divorced/Separated	1	1	1574.08	0	0
244	44451	3.87	21.51	No	No	No	38	Female	white	Married	College Graduate or above	no	never	mild	[0,4]	9	0	2007-2008	1	60	yes	13247	no	More than high school	25	3	yes	44	Married/Living with Partner	0	0	3834.76	580.85	255.25
245	44453	0.47	21.2	Yes	No	No	42	Female	other	Divorced	9-11th Grade (Includes 12th grade with no diploma)	no	former	former	[0,4]	9	1	2007-2008	1	67	yes	6623.38	yes	Lower than high school	25	1	yes	44	Widowed/Divorced/Separated	0	0	2745.58	43.33	14.12
246	44457	4.02	31.28	Yes	No	Yes	61	Male	white	Married	College Graduate or above	no	former	moderate	[5,9]	9	6	2007-2008	1	60	yes	6709.22	yes	More than high school	30	3	yes	64	Married/Living with Partner	0	0	2695.85	106.19	0
247	44567	0.74	39.9	No	No	Yes	31	Female	Mexican	Married	9-11th Grade (Includes 12th grade with no diploma)	no	former	heavy	[5,9]	9	7	2007-2008	1	65	yes	1098.1	yes	Lower than high school	30	1	yes	44	Married/Living with Partner	0	0	3389.14	26.17	6
248	44603	0.46	30.93	No	Yes	Yes	52	Female	black	Married	9-11th Grade (Includes 12th grade with no diploma)	yes	now	moderate	[5,9]	9	8	2007-2008	1	59	yes	5713.36	yes	Lower than high school	30	1	yes	64	Married/Living with Partner	0	0	2449.85	0	0
249	44624	0.93	20.37	Yes	No	Yes	52	Male	white	Married	9-11th Grade (Includes 12th grade with no diploma)	yes	now	heavy	[10,14]	9	10	2007-2008	2	59	yes	7000.61	yes	Lower than high school	25	1	yes	64	Married/Living with Partner	1	1	696.84	0	0
250	44629	3.57	20.3	Yes	No	Yes	57	Male	black	Married	Less Than 9th Grade	yes	now	moderate	[0,4]	9	4	2007-2008	2	64	yes	1667.29	yes	Lower than high school	25	3	yes	64	Married/Living with Partner	0	0	3222.19	0	0
251	44637	1.16	22.99	Yes	No	No	63	Male	black	Married	9-11th Grade (Includes 12th grade with no diploma)	no	never	former	[0,4]	9	0	2007-2008	1	59	yes	1537.74	no	Lower than high school	25	1	yes	64	Married/Living with Partner	0	0	1819.03	0	0
252	44648	1.68	29.6	Yes	No	Yes	80	Male	white	Widowed	9-11th Grade (Includes 12th grade with no diploma)	no	former	mild	[0,4]	9	0	2007-2008	2	60	yes	2917.06	yes	Lower than high school	26	2	yes	65	Widowed/Divorced/Separated	0	0	2884.65	35	0
253	44659	5	28.15	Yes	No	Yes	48	Male	black	Divorced	Some College or AA degree	no	former	mild	[5,9]	9	6	2007-2008	2	71	yes	3606.83	yes	More than high school	26	3	yes	64	Widowed/Divorced/Separated	0	0	2919.72	0	0
254	44661	0.33	34.2	Yes	No	No	60	Female	white	Married	Some College or AA degree	no	never	never	[20,27]	9	25	2007-2008	2	71	yes	4380.02	no	More than high school	30	1	no	64	Married/Living with Partner	1	1	1874.69	182	0
255	44667	1.6	28.13	Yes	No	No	34	Male	white	Married	High School Grad/GED or Equivalent	no	now	heavy	[0,4]	9	0	2007-2008	2	63	yes	20809.4	yes	High school diploma	26	2	yes	44	Married/Living with Partner	0	0	4230.09	48	0
256	44711	1.65	38.22	No	Borderline	No	44	Female	other	Living with partner	Less Than 9th Grade	no	never	never	[10,14]	9	11	2007-2008	2	68	yes	2725.31	no	Lower than high school	30	2	no	44	Married/Living with Partner	1	1	997.53	0	0
257	44736	5	22.63	Yes	No	No	48	Male	white	Married	High School Grad/GED or Equivalent	no	never	mild	[0,4]	9	0	2007-2008	2	62	yes	20750.1	no	High school diploma	25	3	yes	64	Married/Living with Partner	0	0	7593.59	0	0
258	44771	3.65	36.21	Yes	No	Yes	78	Female	white	Married	High School Grad/GED or Equivalent	no	former	mild	[0,4]	9	1	2007-2008	1	60	yes	4728.84	yes	High school diploma	30	3	yes	65	Married/Living with Partner	0	0	3610.01	12.5	0
259	44784	5	26.38	Yes	No	No	52	Female	white	Divorced	9-11th Grade (Includes 12th grade with no diploma)	no	former	heavy	[0,4]	9	0	2007-2008	2	60	yes	8758.85	yes	Lower than high school	26	3	yes	64	Widowed/Divorced/Separated	0	0	5621.44	244.91	49.15
260	44785	5	32.87	Yes	No	No	46	Male	black	Married	College Graduate or above	no	never	mild	[5,9]	9	6	2007-2008	1	68	yes	2073.06	no	More than high school	30	3	yes	64	Married/Living with Partner	0	0	3213.44	651.78	50
261	44797	2.18	23.94	Yes	No	Yes	80	Male	other	Married	High School Grad/GED or Equivalent	no	never	former	[0,4]	9	3	2007-2008	1	69	yes	1196.32	no	High school diploma	25	2	yes	65	Married/Living with Partner	0	0	3716.24	0	0
262	44799	5	26.32	Yes	No	No	49	Female	white	Divorced	College Graduate or above	no	now	heavy	[0,4]	9	1	2007-2008	2	62	yes	6718.16	yes	More than high school	26	3	yes	64	Widowed/Divorced/Separated	0	0	4511.92	72	0
263	44831	2.54	23.26	Yes	No	No	48	Male	white	Married	College Graduate or above	no	never	never	[0,4]	9	2	2007-2008	1	62	yes	2143.98	no	More than high school	25	2	no	64	Married/Living with Partner	0	0	3501.12	0	0
264	44844	5	30.15	Yes	Yes	No	70	Male	black	Married	High School Grad/GED or Equivalent	no	former	former	[0,4]	9	0	2007-2008	2	61	yes	3206.77	yes	High school diploma	30	3	yes	65	Married/Living with Partner	0	0	2681.11	0	0
265	44850	1.08	27.24	Yes	No	Yes	72	Male	white	Divorced	9-11th Grade (Includes 12th grade with no diploma)	no	never	never	[0,4]	9	0	2007-2008	1	65	yes	1568.8	no	Lower than high school	26	1	no	65	Widowed/Divorced/Separated	0	0	630.9	24	0
266	44855	1.96	33.93	Yes	Yes	Yes	64	Female	white	Widowed	Some College or AA degree	no	never	mild	[5,9]	9	8	2007-2008	1	73	yes	4387.55	no	More than high school	30	2	yes	64	Widowed/Divorced/Separated	0	0	5564.07	51	0
267	44866	0.7	22	Yes	No	No	59	Male	white	Married	High School Grad/GED or Equivalent	no	now	former	[15,19]	9	15	2007-2008	2	60	yes	1829.95	yes	High school diploma	25	1	yes	64	Married/Living with Partner	1	1	2367.83	0	0
268	44882	1.02	50.46	Yes	Yes	Yes	47	Male	white	Married	Less Than 9th Grade	yes	former	former	[5,9]	9	5	2007-2008	2	59	yes	2997.58	yes	Lower than high school	30	1	yes	64	Married/Living with Partner	0	0	2900.45	0	0
269	44891	5	35.62	Yes	No	No	50	Female	white	Divorced	College Graduate or above	no	former	former	[0,4]	9	2	2007-2008	2	71	yes	3143.09	yes	More than high school	30	3	yes	64	Widowed/Divorced/Separated	0	0	3066.52	0	0
270	44905	1.18	22.96	Yes	No	Yes	74	Female	white	Widowed	Some College or AA degree	yes	never	never	[5,9]	9	8	2007-2008	1	60	yes	4332.13	no	More than high school	25	1	no	65	Widowed/Divorced/Separated	0	0	3387.03	37.5	454
271	44906	3.36	30.03	Yes	No	Yes	70	Male	white	Married	High School Grad/GED or Equivalent	yes	former	mild	[0,4]	9	1	2007-2008	2	66	yes	3971.04	yes	High school diploma	30	2	yes	65	Married/Living with Partner	0	0	2794.4	0	0
272	44916	0.83	46.01	Yes	No	Yes	71	Female	black	Widowed	9-11th Grade (Includes 12th grade with no diploma)	no	former	former	[0,4]	9	1	2007-2008	2	68	yes	3181.14	yes	Lower than high school	30	1	yes	65	Widowed/Divorced/Separated	0	0	1983.65	0	0
273	44920	0.54	23.92	Yes	No	Yes	80	Female	black	Widowed	High School Grad/GED or Equivalent	no	former	former	[0,4]	9	0	2007-2008	1	67	yes	1658.63	yes	High school diploma	25	1	yes	65	Widowed/Divorced/Separated	0	0	2647.79	0	0
274	44934	0.71	29.23	No	No	Yes	50	Female	white	Married	Some College or AA degree	no	now	former	[10,14]	9	13	2007-2008	2	59	yes	4523.05	yes	More than high school	26	1	yes	64	Married/Living with Partner	1	1	3052.09	0	0
275	44937	0.25	38.18	Yes	No	No	49	Female	white	Widowed	High School Grad/GED or Equivalent	yes	now	former	[0,4]	9	1	2007-2008	1	61	yes	8258.78	yes	High school diploma	30	1	yes	64	Widowed/Divorced/Separated	0	0	3702.77	0	0
276	44959	0.8	18.97	Yes	No	No	62	Male	white	Married	Less Than 9th Grade	yes	now	mild	[10,14]	9	11	2007-2008	2	59	yes	2342.16	yes	Lower than high school	25	1	yes	64	Married/Living with Partner	1	1	2397.27	184	0
277	44980	1.68	36.53	Yes	No	Yes	76	Male	white	Married	Some College or AA degree	yes	former	mild	[15,19]	9	16	2007-2008	1	60	yes	4801.54	yes	More than high school	30	2	yes	65	Married/Living with Partner	1	1	2819.71	74	0
278	44984	0.59	17.8	Yes	Borderline	Yes	80	Female	other	Widowed	High School Grad/GED or Equivalent	no	never	never	[0,4]	9	0	2007-2008	1	66	yes	1033.25	no	High school diploma	25	1	no	65	Widowed/Divorced/Separated	0	0	1395.74	92	0
279	44988	1.83	27.35	Yes	No	Yes	79	Male	white	Married	Some College or AA degree	yes	former	mild	[5,9]	9	5	2007-2008	1	61	yes	2848.3	yes	More than high school	26	2	yes	65	Married/Living with Partner	0	0	2305.22	0	0
280	45012	0.81	30.05	No	No	Yes	44	Female	white	Married	College Graduate or above	no	former	mild	[0,4]	9	3	2007-2008	1	60	yes	16446.1	yes	More than high school	30	1	yes	44	Married/Living with Partner	0	0	5885.09	364	0
281	45013	2.63	26.59	Yes	No	No	67	Female	white	Married	High School Grad/GED or Equivalent	no	never	mild	[10,14]	9	10	2007-2008	1	60	yes	8116.31	no	High school diploma	26	2	yes	65	Married/Living with Partner	1	1	2954.76	0	0
282	45019	3.23	18.45	No	No	No	40	Female	black	Never married	9-11th Grade (Includes 12th grade with no diploma)	no	now	moderate	[0,4]	9	2	2007-2008	1	74	yes	1880.72	yes	Lower than high school	25	2	yes	44	Never married	0	0	2246.96	131.35	0
283	45031	3.82	30.41	Yes	No	No	50	Female	Mexican	Divorced	Some College or AA degree	no	never	mild	[5,9]	9	6	2007-2008	2	65	yes	1486.41	no	More than high school	30	3	yes	64	Widowed/Divorced/Separated	0	0	1581.32	353.26	0
284	45036	4.55	23.02	Yes	No	No	42	Female	white	Living with partner	College Graduate or above	no	former	mild	[5,9]	9	5	2007-2008	2	69	yes	6606.94	yes	More than high school	25	3	yes	44	Married/Living with Partner	0	0	5191.35	104.35	56.7
285	45037	1.39	33.89	Yes	No	Yes	34	Female	black	Never married	9-11th Grade (Includes 12th grade with no diploma)	no	now	heavy	[15,19]	9	19	2007-2008	1	64	yes	2152.52	yes	Lower than high school	30	2	yes	44	Never married	1	1	5771.8	0	0
286	45050	0.78	25.56	Yes	No	No	28	Male	white	Living with partner	High School Grad/GED or Equivalent	no	never	mild	[0,4]	9	2	2007-2008	1	61	yes	6149.79	no	High school diploma	26	1	yes	44	Married/Living with Partner	0	0	4290.93	0	0
287	45053	1.63	43.01	No	No	No	25	Male	white	Never married	High School Grad/GED or Equivalent	no	never	heavy	[0,4]	9	2	2007-2008	2	59	yes	8761.34	no	High school diploma	30	2	yes	44	Never married	0	0	2947.41	0	0
288	45056	1.44	42.67	Yes	No	No	60	Female	white	Never married	9-11th Grade (Includes 12th grade with no diploma)	no	former	former	[0,4]	9	1	2007-2008	2	63	yes	13370.3	yes	Lower than high school	30	2	yes	64	Never married	0	0	3320.66	0	170
289	45061	1.1	23.87	No	No	No	43	Male	white	Divorced	High School Grad/GED or Equivalent	no	now	moderate	[0,4]	9	0	2007-2008	1	67	yes	3050.42	yes	High school diploma	25	1	yes	44	Widowed/Divorced/Separated	0	0	4281.71	0	0
290	45070	3.39	32.59	Yes	No	No	23	Male	black	Never married	9-11th Grade (Includes 12th grade with no diploma)	no	never	mild	[0,4]	9	0	2007-2008	2	73	yes	2191.79	no	Lower than high school	30	2	yes	44	Never married	0	0	2431.9	0	0
291	45078	2.12	24.38	Yes	No	No	78	Male	white	Divorced	Some College or AA degree	no	former	former	[10,14]	9	10	2007-2008	2	59	yes	8037.43	yes	More than high school	25	2	yes	65	Widowed/Divorced/Separated	1	1	1605.09	0	0
292	45084	2.04	40.03	Yes	No	Yes	43	Male	Mexican	Never married	Some College or AA degree	yes	former	mild	[5,9]	9	5	2007-2008	2	70	yes	4381.34	yes	More than high school	30	2	yes	44	Never married	0	0	4821.37	93.5	0
293	45089	1.47	29.34	Yes	No	No	79	Male	white	Married	Less Than 9th Grade	yes	now	mild	[0,4]	9	0	2007-2008	1	67	yes	2036.62	yes	Lower than high school	26	2	yes	65	Married/Living with Partner	0	0	2364.85	0	0
294	45118	1.2	34.63	Yes	No	Yes	77	Female	white	Widowed	High School Grad/GED or Equivalent	yes	former	former	[5,9]	9	6	2007-2008	2	59	yes	8397.26	yes	High school diploma	30	1	yes	65	Widowed/Divorced/Separated	0	0	3516.5	0	0
295	45129	3.09	21.29	Yes	No	No	21	Male	black	Never married	Some College or AA degree	no	never	mild	[0,4]	9	0	2007-2008	1	72	yes	2233.29	no	More than high school	25	2	yes	44	Never married	0	0	1591.31	0	0
296	45131	0.87	31.6	Yes	No	Yes	41	Male	white	Married	High School Grad/GED or Equivalent	yes	never	former	[5,9]	9	5	2007-2008	2	59	yes	8131.99	no	High school diploma	30	1	yes	44	Married/Living with Partner	0	0	3814.68	0	0
297	45142	0.81	20.7	Yes	No	Yes	61	Female	white	Divorced	9-11th Grade (Includes 12th grade with no diploma)	yes	now	moderate	[5,9]	9	9	2007-2008	2	66	yes	4048.56	yes	Lower than high school	25	1	yes	64	Widowed/Divorced/Separated	0	0	6078	200.69	28.35
298	45145	1.17	27.9	Yes	No	No	53	Male	white	Married	High School Grad/GED or Equivalent	no	never	mild	[0,4]	9	0	2007-2008	1	67	yes	2098.49	no	High school diploma	26	1	yes	64	Married/Living with Partner	0	0	1961.2	75.5	0
299	45146	2.5	27.24	Yes	No	Yes	80	Male	white	Married	Less Than 9th Grade	no	former	mild	[0,4]	9	2	2007-2008	2	63	yes	2615.38	yes	Lower than high school	26	2	yes	65	Married/Living with Partner	0	0	1327.8	41	28.69
300	45152	1.69	27.15	Yes	No	Yes	64	Female	other	Widowed	Less Than 9th Grade	no	never	mild	[10,14]	9	11	2007-2008	2	70	yes	685.512	no	Lower than high school	26	2	yes	64	Widowed/Divorced/Separated	1	1	2503.75	0	0
301	45153	2.45	36.13	Yes	No	No	63	Female	white	Never married	Some College or AA degree	no	now	mild	[0,4]	9	0	2007-2008	1	67	yes	12698.8	yes	More than high school	30	2	yes	64	Never married	0	0	3986.06	80	28.35
302	45172	1.62	28.76	Yes	No	No	73	Male	white	Married	High School Grad/GED or Equivalent	yes	former	mild	[0,4]	9	4	2007-2008	1	60	yes	2108.87	yes	High school diploma	26	2	yes	65	Married/Living with Partner	0	0	2588.24	84.5	0
303	45174	1.75	18.81	Yes	No	No	74	Female	white	Married	High School Grad/GED or Equivalent	yes	former	former	[10,14]	9	10	2007-2008	2	59	yes	2667.27	yes	High school diploma	25	2	yes	65	Married/Living with Partner	1	1	3213.53	0	0
304	45176	0.74	24.49	Yes	Yes	Yes	65	Male	white	Separated	9-11th Grade (Includes 12th grade with no diploma)	no	now	former	[5,9]	9	7	2007-2008	2	66	yes	2865.19	yes	Lower than high school	25	1	yes	65	Widowed/Divorced/Separated	0	0	2044.06	0	0
305	45186	5	42.39	Yes	No	No	63	Female	black	Married	Some College or AA degree	no	former	former	[0,4]	9	1	2007-2008	2	74	yes	2018.97	yes	More than high school	30	3	yes	64	Married/Living with Partner	0	0	2579.33	0	0
306	45188	1.45	26.17	Yes	No	No	38	Female	black	Never married	Some College or AA degree	no	now	heavy	[0,4]	9	1	2007-2008	2	60	yes	1816.3	yes	More than high school	26	2	yes	44	Never married	0	0	2012	0	0
307	45201	4.84	20.93	Yes	No	No	24	Female	Mexican	Married	Some College or AA degree	no	now	heavy	[0,4]	9	2	2007-2008	1	63	yes	1524.23	yes	More than high school	25	3	yes	44	Married/Living with Partner	0	0	1918.65	0	0
308	45216	0.74	31.05	Yes	Yes	No	41	Male	white	Divorced	9-11th Grade (Includes 12th grade with no diploma)	no	former	mild	[5,9]	9	5	2007-2008	2	59	yes	3107.72	yes	Lower than high school	30	1	yes	44	Widowed/Divorced/Separated	0	0	5563.26	0	0
309	45247	5	27.62	Yes	No	No	62	Male	white	Married	College Graduate or above	no	former	moderate	[0,4]	9	1	2007-2008	1	70	yes	7167.46	yes	More than high school	26	3	yes	64	Married/Living with Partner	0	0	6657.67	143.98	28.35
310	45255	2.86	33.59	Yes	No	No	67	Male	white	Married	9-11th Grade (Includes 12th grade with no diploma)	no	never	mild	[0,4]	9	0	2007-2008	2	63	yes	5758.46	no	Lower than high school	30	2	yes	65	Married/Living with Partner	0	0	5274.11	562.43	0
311	45262	2.34	41.3	Yes	Yes	Yes	61	Male	black	Married	Some College or AA degree	yes	former	mild	[0,4]	9	2	2007-2008	1	64	yes	1060.04	yes	More than high school	30	2	yes	64	Married/Living with Partner	0	0	2520.5	0	0
312	45281	1.73	24.54	Yes	No	No	64	Male	white	Divorced	Less Than 9th Grade	no	former	mild	[10,14]	9	10	2007-2008	2	59	yes	6972.55	yes	Lower than high school	25	2	yes	64	Widowed/Divorced/Separated	1	1	2525.47	0	28.35
313	45293	0.73	19.11	Yes	No	No	76	Female	Mexican	Separated	High School Grad/GED or Equivalent	no	never	mild	[5,9]	9	5	2007-2008	1	66	yes	1252.26	no	High school diploma	25	1	yes	65	Widowed/Divorced/Separated	0	0	1952.93	0	226.8
314	45302	5	32.52	Yes	No	Yes	67	Male	white	Married	Some College or AA degree	no	former	mild	[0,4]	9	0	2007-2008	2	63	yes	8898.92	yes	More than high school	30	3	yes	65	Married/Living with Partner	0	0	3340.84	472.69	0
315	45303	0.97	18.24	Yes	No	No	45	Female	white	Married	High School Grad/GED or Equivalent	no	now	former	[0,4]	9	4	2007-2008	1	61	yes	3063.05	yes	High school diploma	25	1	yes	64	Married/Living with Partner	0	0	1890.58	0	0
316	45318	0.5	61.7	Yes	Yes	Yes	47	Female	white	Divorced	Some College or AA degree	yes	former	mild	[10,14]	9	12	2007-2008	2	64	yes	7126.71	yes	More than high school	30	1	yes	64	Widowed/Divorced/Separated	1	1	2546.8	256.44	7.14
317	45332	5	26.94	No	No	Yes	31	Male	black	Never married	College Graduate or above	no	never	mild	[10,14]	9	11	2007-2008	1	68	yes	1878.98	no	More than high school	26	3	yes	44	Never married	1	1	4300.86	276.57	0
318	45333	1.46	24.05	Yes	No	Yes	57	Male	white	Married	High School Grad/GED or Equivalent	no	now	former	[5,9]	9	9	2007-2008	1	61	yes	5785.39	yes	High school diploma	25	2	yes	64	Married/Living with Partner	0	0	1743.45	0	0
319	45355	1.07	24.77	Yes	No	No	36	Male	white	Married	College Graduate or above	no	never	mild	[0,4]	9	0	2007-2008	1	60	yes	2274.36	no	More than high school	25	1	yes	44	Married/Living with Partner	0	0	2331.5	16	0
320	45360	4.29	29.04	Yes	No	No	63	Male	white	Widowed	High School Grad/GED or Equivalent	no	former	former	[0,4]	9	0	2007-2008	2	59	yes	7146.86	yes	High school diploma	26	3	yes	64	Widowed/Divorced/Separated	0	0	2884.68	20	0
321	45400	0.23	17.31	Yes	No	No	26	Male	white	Living with partner	9-11th Grade (Includes 12th grade with no diploma)	no	now	former	[5,9]	9	6	2007-2008	1	61	yes	16682.2	yes	Lower than high school	25	1	yes	44	Married/Living with Partner	0	0	3252.5	0	454
322	45402	1.11	21.44	No	No	No	23	Female	Mexican	Living with partner	Less Than 9th Grade	no	never	heavy	[0,4]	9	1	2007-2008	1	66	yes	3698.36	no	Lower than high school	25	1	yes	44	Married/Living with Partner	0	0	1516.4	0	0
323	45407	1.37	28.24	Yes	No	Yes	80	Female	white	Widowed	9-11th Grade (Includes 12th grade with no diploma)	no	never	former	[0,4]	9	1	2007-2008	1	65	yes	7706.92	no	Lower than high school	26	2	yes	65	Widowed/Divorced/Separated	0	0	3171.79	434.44	0
324	45417	3.49	19.54	Yes	No	Yes	80	Female	black	Married	9-11th Grade (Includes 12th grade with no diploma)	yes	now	moderate	[5,9]	9	5	2007-2008	1	59	yes	1679.9	yes	Lower than high school	25	2	yes	65	Married/Living with Partner	0	0	1629.41	0	0
325	45429	1.7	25.21	Yes	No	Yes	39	Male	white	Married	Some College or AA degree	no	now	heavy	[0,4]	9	0	2007-2008	2	62	yes	2815.36	yes	More than high school	26	2	yes	44	Married/Living with Partner	0	0	4317.31	0	0
326	45431	5	25.97	Yes	No	Yes	65	Female	white	Married	College Graduate or above	no	never	mild	[0,4]	9	2	2007-2008	1	61	yes	5796.38	no	More than high school	26	3	yes	65	Married/Living with Partner	0	0	3338.76	16	0
327	45433	0.94	42.85	Yes	Yes	Yes	49	Female	white	Married	Some College or AA degree	no	now	former	[10,14]	9	11	2007-2008	1	61	yes	2529.8	yes	More than high school	30	1	yes	64	Married/Living with Partner	1	1	3286.17	17	15
328	45434	3.63	17.1	Yes	No	No	22	Male	white	Never married	High School Grad/GED or Equivalent	no	never	never	[0,4]	9	0	2007-2008	2	67	yes	16894.3	no	High school diploma	25	3	no	44	Never married	0	0	1345.26	0	0
329	45439	4.08	30.1	Yes	No	No	43	Male	white	Married	Some College or AA degree	no	never	mild	[5,9]	9	6	2007-2008	2	59	yes	8934.09	no	More than high school	30	3	yes	44	Married/Living with Partner	0	0	2474.08	514.19	0
330	45451	1.83	33.46	Yes	No	Yes	75	Female	white	Widowed	High School Grad/GED or Equivalent	no	never	never	[0,4]	9	0	2007-2008	2	61	yes	6423.69	no	High school diploma	30	2	no	65	Widowed/Divorced/Separated	0	0	1792.2	220.5	0
331	45461	1.42	32.69	No	No	No	22	Female	white	Living with partner	High School Grad/GED or Equivalent	no	now	heavy	[0,4]	9	0	2007-2008	2	60	yes	4985.04	yes	High school diploma	30	2	yes	44	Married/Living with Partner	0	0	3720.63	0	0
332	45471	5	20.92	Yes	No	No	54	Female	white	Married	Some College or AA degree	no	former	moderate	[0,4]	9	1	2007-2008	1	74	yes	20442.9	yes	More than high school	25	3	yes	64	Married/Living with Partner	0	0	2501.74	146.57	0
333	45477	1.16	43.02	No	Yes	No	56	Male	other	Married	9-11th Grade (Includes 12th grade with no diploma)	no	former	heavy	[5,9]	9	8	2007-2008	1	69	yes	4575.47	yes	Lower than high school	30	1	yes	64	Married/Living with Partner	0	0	2797.9	0	0
334	45482	2.1	26.46	Yes	No	No	74	Male	Mexican	Married	Less Than 9th Grade	no	former	former	[0,4]	9	0	2007-2008	2	71	yes	807.414	yes	Lower than high school	26	2	yes	65	Married/Living with Partner	0	0	1981.67	68.21	24
335	45507	0.23	28.35	Yes	No	Yes	70	Male	white	Widowed	Less Than 9th Grade	no	former	former	[0,4]	9	3	2007-2008	2	59	yes	1385.33	yes	Lower than high school	26	1	yes	65	Widowed/Divorced/Separated	0	0	2533.06	0	0
336	45530	3.79	34.69	Yes	Yes	Yes	50	Female	black	Divorced	College Graduate or above	no	now	moderate	[0,4]	9	3	2007-2008	2	71	yes	2438.97	yes	More than high school	30	3	yes	64	Widowed/Divorced/Separated	0	0	4738.55	11	0
337	45539	0.24	27.33	Yes	No	Yes	74	Female	white	Widowed	Some College or AA degree	yes	former	mild	[10,14]	9	14	2007-2008	1	63	yes	4688.25	yes	More than high school	26	1	yes	65	Widowed/Divorced/Separated	1	1	1962.1	6.67	0
338	45553	4.64	22.75	Yes	No	Yes	68	Female	white	Married	Some College or AA degree	yes	never	mild	[0,4]	9	3	2007-2008	2	66	yes	4208.38	no	More than high school	25	3	yes	65	Married/Living with Partner	0	0	2512.54	224.66	30.04
339	45575	0.29	31.13	No	No	Yes	22	Female	white	Never married	Some College or AA degree	no	now	heavy	[15,19]	9	19	2007-2008	2	63	yes	4693.04	yes	More than high school	30	1	yes	44	Never married	1	1	5064.28	9.88	0
340	45577	0.34	20.92	No	No	Yes	42	Female	black	Divorced	9-11th Grade (Includes 12th grade with no diploma)	no	now	never	[20,27]	9	27	2007-2008	2	68	yes	4488.9	yes	Lower than high school	25	1	no	44	Widowed/Divorced/Separated	1	1	1588.43	0	0
341	45588	1.44	43.9	Yes	Borderline	Yes	79	Male	white	Widowed	9-11th Grade (Includes 12th grade with no diploma)	no	former	former	[0,4]	9	0	2007-2008	2	63	yes	3226.55	yes	Lower than high school	30	2	yes	65	Widowed/Divorced/Separated	0	0	1825.86	223	0
342	45630	2.5	30.88	Yes	No	No	25	Male	white	Never married	College Graduate or above	no	now	moderate	[0,4]	9	0	2007-2008	2	64	yes	23028.4	yes	More than high school	30	2	yes	44	Never married	0	0	1794.77	0	0
343	45634	0.97	32.26	Yes	No	No	30	Female	black	Never married	High School Grad/GED or Equivalent	no	never	mild	[0,4]	9	0	2007-2008	2	68	yes	7924.45	no	High school diploma	30	1	yes	44	Never married	0	0	3313.42	124.69	0
344	45638	1.47	29.98	No	No	Yes	36	Male	black	Never married	9-11th Grade (Includes 12th grade with no diploma)	no	never	mild	[10,14]	9	12	2007-2008	1	64	yes	1537.88	no	Lower than high school	26	2	yes	44	Never married	1	1	1625.22	28.35	0
345	45654	3.49	26.14	Yes	No	No	42	Female	white	Married	Some College or AA degree	yes	former	mild	[0,4]	9	2	2007-2008	1	67	yes	6049.01	yes	More than high school	26	2	yes	44	Married/Living with Partner	0	0	2783.26	79.99	0
346	45659	1.99	25.21	Yes	No	No	27	Female	other	Married	High School Grad/GED or Equivalent	no	now	heavy	[5,9]	9	6	2007-2008	1	63	yes	1423.07	yes	High school diploma	26	2	yes	44	Married/Living with Partner	0	0	4284.55	0	0
347	45675	1.87	34.93	Yes	Yes	Yes	55	Male	other	Married	Less Than 9th Grade	yes	former	former	[10,14]	9	10	2007-2008	2	72	yes	2751.35	yes	Lower than high school	30	2	yes	64	Married/Living with Partner	1	1	2113.91	136.7	0
348	45678	1.18	31.29	Yes	No	No	66	Male	white	Married	Some College or AA degree	no	now	mild	[0,4]	9	2	2007-2008	2	72	yes	2591.51	yes	More than high school	30	1	yes	65	Married/Living with Partner	0	0	3339.52	0	0
349	45692	0.21	28.65	Yes	Yes	Yes	44	Female	other	Living with partner	High School Grad/GED or Equivalent	yes	former	never	[5,9]	9	7	2007-2008	2	61	yes	3640.18	yes	High school diploma	26	1	no	44	Married/Living with Partner	0	0	3313.28	32	0
350	45699	5	30.92	Yes	No	No	39	Male	white	Married	College Graduate or above	no	now	heavy	[0,4]	9	3	2007-2008	2	72	yes	18775.2	yes	More than high school	30	3	yes	44	Married/Living with Partner	0	0	3526.93	80.99	0
351	45715	1.94	35.54	Yes	No	No	27	Female	black	Married	Some College or AA degree	no	never	moderate	[0,4]	9	3	2007-2008	1	64	yes	6883.18	no	More than high school	30	2	yes	44	Married/Living with Partner	0	0	2683.48	0	14.38
352	45728	2.7	29.58	Yes	No	Yes	62	Female	white	Married	Some College or AA degree	no	former	former	[0,4]	9	3	2007-2008	1	67	yes	7923.94	yes	More than high school	26	2	yes	64	Married/Living with Partner	0	0	4082.28	56.5	0
353	45754	1.06	37.43	No	No	Yes	65	Male	white	Married	College Graduate or above	yes	former	moderate	[20,27]	9	21	2007-2008	2	72	yes	3840.58	yes	More than high school	30	1	yes	65	Married/Living with Partner	1	1	3756.24	1.25	0
354	45832	3.02	27.11	Yes	No	No	44	Female	white	Married	High School Grad/GED or Equivalent	no	now	heavy	[0,4]	9	4	2007-2008	2	63	yes	10024.6	yes	High school diploma	26	2	yes	44	Married/Living with Partner	0	0	5725.77	0	0
355	45846	0.91	23.72	No	No	No	60	Male	other	Married	Less Than 9th Grade	no	now	moderate	[0,4]	9	0	2007-2008	1	73	yes	770.023	yes	Lower than high school	25	1	yes	64	Married/Living with Partner	0	0	2404.95	178.88	0
356	45850	5	22.35	Yes	No	No	53	Female	other	Married	Less Than 9th Grade	no	never	never	[0,4]	9	0	2007-2008	2	66	yes	11811.5	no	Lower than high school	25	3	no	64	Married/Living with Partner	0	0	3150.57	28.13	0
357	45853	2.56	25.95	No	Yes	No	54	Male	Mexican	Married	Less Than 9th Grade	no	never	mild	[5,9]	9	6	2007-2008	1	66	yes	4766.41	no	Lower than high school	26	2	yes	64	Married/Living with Partner	0	0	1713.05	181.85	0
358	45866	5	25.39	No	No	No	24	Male	black	Never married	9-11th Grade (Includes 12th grade with no diploma)	no	never	heavy	[0,4]	9	0	2007-2008	2	65	yes	6026.84	no	Lower than high school	26	3	yes	44	Never married	0	0	2710.44	97	0
359	45882	4.75	35.26	Yes	No	Yes	67	Male	white	Married	Some College or AA degree	no	former	mild	[0,4]	9	0	2007-2008	1	63	yes	8649.81	yes	More than high school	30	3	yes	65	Married/Living with Partner	0	0	3433.79	477.06	23
360	45887	1.9	19.6	No	Yes	No	49	Female	white	Married	9-11th Grade (Includes 12th grade with no diploma)	no	now	moderate	[0,4]	9	3	2007-2008	1	67	yes	6854.09	yes	Lower than high school	25	2	yes	64	Married/Living with Partner	0	0	3933.08	0	0
361	45909	1.97	28.89	Yes	No	Yes	80	Male	white	Widowed	High School Grad/GED or Equivalent	no	former	mild	[0,4]	9	3	2007-2008	2	61	yes	3807.11	yes	High school diploma	26	2	yes	65	Widowed/Divorced/Separated	0	0	2025.77	0	0
362	45925	5	24.54	Yes	No	Yes	68	Male	other	Married	College Graduate or above	yes	former	mild	[0,4]	9	0	2007-2008	2	59	yes	7905.26	yes	More than high school	25	3	yes	65	Married/Living with Partner	0	0	2129.72	30	0
363	45933	1.18	25.82	Yes	No	No	63	Female	white	Married	Some College or AA degree	no	now	moderate	[0,4]	9	0	2007-2008	2	72	yes	3482.82	yes	More than high school	26	1	yes	64	Married/Living with Partner	0	0	3313.25	201.99	15
364	45941	3.96	43.36	No	No	No	22	Female	white	Never married	Some College or AA degree	no	never	heavy	[0,4]	9	4	2007-2008	2	74	yes	22459.4	no	More than high school	30	3	yes	44	Never married	0	0	2917.11	0	0
365	45946	0.74	37.91	Yes	No	No	43	Female	other	Divorced	High School Grad/GED or Equivalent	no	now	moderate	[0,4]	9	3	2007-2008	2	63	yes	3112.52	yes	High school diploma	30	1	yes	44	Widowed/Divorced/Separated	0	0	3059.56	72.19	0
366	45959	1.76	33.4	Yes	Yes	Yes	60	Female	black	Divorced	High School Grad/GED or Equivalent	yes	never	former	[0,4]	9	1	2007-2008	2	74	yes	2143.94	no	High school diploma	30	2	yes	64	Widowed/Divorced/Separated	0	0	3286.07	193	18
367	45960	5	29.71	No	No	No	63	Male	black	Married	Some College or AA degree	no	now	former	[0,4]	9	0	2007-2008	2	67	yes	771.972	yes	More than high school	26	3	yes	64	Married/Living with Partner	0	0	7612.53	23	0
368	45967	0.31	20.44	Yes	No	No	40	Female	white	Divorced	Less Than 9th Grade	no	now	never	[10,14]	9	12	2007-2008	2	59	yes	7674.77	yes	Lower than high school	25	1	no	44	Widowed/Divorced/Separated	1	1	1388.38	0	0
369	46004	4.26	31.57	Yes	No	No	30	Female	white	Married	9-11th Grade (Includes 12th grade with no diploma)	no	never	moderate	[5,9]	9	6	2007-2008	2	64	yes	27661.6	no	Lower than high school	30	3	yes	44	Married/Living with Partner	0	0	2159.56	217.59	35.41
370	46098	0.71	25.56	Yes	Borderline	Yes	65	Male	white	Married	9-11th Grade (Includes 12th grade with no diploma)	yes	former	former	[0,4]	9	2	2007-2008	2	59	yes	2388.34	yes	Lower than high school	26	1	yes	65	Married/Living with Partner	0	0	1626.54	0	0
371	46101	3.11	32.08	Yes	No	Yes	65	Male	black	Married	9-11th Grade (Includes 12th grade with no diploma)	no	former	former	[0,4]	9	1	2007-2008	2	68	yes	1583.77	yes	Lower than high school	30	2	yes	65	Married/Living with Partner	0	0	3066.94	0	535.94
372	46102	3.92	24.02	Yes	No	No	50	Female	white	Never married	College Graduate or above	no	never	former	[0,4]	9	0	2007-2008	1	69	yes	10667.2	no	More than high school	25	3	yes	64	Never married	0	0	2211.49	182	0
373	46126	1.13	26.8	Yes	No	No	65	Female	white	Widowed	9-11th Grade (Includes 12th grade with no diploma)	no	now	former	[0,4]	9	4	2007-2008	1	67	yes	2554.78	yes	Lower than high school	26	1	yes	65	Widowed/Divorced/Separated	0	0	1081.8	79.07	0
374	46137	0.58	17.2	Yes	No	No	52	Male	white	Never married	Less Than 9th Grade	no	now	former	[5,9]	9	7	2007-2008	2	59	yes	2675.35	yes	Lower than high school	25	1	yes	64	Never married	0	0	3267.07	0	0
375	46140	1.14	33.7	Yes	No	Yes	73	Male	white	Married	Some College or AA degree	yes	former	mild	[0,4]	9	0	2007-2008	2	64	yes	1116.28	yes	More than high school	30	1	yes	65	Married/Living with Partner	0	0	2793.7	20	0
376	46149	0.14	25.53	Yes	No	Yes	80	Male	white	Married	High School Grad/GED or Equivalent	no	never	never	[0,4]	9	2	2007-2008	2	60	yes	4518.84	no	High school diploma	26	1	no	65	Married/Living with Partner	0	0	1524.83	0	0
377	46166	1.89	28.53	Yes	No	No	32	Male	Mexican	Married	Some College or AA degree	no	never	moderate	[0,4]	9	0	2007-2008	2	72	yes	2771.56	no	More than high school	26	2	yes	44	Married/Living with Partner	0	0	7852.58	0	7.06
378	46186	2.17	27.17	Yes	No	No	48	Male	black	Never married	High School Grad/GED or Equivalent	no	now	mild	[0,4]	9	0	2007-2008	2	67	yes	2194.21	yes	High school diploma	26	2	yes	64	Never married	0	0	6960.78	92	0
379	46187	0.79	29.76	Yes	Yes	Yes	56	Male	other	Married	Less Than 9th Grade	no	now	heavy	[0,4]	9	1	2007-2008	2	62	yes	3462.34	yes	Lower than high school	26	1	yes	64	Married/Living with Partner	0	0	1793.84	97.5	0
380	46196	2.29	25.95	Yes	No	Yes	79	Male	white	Married	Some College or AA degree	no	former	heavy	[0,4]	9	1	2007-2008	2	63	yes	3226.55	yes	More than high school	26	2	yes	65	Married/Living with Partner	0	0	1639.05	13.82	0
381	46198	3.3	28.99	No	No	No	37	Male	black	Separated	Some College or AA degree	no	never	heavy	[0,4]	9	1	2007-2008	2	65	yes	8704.38	no	More than high school	26	2	yes	44	Widowed/Divorced/Separated	0	0	2661.66	0	0
382	46221	1.19	37.14	Yes	Yes	Yes	55	Male	white	Living with partner	High School Grad/GED or Equivalent	no	now	former	[0,4]	9	4	2007-2008	2	59	yes	6742.99	yes	High school diploma	30	1	yes	64	Married/Living with Partner	0	0	3338.91	28	0
383	46228	0.97	27.76	Yes	Yes	Yes	70	Female	white	Married	Some College or AA degree	yes	now	never	[0,4]	9	2	2007-2008	2	64	yes	6121.1	yes	More than high school	26	1	no	65	Married/Living with Partner	0	0	1097.1	71.54	28.25
384	46238	0.66	17.91	Yes	No	No	56	Female	white	Widowed	Less Than 9th Grade	no	now	former	[0,4]	9	3	2007-2008	2	59	yes	3979.91	yes	Lower than high school	25	1	yes	64	Widowed/Divorced/Separated	0	0	7787.63	0	0
385	46242	5	29.29	Yes	No	No	80	Male	other	Married	College Graduate or above	yes	former	mild	[0,4]	9	0	2007-2008	1	72	yes	1309.26	yes	More than high school	26	3	yes	65	Married/Living with Partner	0	0	2059.2	66	0
386	46245	2.22	31.44	Yes	No	No	53	Male	white	Divorced	Some College or AA degree	no	now	mild	[0,4]	9	2	2007-2008	2	62	yes	6708.33	yes	More than high school	30	2	yes	64	Widowed/Divorced/Separated	0	0	4551.02	0	0
387	46262	1.24	26.56	Yes	No	No	80	Male	white	Married	College Graduate or above	no	former	never	[0,4]	9	3	2007-2008	1	67	yes	2419.08	yes	More than high school	26	1	no	65	Married/Living with Partner	0	0	2383.05	140	0
388	46282	5	23.44	Yes	No	No	60	Male	black	Married	College Graduate or above	no	never	mild	[0,4]	9	1	2007-2008	2	73	yes	819.376	no	More than high school	25	3	yes	64	Married/Living with Partner	0	0	2413.25	366	0
389	46288	1.26	39.93	No	No	Yes	46	Male	white	Divorced	Some College or AA degree	no	never	moderate	[5,9]	9	8	2007-2008	1	59	yes	7750.67	no	More than high school	30	1	yes	64	Widowed/Divorced/Separated	0	0	4469.09	231.44	0
390	46300	1.71	28.12	Yes	No	No	31	Male	other	Never married	Some College or AA degree	no	former	moderate	[0,4]	9	3	2007-2008	2	64	yes	2095.94	yes	More than high school	26	2	yes	44	Never married	0	0	3822.53	90	0
391	46316	1.89	28.48	Yes	No	No	73	Female	white	Married	9-11th Grade (Includes 12th grade with no diploma)	no	never	never	[0,4]	9	4	2007-2008	2	67	yes	5314.82	no	Lower than high school	26	2	no	65	Married/Living with Partner	0	0	3165.29	103.5	107.19
392	46334	3.23	30.29	Yes	No	Yes	75	Female	Mexican	Widowed	Some College or AA degree	no	never	mild	[0,4]	9	2	2007-2008	1	71	yes	1944.78	no	More than high school	30	2	yes	65	Widowed/Divorced/Separated	0	0	2928.8	89	0
393	46343	2.92	42.52	Yes	Yes	Yes	65	Female	black	Married	9-11th Grade (Includes 12th grade with no diploma)	no	former	former	[0,4]	9	4	2007-2008	1	59	yes	1528.98	yes	Lower than high school	30	2	yes	65	Married/Living with Partner	0	0	2390.55	30	0
394	46360	3.77	37.84	Yes	Borderline	No	48	Female	white	Married	High School Grad/GED or Equivalent	no	former	mild	[10,14]	9	14	2007-2008	2	71	yes	12274.5	yes	High school diploma	30	3	yes	64	Married/Living with Partner	1	1	1916.63	0	0
395	46363	1.08	21.57	Yes	No	Yes	63	Female	white	Widowed	High School Grad/GED or Equivalent	no	now	moderate	[0,4]	9	0	2007-2008	1	59	yes	4293.9	yes	High school diploma	25	1	yes	64	Widowed/Divorced/Separated	0	0	2436.53	0	0
396	46394	5	33.51	Yes	No	Yes	66	Male	white	Living with partner	Some College or AA degree	no	former	moderate	[0,4]	9	0	2007-2008	1	70	yes	7167.46	yes	More than high school	30	3	yes	65	Married/Living with Partner	0	0	4403.71	22.25	0
397	46428	1.94	34.23	Yes	No	Yes	71	Male	black	Married	High School Grad/GED or Equivalent	no	former	former	[0,4]	9	1	2007-2008	1	67	yes	2540.27	yes	High school diploma	30	2	yes	65	Married/Living with Partner	0	0	2706.16	33.09	4.71
398	46449	1.92	39.97	No	Yes	No	51	Male	black	Divorced	9-11th Grade (Includes 12th grade with no diploma)	no	now	former	[5,9]	9	8	2007-2008	1	59	yes	2549.61	yes	Lower than high school	30	2	yes	64	Widowed/Divorced/Separated	0	0	2719.58	0	0
399	46460	0.72	45.08	Yes	No	No	25	Female	black	Separated	9-11th Grade (Includes 12th grade with no diploma)	no	never	heavy	[0,4]	9	3	2007-2008	2	61	yes	12485.3	no	Lower than high school	30	1	yes	44	Widowed/Divorced/Separated	0	0	1407.4	0	0
400	46484	4.84	40.66	Yes	No	No	54	Female	white	Living with partner	High School Grad/GED or Equivalent	yes	former	former	[0,4]	9	2	2007-2008	2	62	yes	9819.53	yes	High school diploma	30	3	yes	64	Married/Living with Partner	0	0	3555.22	14.18	0
401	46501	2.01	30.74	Yes	No	No	74	Female	white	Widowed	9-11th Grade (Includes 12th grade with no diploma)	no	former	former	[5,9]	9	5	2007-2008	1	69	yes	5848.98	yes	Lower than high school	30	2	yes	65	Widowed/Divorced/Separated	0	0	2214.43	0	0
402	46509	0.49	33.41	Yes	Yes	Yes	56	Male	black	Never married	Some College or AA degree	no	never	former	[0,4]	9	1	2007-2008	1	62	yes	5666.25	no	More than high school	30	1	yes	64	Never married	0	0	4245.33	316.66	0
403	46522	5	31.09	Yes	No	Yes	61	Female	white	Married	Some College or AA degree	no	former	mild	[0,4]	9	4	2007-2008	2	61	yes	12175.8	yes	More than high school	30	3	yes	64	Married/Living with Partner	0	0	2024.53	176.5	0
404	46554	4.72	28.12	Yes	No	No	48	Male	white	Married	College Graduate or above	no	never	mild	[0,4]	9	4	2007-2008	2	63	yes	11516.8	no	More than high school	26	3	yes	64	Married/Living with Partner	0	0	3976.52	60.66	0
[truncated: 4,707 more rows]

## Sheet: 5110
	seqn	PIR	BMI	insurance	DM	H	age	sex	eth	marry	edu	CVD	smoke	alcohol.user	PHQ9	answer	score	Year	sdmvpsu	sdmvstra	hx	nhs_wt	smo	Edu	BM	PI	drink	agegroup	mar	de	CO	grams_Lo	grams_Med	grams_Hi
[truncated: 5,110 more rows]
